# Supplementary material for: Comparative Proteomics and Metabonomics Analysis of Different Diapause Stages Revealed a New Regulation Mechanism of Diapause in Loxostege sticticalis (Lepidoptera: Pyralidae)
Source: Molecules. 2024 Jul 25;29(15):3472. doi: 10.3390/molecules29153472 (PMC11314584; doi:10.3390/molecules29153472)
Supplement: Supplementary file 1 [file molecules-29-03472-s001.zip]

Archive with 105 entries (88 files):
- analysis process/
- analysis process/All analysis results.pdf
- analysis process/Joint analysis of proteomics and metabolomics/
- analysis process/Joint analysis of proteomics and metabolomics/CTvsD.O2PLS_Loadings.pdf
- analysis process/Joint analysis of proteomics and metabolomics/CTvsD.paths.Venn.pdf
- analysis process/Joint analysis of proteomics and metabolomics/CTvsD.pathway.detail.pdf
- analysis process/metabolic/
- analysis process/metabolic/Data preprocessing/
- analysis process/metabolic/Data preprocessing/neg.pdf
- analysis process/metabolic/Data preprocessing/pos.pdf
- analysis process/metabolic/HMDB compound classification.pdf
- analysis process/metabolic/KEGG compound classification.pdf
- analysis process/metabolic/KEGG enrichment analysis.pdf
- analysis process/metabolic/sample information.pdf
- analysis process/metabolic/software information.pdf
- analysis process/metabolic/Time series expression trend analysis.pdf
- analysis process/proteomic/
- analysis process/proteomic/analysis software.pdf
- analysis process/proteomic/Cluster analysis of expression patterns/
- analysis process/proteomic/Cluster analysis of expression patterns/Down/
- analysis process/proteomic/Cluster analysis of expression patterns/Down/CTvsD down.pdf
- analysis process/proteomic/Cluster analysis of expression patterns/Down/CTvsND down.pdf
- analysis process/proteomic/Cluster analysis of expression patterns/Down/CTvsPreD down.pdf
- analysis process/proteomic/Cluster analysis of expression patterns/Down/DvsND down.pdf
- analysis process/proteomic/Cluster analysis of expression patterns/Down/DvsPreD down.pdf
- analysis process/proteomic/Cluster analysis of expression patterns/Down/PreDvsND down.pdf
- analysis process/proteomic/Cluster analysis of expression patterns/Down/RDvsCT down.pdf
- analysis process/proteomic/Cluster analysis of expression patterns/Down/RDvsD down.pdf
- analysis process/proteomic/Cluster analysis of expression patterns/Down/RDvsND down.pdf
- analysis process/proteomic/Cluster analysis of expression patterns/Down/RDvsPreD down.pdf
- analysis process/proteomic/Cluster analysis of expression patterns/Up/
- analysis process/proteomic/Cluster analysis of expression patterns/Up/CTvsD up.pdf
- analysis process/proteomic/Cluster analysis of expression patterns/Up/CTvsND up.pdf
- analysis process/proteomic/Cluster analysis of expression patterns/Up/CTvsPreD up.pdf
- analysis process/proteomic/Cluster analysis of expression patterns/Up/DvsND up.pdf
- analysis process/proteomic/Cluster analysis of expression patterns/Up/DvsPreD up.pdf
- analysis process/proteomic/Cluster analysis of expression patterns/Up/PreDvsND up.pdf
- analysis process/proteomic/Cluster analysis of expression patterns/Up/RDvsCT up.pdf
- analysis process/proteomic/Cluster analysis of expression patterns/Up/RDvsD up.pdf
- analysis process/proteomic/Cluster analysis of expression patterns/Up/RDvsND up.pdf
- analysis process/proteomic/Cluster analysis of expression patterns/Up/RDvsPreD up.pdf
- analysis process/proteomic/diffreential protein statistic table/
- analysis process/proteomic/diffreential protein statistic table/CTvsRD.pdf
- analysis process/proteomic/diffreential protein statistic table/DvsCT.pdf
- analysis process/proteomic/diffreential protein statistic table/DvsRD.pdf
- analysis process/proteomic/diffreential protein statistic table/NDvsCT.pdf
- analysis process/proteomic/diffreential protein statistic table/NDvsD.pdf
- analysis process/proteomic/diffreential protein statistic table/NDvsPreD.pdf
- analysis process/proteomic/diffreential protein statistic table/NDvsRD.pdf
- analysis process/proteomic/diffreential protein statistic table/PreDvsCT.pdf
- analysis process/proteomic/diffreential protein statistic table/PreDvsD.pdf
- analysis process/proteomic/diffreential protein statistic table/PreDvsRD.pdf
- analysis process/proteomic/Functional annotation of Proteins.pdf
- analysis process/proteomic/Gene Set Enrichment Analysis/
- analysis process/proteomic/Gene Set Enrichment Analysis/Fig. B/
- analysis process/proteomic/Gene Set Enrichment Analysis/Fig. B/CTvsRD.pdf
- analysis process/proteomic/Gene Set Enrichment Analysis/Fig. B/DvsCT.pdf
- analysis process/proteomic/Gene Set Enrichment Analysis/Fig. B/DvsRD.pdf
- analysis process/proteomic/Gene Set Enrichment Analysis/Fig. B/NDvsCT.pdf
- analysis process/proteomic/Gene Set Enrichment Analysis/Fig. B/NDvsD.pdf
- analysis process/proteomic/Gene Set Enrichment Analysis/Fig. B/NDvsPreD.pdf
- analysis process/proteomic/Gene Set Enrichment Analysis/Fig. B/NDvsRD.pdf
- analysis process/proteomic/Gene Set Enrichment Analysis/Fig. B/PreDvsCT.pdf
- analysis process/proteomic/Gene Set Enrichment Analysis/Fig. B/PreDvsD.pdf
- analysis process/proteomic/Gene Set Enrichment Analysis/Fig. B/PreDvsRD.pdf
- analysis process/proteomic/Gene Set Enrichment Analysis/Fig.A/
- analysis process/proteomic/Gene Set Enrichment Analysis/Fig.A/CTvsRD.pdf
- analysis process/proteomic/Gene Set Enrichment Analysis/Fig.A/DvsCT.pdf
- analysis process/proteomic/Gene Set Enrichment Analysis/Fig.A/DvsRD.pdf
- analysis process/proteomic/Gene Set Enrichment Analysis/Fig.A/NDvsCT.pdf
- analysis process/proteomic/Gene Set Enrichment Analysis/Fig.A/NDvsD.pdf
- analysis process/proteomic/Gene Set Enrichment Analysis/Fig.A/NDvsPreD.pdf
- analysis process/proteomic/Gene Set Enrichment Analysis/Fig.A/NDvsRD.pdf
- analysis process/proteomic/Gene Set Enrichment Analysis/Fig.A/PreDvsCT.pdf
- analysis process/proteomic/Gene Set Enrichment Analysis/Fig.A/PreDvsD.pdf
- analysis process/proteomic/Gene Set Enrichment Analysis/Fig.A/PreDvsRD.pdf
- analysis process/proteomic/GO annotations analysis/
- analysis process/proteomic/GO annotations analysis/CTvsD all.pdf
- analysis process/proteomic/GO annotations analysis/CTvsND all.pdf
- analysis process/proteomic/GO annotations analysis/CTvsPreD all.pdf
- analysis process/proteomic/GO annotations analysis/DvsND all.pdf
- analysis process/proteomic/GO annotations analysis/DvsPreD all.pdf
- analysis process/proteomic/GO annotations analysis/PreDvsND all.pdf
- analysis process/proteomic/GO annotations analysis/RDvsCT all.pdf
- analysis process/proteomic/GO annotations analysis/RDvsD all.pdf
- analysis process/proteomic/GO annotations analysis/RDvsND all.pdf
- analysis process/proteomic/GO annotations analysis/RDvsPreD all.pdf
- analysis process/proteomic/GO enrichment analysis/
- analysis process/proteomic/GO enrichment analysis/turquoise.pdf
- analysis process/proteomic/KEGG enrichment analysis/
- analysis process/proteomic/KEGG enrichment analysis/turquoise.pdf
- analysis process/proteomic/Protein library identification results.pdf
- analysis process/proteomic/Protein Network Node Attribute Table.pdf
- analysis process/proteomic/sample information.pdf
- analysis process/proteomic/WGCNA/
- analysis process/proteomic/WGCNA/Module Component Details Table.pdf
- analysis process/proteomic/WGCNA/Module Member Statistics Table.pdf
- analysis process/proteomic/WGCNA/Table of correlation coefficients between modules and phenotypes.pdf
- analysis process/Supplement file S1-S6/
- analysis process/Supplement file S1-S6/Figure S1. protein-molecular-weight.pdf
- analysis process/Supplement file S1-S6/Figure S2. peptide-length-distribut.pdf
- analysis process/Supplement file S1-S6/Table S1. Proteomics Data Table.csv
- analysis process/Supplement file S1-S6/Table S2. Metabolomics Data Table.csv
- analysis process/Supplement file S1-S6/Table S3. Protein interaction network analysis table.csv
- analysis process/Supplement file S1-S6/Table S4. Pathways co annotated by proteomics and metabonomics.xls
