# Supplementary material for: Comparative Proteomics and Metabonomics Analysis of Different Diapause Stages Revealed a New Regulation Mechanism of Diapause in Loxostege sticticalis (Lepidoptera: Pyralidae)
Source: Molecules. 2024 Jul 25;29(15):3472. doi: 10.3390/molecules29153472 (PMC11314584; doi:10.3390/molecules29153472)
Supplement: Supplementary file 1 [file molecules-29-03472-s001.zip › analysis process/Supplement file S1-S6/Table S1. Proteomics Data Table.csv]

Accession_id	Description	Peptides	AAs	MW[kDa]	calc.pl	Coverage	PSM	Unique Peptides	Protein FDR Confidence	Abundance_C11_CK1	Abundance_C12_CK2	Abundance_C13_CK3	Abundance_C21_ZYQ1	Abundance_C22_ZYQ2	Abundance_C23_ZYQ3	Abundance_C31_ZY1	Abundance_C32_ZY2	Abundance_C33_ZY3	Abundance_C41_LCL1	Abundance_C42_LCL2	Abundance_C43_LCL3	Abundance_C51_JCZY1	Abundance_C52_JCZY2	Abundance_C53_JCZY3
TRINITY_DN248_c0_g1_i1_orf1	unnamed protein product [Chilo suppressalis]	254	9489	1059	6.34	34	375	208	High	1	1.014	1.013	1.014	1.027	1.042	0.977	0.962	0.957	0.91	0.834	0.919	0.502	0.505	0.513
TRINITY_DN1889_c0_g1_i1_orf1	titin isoform X2 [Ostrinia furnacalis]	191	5371	610.3	6.23	43	324	191	High	1	1.001	1.024	1.193	1.204	1.179	1.305	1.267	1.251	1.183	1.094	1.221	0.619	0.612	0.616
TRINITY_DN841_c0_g1_i4_orf1	uncharacterized protein LOC114354070 isoform X3 [Ostrinia furnacalis]	176	7739	888.6	5.58	25	227	1	High	1	1.228	0.987	0.824	0.888	1.385	0.953	1.206	1.235	1.166	1.087	1.061	0.782	0.728	0.762
TRINITY_DN841_c0_g1_i8_orf1	uncharacterized protein LOC114354070 isoform X3 [Ostrinia furnacalis]	176	7902	907.8	5.64	24	227	1	High	1	0.826	0.801	0.865	0.791	0.935	0.822	0.801	0.758	0.599	0.624	0.756	0.794	0.742	0.568
TRINITY_DN1306_c0_g1_i8_orf1	spectrin alpha chain isoform X4 [Pectinophora gossypiella]	106	2421	276.3	5.29	50	184	106	High	1	1.004	0.989	0.999	1.038	1.018	0.976	0.977	0.957	0.894	0.844	0.931	0.789	0.807	0.796
TRINITY_DN5080_c0_g1_i1_orf1	basic juvenile hormone-suppressible protein 2-like [Ostrinia furnacalis]	87	744	89.5	8.84	75	571	46	High	1	1.007	1.018	3.727	3.392	3.421	3.717	3.593	3.822	5.219	6.394	4.724	5.495	5.436	5.734
TRINITY_DN10430_c0_g1_i4_orf1	fatty acid synthase [Ostrinia furnacalis]	76	2396	255.9	6.77	42	133	75	High	1	0.982	1.005	1.262	1.269	1.25	1.446	1.379	1.428	1.094	1.053	1.146	0.908	0.914	0.899
TRINITY_DN501_c0_g1_i5_orf1	hypothetical protein evm_002550 [Chilo suppressalis]	90	17863	1895.1	5.48	8	104	90	High	1	1.016	1.019	0.991	0.989	0.954	0.977	1.024	0.985	0.988	0.869	0.987	2.024	2.082	2.01
TRINITY_DN19662_c0_g2_i1_orf1	storage protein [Ostrinia furnacalis]	51	497	59	8.19	69	385	43	High	1	0.985	1.003	3.132	2.935	2.959	3.189	3.167	3.275	4.398	5.731	3.992	4.232	4.157	4.454
TRINITY_DN4724_c0_g1_i4_orf1	paramyosin, long form isoform X1 [Manduca sexta]	59	876	102.5	5.59	59	135	59	High	1	1.015	1.039	0.923	0.954	0.928	0.897	0.888	0.874	0.857	0.825	0.868	0.492	0.465	0.491
TRINITY_DN1173_c0_g1_i11_orf1	obscurin [Ostrinia furnacalis]	72	3146	355.2	5.83	28	101	26	High	1	1.008	1.007	0.949	0.942	0.966	0.989	0.992	0.988	0.98	0.93	0.996	0.588	0.57	0.598
TRINITY_DN2468_c0_g1_i7_orf1	protein 4.1 homolog isoform X1 [Ostrinia furnacalis]	80	3029	329.3	8.48	34	99	79	High	1	1.018	1.017	1.237	1.3	1.276	1.161	1.211	1.157	1.083	0.984	1.179	0.982	1.018	0.991
TRINITY_DN1211_c0_g1_i10_orf1	spectrin beta chain-like isoform X7 [Spodoptera frugiperda]	68	2532	292.3	5.62	32	101	67	High	1	0.983	0.97	1.016	1.034	1.01	1.004	1.009	1.022	0.949	0.968	0.966	0.771	0.758	0.768
TRINITY_DN11817_c0_g1_i4_orf1	glycogen phosphorylase [Heortia vitessoides]	48	842	96.7	6.04	62	136	48	High	1	1.002	1.007	2.371	2.324	2.264	2.05	2.045	2.086	2.352	2.55	2.292	1.787	1.748	1.845
TRINITY_DN129869_c0_g4_i1_orf1	putative myosin heavy chain, muscle, partial [Cotesia chilonis]	53	1970	225.6	6.04	22	176	42	High	1	1.03	0.998	0.725	0.747	0.754	0.696	0.702	0.676	0.628	0.599	0.654	0.35	0.343	0.35
TRINITY_DN668_c0_g1_i4_orf1	fatty acid synthase-like isoform X1 [Ostrinia furnacalis]	56	2422	268.3	6.67	29	89	55	High	1	1.012	1.022	0.849	0.868	0.833	0.791	0.815	0.807	0.809	0.812	0.751	2.495	2.409	2.477
TRINITY_DN5080_c0_g1_i5_orf1	storage protein [Ostrinia furnacalis]	43	410	49.2	8.4	69	292	3	High	1	0.967	1.018	7.24	6.162	6.547	6.829	6.435	7.145	9.982	8.38	8.115	10.019	10.48	9.896
TRINITY_DN19662_c4_g1_i1_orf1	basic juvenile hormone-suppressible protein 1-like [Ostrinia furnacalis]	31	260	30.7	8.76	82	501	31	High	1	0.999	1.007	2.829	2.756	2.599	2.76	2.758	2.827	3.72	4.354	3.709	3.379	3.333	3.461
TRINITY_DN741_c0_g1_i1_orf1	talin-1 isoform X5 [Ostrinia furnacalis]	51	2719	292.3	6.38	25	75	1	High	1	1.073	1.183	1.254	1.289	1.257	1.292	1.478	1.416	1.096	1.883	1.371	1.158	1.071	1.324
TRINITY_DN741_c0_g1_i10_orf1	talin-1 isoform X13 [Ostrinia furnacalis]	52	3342	365.8	6.46	21	77	3	High	1	1.019	0.978	1.385	1.224	1.367	1.43	1.366	1.307	1.133	1.205	1.321	1.04	0.955	0.915
TRINITY_DN3991_c0_g1_i6_orf1	acetyl-CoA carboxylase isoform X3 [Trichoplusia ni]	56	2383	267.1	6.23	29	88	56	High	1	0.997	0.999	1.358	1.333	1.349	1.716	1.687	1.664	1.386	1.365	1.407	1.062	1.074	1.06
TRINITY_DN416_c0_g1_i1_orf1	unnamed protein product [Diatraea saccharalis]	46	900	103.8	5.73	55	101	42	High	1	1.012	1.005	1.101	1.129	1.09	0.981	0.977	0.957	0.865	0.82	0.909	0.471	0.47	0.489
TRINITY_DN1665_c1_g1_i2_orf1	translation elongation factor 2 [Melitaea cinxia]	40	844	94.5	6.64	52	129	29	High	1	1.003	1.019	0.835	0.773	0.825	0.682	0.664	0.706	0.605	0.569	0.572	0.61	0.601	0.611
TRINITY_DN2254_c0_g1_i4_orf1	vigilin [Ostrinia furnacalis]	52	1269	140.9	6.71	46	81	52	High	1	1.024	0.99	1.053	1.052	1.068	1	0.96	0.984	0.757	0.707	0.777	0.68	0.688	0.656
TRINITY_DN3800_c0_g1_i7_orf1	hypothetical protein evm_004893 [Chilo suppressalis]	42	1359	144.5	6.83	42	78	42	High	1	1.023	0.999	1.274	1.24	1.246	1.2	1.19	1.193	1.107	1.055	1.09	0.844	0.846	0.852
TRINITY_DN100327_c0_g1_i1_orf1	arylphorin subunit alpha-like [Ostrinia furnacalis]	42	693	83.5	6.9	56	159	35	High	1	0.967	0.966	4.166	3.207	3.802	3.009	2.614	3.287	4.999	5.332	3.414	3.338	3.32	3.307
TRINITY_DN511_c0_g2_i1_orf1	pyruvate carboxylase, mitochondrial isoform X1 [Manduca sexta]	44	1200	131.9	6.76	43	84	37	High	1	1.006	1.007	1.609	1.606	1.594	1.55	1.526	1.522	1.53	1.432	1.594	1.134	1.156	1.153
TRINITY_DN235_c0_g1_i2_orf1	unnamed protein product [Parnassius apollo]	29	400	44.3	5.71	70	215	5	High	1	0.976	0.994	0.917	0.925	0.901	0.881	0.921	0.866	0.782	0.747	0.784	0.473	0.476	0.467
TRINITY_DN7336_c0_g1_i13_orf1	PREDICTED: calcium-transporting ATPase sarcoplasmic/endoplasmic reticulum type isoform X2 [Amyelois transitella]	37	1000	109.8	5.41	37	97	37	High	1	1.001	0.999	0.451	0.426	0.465	0.388	0.383	0.41	0.357	0.375	0.345	0.281	0.279	0.281
TRINITY_DN2813_c0_g1_i7_orf1	arylphorin subunit alpha-like [Ostrinia furnacalis]	45	1209	139.8	5.94	36	97	6	High	1	0.948	0.914	5.597	5.919	5.637	4.702	4.772	4.363	2.949	2.478	3.257	4.864	4.959	5.029
TRINITY_DN1287_c0_g1_i5_orf1	probable chitinase 10 isoform X6 [Ostrinia furnacalis]	51	2944	327.2	6.25	24	71	51	High	1	1	1.023	1.681	1.69	1.585	2.057	2.074	1.984	2.186	2.185	2.323	2.373	2.317	2.285
TRINITY_DN41_c0_g1_i3_orf1	uncharacterized protein LOC114359035 isoform X3 [Ostrinia furnacalis]	43	1124	125.9	5.86	46	78	40	High	1	0.958	0.998	2.522	2.608	2.436	2.611	2.586	2.574	2.127	1.946	2.263	3.719	3.764	3.589
TRINITY_DN6325_c0_g1_i9_orf1	fructose-bisphosphate aldolase isoform X2 [Pieris brassicae]	33	390	42.3	8.75	82	133	5	High	1	0.969	0.946	2.072	2.165	1.984	2.462	2.571	2.441	2.254	3.857	2.393	1.553	1.611	1.618
TRINITY_DN41166_c0_g1_i1_orf1	arginine kinase isoform X1 [Ostrinia furnacalis]	34	359	40.2	6.32	73	187	34	High	1	1.002	0.999	0.907	0.95	0.916	0.795	0.809	0.786	0.746	0.715	0.785	0.645	0.645	0.647
TRINITY_DN6587_c0_g1_i3_orf1	phosphoribosylformylglycinamidine synthase isoform X2 [Ostrinia furnacalis]	34	1340	146.1	5.94	36	73	34	High	1	0.983	1.004	1.321	1.332	1.295	1.35	1.322	1.326	1.523	1.432	1.586	1.159	1.181	1.179
TRINITY_DN4434_c0_g1_i7_orf1	V-type proton ATPase catalytic subunit A [Ostrinia furnacalis]	29	617	68.1	5.29	62	84	29	High	1	1.003	0.983	0.399	0.388	0.43	0.425	0.434	0.44	0.443	0.446	0.432	0.419	0.413	0.406
TRINITY_DN1216_c0_g1_i4_orf1	bifunctional purine biosynthesis protein PURH isoform X1 [Ostrinia furnacalis]	29	593	64.4	7.47	56	77	26	High	1	0.962	0.948	1.572	1.6	1.525	1.954	1.934	1.863	1.755	1.688	1.829	1.438	1.439	1.474
TRINITY_DN174_c1_g1_i1_orf1	spectrin beta chain, non-erythrocytic 5-like, partial [Ostrinia furnacalis]	47	2074	234.9	6.19	25	57	47	High	1	0.996	1.014	0.96	0.955	0.961	0.947	0.986	0.983	0.882	0.908	0.91	0.988	0.97	0.982
TRINITY_DN68401_c1_g1_i1_orf1	endoplasmic reticulum chaperone BiP isoform X1 [Ostrinia furnacalis]	40	657	72.5	5.3	57	95	35	High	1	1.008	0.985	1.124	1.173	1.126	0.979	0.992	0.951	0.887	0.871	0.956	0.872	0.881	0.867
TRINITY_DN244_c1_g1_i5_orf1	C-1-tetrahydrofolate synthase, cytoplasmic isoform X3 [Ostrinia furnacalis]	34	929	99.9	7.81	42	80	27	High	1	1.042	1.014	1.613	1.586	1.599	2.263	2.163	2.159	2.048	1.909	2.015	1.74	1.745	1.762
TRINITY_DN812_c2_g1_i1_orf1	1,4-alpha-glucan-branching enzyme [Ostrinia furnacalis]	35	685	79.1	6.44	57	98	35	High	1	1.002	1.031	2.309	2.119	2.202	2.1	2.011	2.099	2.228	2.132	2.063	1.406	1.448	1.421
TRINITY_DN6580_c0_g1_i4_orf1	catalase [Ostrinia furnacalis]	32	550	61.4	8.46	63	117	32	High	1	1.004	0.986	1.741	1.656	1.689	2.291	2.169	2.156	1.989	1.782	1.906	1.604	1.655	1.617
TRINITY_DN9340_c0_g1_i4_orf1	sarcosine dehydrogenase, mitochondrial [Ostrinia furnacalis]	37	912	101.6	7.74	48	78	37	High	1	0.985	1.038	2.004	2.035	1.943	1.649	1.599	1.652	1.77	1.659	1.78	1.332	1.364	1.354
TRINITY_DN2813_c0_g1_i10_orf1	arylphorin subunit alpha-like [Ostrinia furnacalis]	39	1206	139.5	5.87	33	88	1	High	1	0.936	1.009	7.49	7.548	7.186	4.228	4.525	4.334	4.086	3.616	4.277	5.211	5.009	4.803
TRINITY_DN8944_c0_g1_i1_orf1	actin, clone 403 [Trichonephila clavata]	25	384	42.8	5.85	64	171	1	High	1	1.24	1.107	0.534	0.393	0.554	0.488	0.353	0.455	0.472	0.376	0.367	0.881	0.794	0.752
TRINITY_DN2936_c0_g1_i1_orf1	myosin heavy chain, non-muscle isoform X1 [Hyposmocoma kahamanoa]	45	1970	225.4	5.6	25	56	45	High	1	1.005	0.992	0.764	0.791	0.789	0.783	0.805	0.768	0.738	0.759	0.739	1.179	1.185	1.187
TRINITY_DN1173_c0_g1_i12_orf1	obscurin [Ostrinia furnacalis]	46	1303	143	5.34	39	57	1	High	1	0.97	0.851	0.624	0.771	0.754	0.733	0.737	0.744	0.597	0.575	0.755	0.54	0.612	0.506
TRINITY_DN6325_c0_g1_i8_orf1	unnamed protein product [Pieris macdunnoughi]	29	390	42.1	8.5	75	121	1	High	1	0.958	0.997	1.861	1.859	1.784	0.947	0.911	1.012	1.02	0.91	1.034	0.657	0.671	0.574
TRINITY_DN8405_c0_g1_i4_orf1	clathrin heavy chain isoform X1 [Ostrinia furnacalis]	35	1682	191.5	5.66	26	54	35	High	1	1.006	1.032	1.103	1.066	1.073	0.936	0.92	0.972	0.84	0.849	0.824	1.131	1.093	1.099
TRINITY_DN993_c0_g1_i7_orf1	apolipophorins-like [Ostrinia furnacalis]	27	612	66.5	7.27	59	74	27	High	1	0.98	0.991	1.736	1.739	1.677	1.924	1.966	1.939	3.037	3.241	3.069	4.022	4.015	4.062
TRINITY_DN2300_c0_g1_i1_orf1	ATP synthase subunit beta, mitochondrial isoform X4 [Ostrinia furnacalis]	22	516	55.2	5.4	64	91	16	High	1	0.967	0.979	0.658	0.636	0.686	0.643	0.618	0.624	0.657	0.631	0.635	0.571	0.564	0.578
TRINITY_DN3822_c0_g1_i7_orf1	hypothetical protein HF086_002539 [Spodoptera exigua]	28	425	47.1	7.99	60	99	28	High	1	0.99	1.001	2.329	2.286	2.247	2.34	2.246	2.331	2.624	2.418	2.642	2.728	2.73	2.667
TRINITY_DN25341_c0_g1_i1_orf1	heat shock protein 90 [Loxostege sticticalis]	34	718	82.7	5.11	49	82	32	High	1	0.998	0.979	0.526	0.544	0.54	0.513	0.524	0.509	0.489	0.455	0.518	0.676	0.683	0.687
TRINITY_DN32011_c0_g1_i1_orf1	protein disulfide-isomerase [Ostrinia furnacalis]	32	494	55.7	4.81	56	87	32	High	1	1.003	0.987	1.168	1.178	1.195	1.032	1.055	1.027	1.024	0.95	1.026	1.009	1.022	1.003
TRINITY_DN6483_c0_g1_i6_orf1	transketolase-like protein 2 isoform X1 [Ostrinia furnacalis]	29	622	66.8	7.46	56	83	29	High	1	0.971	0.963	1.711	1.704	1.668	1.829	1.776	1.72	1.569	1.553	1.691	1.267	1.307	1.289
TRINITY_DN8915_c0_g1_i3_orf1	filamin-A isoform X1 [Ostrinia furnacalis]	37	923	100.3	6.48	54	51	37	High	1	1.048	1.029	1.049	1.06	1.093	1.141	1.013	1.086	1.028	0.898	1.02	0.529	0.531	0.517
TRINITY_DN2338_c0_g1_i5_orf1	prophenoloxidase PPO1b [Ostrinia furnacalis]	26	684	78.8	7.28	49	62	25	High	1	1.007	1.005	1.659	1.687	1.674	1.6	1.603	1.571	1.843	1.835	1.871	1.467	1.439	1.457
TRINITY_DN235_c0_g3_i1_orf1	actin, muscle-type A2 [Bombyx mori]	27	376	41.8	5.48	73	167	4	High	1	0.952	0.988	0.685	0.701	0.688	0.65	0.645	0.63	0.579	0.546	0.579	0.862	0.863	0.865
TRINITY_DN1587_c0_g1_i4_orf1	spectrin beta chain [Ostrinia furnacalis]	44	2090	237.6	6.92	26	50	43	High	1	1.06	1.045	0.916	0.933	0.945	0.961	0.966	0.935	0.902	0.873	0.91	0.868	0.89	0.878
TRINITY_DN549_c0_g1_i14_orf1	titin-like [Ostrinia furnacalis]	41	2583	293.1	5.4	18	48	41	High	1	1.012	1.045	1.048	1.089	1.074	1.132	1.096	1.118	0.99	0.882	0.954	0.627	0.644	0.632
TRINITY_DN357_c0_g1_i8_orf1	trifunctional enzyme subunit alpha, mitochondrial [Ostrinia furnacalis]	29	763	82.3	9.32	42	67	29	High	1	0.994	1.009	0.927	0.922	0.896	0.808	0.798	0.811	0.835	0.805	0.86	0.765	0.768	0.779
TRINITY_DN8258_c0_g1_i5_orf1	papilin isoform X9 [Ostrinia furnacalis]	39	2624	281.4	4.5	20	53	28	High	1	1.017	0.991	1.449	1.508	1.472	1.418	1.529	1.429	1.34	1.221	1.429	1.151	1.204	1.152
TRINITY_DN1084_c0_g1_i2_orf1	ATP-citrate synthase [Ostrinia furnacalis]	30	668	73.6	8.06	49	58	26	High	1	0.955	0.991	1.318	1.332	1.296	1.455	1.48	1.486	1.584	1.653	1.64	1.18	1.133	1.166
TRINITY_DN2103_c0_g1_i1_orf1	probable aconitate hydratase, mitochondrial isoform X1 [Ostrinia furnacalis]	28	788	85.4	8.43	38	58	24	High	1	1.017	0.988	0.511	0.529	0.542	0.52	0.523	0.521	0.524	0.528	0.554	0.52	0.528	0.527
TRINITY_DN14701_c0_g1_i2_orf1	staphylococcal nuclease domain-containing protein 1 [Ostrinia furnacalis]	34	755	84.3	8.92	45	74	34	High	1	1	0.975	0.855	0.85	0.867	0.824	0.809	0.82	0.774	0.671	0.733	0.689	0.691	0.678
TRINITY_DN2919_c0_g1_i5_orf1	nidogen-1 [Ostrinia furnacalis]	29	1373	151	4.82	26	43	29	High	1	1.022	0.996	0.886	0.856	0.93	0.733	0.718	0.732	0.72	0.668	0.696	0.965	0.951	0.939
TRINITY_DN1772_c1_g2_i1_orf1	aldose reductase-like isoform X2 [Ostrinia furnacalis]	21	320	36.1	6.46	77	79	13	High	1	0.979	1.014	2.774	2.761	2.742	4.541	4.485	4.374	3.712	4.128	3.606	1.434	1.459	1.486
TRINITY_DN15382_c0_g1_i3_orf1	putative aldehyde dehydrogenase family 7 member A1 homolog [Spodoptera litura]	21	536	57.4	6.93	51	54	21	High	1	1.017	1.004	1.542	1.46	1.458	1.273	1.21	1.244	1.527	1.437	1.472	1.411	1.406	1.438
TRINITY_DN29604_c0_g2_i2_orf1	neurofilament heavy polypeptide-like isoform X2 [Ostrinia furnacalis]	28	384	40.5	4.53	77	60	22	High	1	0.952	1.002	1.421	1.473	1.431	1.747	1.796	1.709	1.741	1.518	1.855	5.473	5.714	5.338
TRINITY_DN45598_c0_g1_i2_orf1	heat shock protein 60A-like [Ostrinia furnacalis]	25	572	60.8	5.86	53	46	24	High	1	1.001	1.004	0.512	0.515	0.532	0.564	0.579	0.537	0.512	0.525	0.518	0.491	0.486	0.496
TRINITY_DN5765_c0_g2_i3_orf1	unnamed protein product [Diatraea saccharalis]	37	1933	212.2	5.74	21	45	37	High	1	1.01	0.992	0.786	0.837	0.799	0.759	0.744	0.758	0.724	0.67	0.759	0.631	0.641	0.606
TRINITY_DN15812_c0_g1_i2_orf1	transferrin [Ostrinia furnacalis]	30	681	75.6	7.03	52	45	30	High	1	0.992	0.998	2.066	2.206	2.057	2.01	2.103	1.943	2.173	2.012	2.386	3.328	3.35	3.222
TRINITY_DN21506_c0_g1_i4_orf1	glutamate dehydrogenase, mitochondrial isoform X2 [Ostrinia furnacalis]	22	554	61.3	8.02	49	50	22	High	1	0.999	0.993	0.537	0.544	0.564	0.537	0.54	0.555	0.543	0.537	0.557	0.467	0.471	0.482
TRINITY_DN28654_c0_g1_i2_orf1	acidic juvenile hormone-suppressible protein 1-like [Ostrinia furnacalis]	20	180	21.3	6.96	78	186	10	High	1	0.931	1.002	1.587	1.574	1.516	1.758	1.605	1.779	2.487	6.247	2.56	1.821	1.792	1.939
TRINITY_DN1814_c0_g2_i1_orf1	titin-like, partial [Ostrinia furnacalis]	32	2061	230.9	4.65	21	38	32	High	1	1.001	1.024	1.197	1.255	1.248	1.259	1.219	1.235	1.129	0.978	1.149	0.582	0.588	0.549
TRINITY_DN248_c0_g1_i12_orf1	twitchin-like [Ostrinia furnacalis]	37	1982	226.6	5.5	21	50	3	High	1	0.942	0.962	1.072	1.201	1.22	0.675	0.713	0.713	0.835	0.727	0.871	0.41	0.406	0.448
TRINITY_DN2745_c0_g1_i4_orf1	Tubulin alpha-1 chain [Harpegnathos saltator]	18	472	52.7	5.11	45	51	1	High	1	1.046	0.981	1.6	1.788	1.668	1.414	1.418	1.571	1.475	1.545	1.658	1.492	1.368	1.442
TRINITY_DN41842_c0_g1_i2_orf1	importin-5 [Ostrinia furnacalis]	25	1093	121.8	4.82	30	36	25	High	1	0.973	0.959	0.644	0.654	0.646	0.612	0.624	0.604	0.625	0.624	0.625	0.636	0.626	0.644
TRINITY_DN2873_c0_g1_i7_orf1	transitional endoplasmic reticulum ATPase TER94 [Galleria mellonella]	26	805	89	5.47	37	44	26	High	1	0.984	0.981	1.06	1.097	1.058	0.911	0.92	0.883	0.78	0.757	0.829	0.88	0.873	0.876
TRINITY_DN3219_c0_g1_i6_orf1	non-specific lipid-transfer protein [Ostrinia furnacalis]	20	534	57.6	8.32	48	43	18	High	1	0.994	0.978	1.387	1.369	1.332	1.274	1.303	1.248	0.87	0.883	0.928	1.152	1.154	1.142
TRINITY_DN91_c0_g1_i9_orf1	ribosome-binding protein 1 isoform X8 [Helicoverpa armigera]	24	924	101.1	6.34	33	37	22	High	1	1.011	0.973	0.708	0.77	0.739	0.715	0.735	0.688	0.62	0.565	0.656	0.806	0.805	0.782
TRINITY_DN17759_c0_g1_i5_orf1	hypothetical protein evm_013530 [Chilo suppressalis]	25	992	108.7	8.05	39	43	25	High	1	1.016	0.999	1.718	1.738	1.683	1.496	1.502	1.489	1.512	1.396	1.563	1.041	0.998	1.121
TRINITY_DN592_c0_g1_i6_orf1	PDZ and LIM domain protein Zasp isoform X4 [Pectinophora gossypiella]	21	644	68.6	8.69	52	51	21	High	1	1.016	1.003	1.145	1.195	1.191	1.253	1.282	1.227	0.998	0.949	1.011	0.569	0.555	0.572
TRINITY_DN2803_c4_g1_i1_orf1	ornithine aminotransferase, mitochondrial isoform X2 [Ostrinia furnacalis]	25	408	44.7	7.68	68	81	25	High	1	0.967	0.986	2.223	2.234	2.124	1.807	1.825	1.853	2.214	2.262	2.199	3.068	2.973	3.07
TRINITY_DN40126_c0_g1_i1_orf1	aldehyde dehydrogenase X, mitochondrial-like [Ostrinia furnacalis]	24	424	45.5	5.71	65	52	19	High	1	1.027	1.056	2.548	2.457	2.545	2.646	2.666	2.723	2.472	2.749	2.345	2.102	2.007	2.107
TRINITY_DN3158_c0_g1_i5_orf1	neuroglian [Ostrinia furnacalis]	29	1246	138.8	6.11	31	41	29	High	1	0.968	0.952	1.339	1.308	1.322	1.176	1.16	1.155	1.107	0.985	1.11	1.264	1.308	1.246
TRINITY_DN1422_c0_g1_i4_orf1	unnamed protein product [Chilo suppressalis]	23	731	79.7	6.51	40	31	23	High	1	1.028	1.014	0.51	0.523	0.52	0.484	0.466	0.475	0.484	0.472	0.494	0.47	0.473	0.446
TRINITY_DN7560_c0_g1_i4_orf1	unnamed protein product [Chilo suppressalis]	37	4054	444	5.77	12	42	37	High	1	1.002	1.006	0.824	0.857	0.829	0.718	0.734	0.725	0.712	0.737	0.719	0.936	0.948	0.922
TRINITY_DN3805_c0_g1_i2_orf1	heat shock protein 89 [Glyphodes pyloalis]	31	784	89	5.14	37	54	29	High	1	0.966	0.97	0.924	0.989	0.949	0.871	0.883	0.851	0.732	0.707	0.809	0.838	0.846	0.844
TRINITY_DN280_c0_g1_i12_orf1	tubulin beta-1 chain-like [Leguminivora glycinivorella]	21	460	51.6	4.94	59	70	2	High	1	0.951	1.019	0.897	0.803	0.786	0.79	0.749	0.79	0.797	0.703	0.793	0.816	0.85	0.863
TRINITY_DN7991_c0_g1_i9_orf1	hypothetical protein evm_006720 [Chilo suppressalis]	19	413	47	10.21	45	70	19	High	1	1.033	1.043	0.724	0.73	0.726	0.671	0.644	0.676	0.604	0.565	0.609	0.602	0.591	0.584
TRINITY_DN19659_c1_g1_i1_orf1	elongation factor 1-gamma [Ostrinia furnacalis]	29	423	48	7.43	56	64	29	High	1	1.005	0.993	0.992	1.048	1.009	0.784	0.786	0.782	0.724	0.675	0.763	0.651	0.652	0.649
TRINITY_DN80560_c0_g1_i1_orf1	ATP synthase subunit alpha, mitochondrial [Ostrinia furnacalis]	23	552	59.4	9.11	45	83	23	High	1	1.004	0.994	0.441	0.42	0.472	0.442	0.438	0.451	0.453	0.45	0.443	0.382	0.388	0.394
TRINITY_DN280_c0_g1_i8_orf1	Tubulin beta-1 chain [Papilio xuthus]	20	451	50.6	4.87	53	61	4	High	1	1.018	0.949	0.884	0.894	0.873	0.829	0.881	0.904	0.79	0.932	0.882	2.209	2.277	2.127
TRINITY_DN32509_c0_g1_i3_orf1	heat shock 70 kDa protein 4 isoform X1 [Ostrinia furnacalis]	26	830	92.8	5.94	38	44	26	High	1	1.009	0.981	0.726	0.781	0.741	0.759	0.794	0.774	0.716	0.662	0.777	0.785	0.77	0.771
TRINITY_DN7335_c0_g1_i1_orf1	probable methylmalonate-semialdehyde dehydrogenase [acylating], mitochondrial [Bicyclus anynana]	17	522	56.1	7.49	40	43	17	High	1	1.008	0.984	0.793	0.781	0.802	0.746	0.721	0.761	0.811	0.791	0.807	0.66	0.633	0.641
TRINITY_DN2433_c0_g1_i3_orf1	iron regulatory protein 1 [Manduca sexta]	28	891	97	6.51	35	42	27	High	1	0.989	0.972	0.989	1.003	0.971	0.906	0.901	0.914	1.026	0.987	1.06	0.82	0.812	0.828
TRINITY_DN63662_c0_g4_i1_orf1	polyadenylate-binding protein 1 [Ostrinia furnacalis]	21	611	68.2	9.47	40	42	21	High	1	1.01	0.991	0.397	0.407	0.43	0.386	0.4	0.397	0.351	0.363	0.356	0.49	0.495	0.493
TRINITY_DN53238_c1_g1_i5_orf1	isocitrate dehydrogenase [NADP] cytoplasmic [Ostrinia furnacalis]	25	408	46.2	7.21	57	51	24	High	1	0.961	1.001	1.094	1.026	1.048	1.143	1.104	1.202	1.113	1.057	1.002	0.932	0.922	0.943
TRINITY_DN5768_c0_g1_i2_orf1	adenosylhomocysteinase [Ostrinia furnacalis]	18	430	47.3	6.29	40	59	13	High	1	0.984	1.003	1.533	1.481	1.506	1.327	1.295	1.346	1.442	1.411	1.435	0.875	0.876	0.927
TRINITY_DN4998_c0_g1_i21_orf1	phenoloxidase subunit 2-like [Ostrinia furnacalis]	20	693	80	6.05	38	51	16	High	1	1.007	1.019	2.625	2.734	2.547	2.401	2.409	2.286	2.623	2.509	2.68	2.01	2.016	2.048
TRINITY_DN11274_c0_g1_i4_orf1	dipeptidyl peptidase 3 isoform X1 [Ostrinia furnacalis]	29	741	83.5	6.83	47	48	29	High	1	1.033	0.99	1.251	1.226	1.244	1.141	1.116	1.137	1.309	1.269	1.306	1.316	1.339	1.326
TRINITY_DN1209_c0_g1_i9_orf1	NADP-dependent malic enzyme-like isoform X1 [Ostrinia furnacalis]	25	644	70.7	7.39	41	54	25	High	1	0.974	1.028	2.175	2.155	2.12	2.295	2.268	2.273	3.447	3.188	3.597	1.434	1.742	1.481
TRINITY_DN5512_c0_g1_i8_orf1	peroxisomal multifunctional enzyme type 2-like isoform X1 [Ostrinia furnacalis]	25	715	77.6	8.72	40	42	25	High	1	0.979	1.018	0.766	0.731	0.753	0.71	0.747	0.753	0.664	0.662	0.674	0.782	0.766	0.758
TRINITY_DN4381_c0_g2_i1_orf1	eukaryotic initiation factor 4A [Glyphodes caesalis]	21	419	47.4	5.4	53	48	20	High	1	0.984	1.022	0.789	0.783	0.792	0.664	0.657	0.67	0.633	0.629	0.63	0.718	0.713	0.724
TRINITY_DN21715_c0_g1_i1_orf1	protein disulfide-isomerase A3 isoform X1 [Ostrinia furnacalis]	22	490	54.9	5.59	47	51	22	High	1	1.044	1.028	1.568	1.567	1.576	1.504	1.496	1.448	1.42	1.236	1.443	1.344	1.411	1.363
TRINITY_DN2719_c1_g1_i6_orf1	unnamed protein product [Chrysodeixis includens]	24	782	85.2	7.23	36	39	24	High	1	1.01	1.018	1.334	1.3	1.294	1.079	1.058	1.092	0.922	0.862	0.912	0.839	0.819	0.812
TRINITY_DN48548_c0_g1_i1_orf1	glutathione S-transferase siama 2 [Heortia vitessoides]	20	203	23.2	8.82	60	102	18	High	1	0.942	0.972	3.205	3.182	3.028	3.223	3.271	3.259	3.156	5.226	3.296	2.824	2.649	3.221
TRINITY_DN24699_c0_g1_i3_orf1	E3 SUMO-protein ligase RanBP2-like [Ostrinia furnacalis]	31	2954	327.8	6.19	14	34	31	High	1	1.009	1.016	0.791	0.76	0.795	0.867	0.853	0.837	0.885	0.901	0.861	0.875	0.868	0.836
TRINITY_DN703_c13_g1_i1_orf1	acidic juvenile hormone-suppressible protein 1-like [Ostrinia furnacalis]	21	489	57.7	6.44	47	92	15	High	1	0.952	1.008	3.241	2.632	2.846	3.63	3.085	4.131	6.059	7.698	4.235	3.745	3.551	4.017
TRINITY_DN16125_c0_g1_i3_orf1	3-ketoacyl-CoA thiolase, mitochondrial [Ostrinia furnacalis]	15	396	41	8.68	53	32	15	High	1	1.033	1.013	0.987	0.936	0.934	0.99	0.944	0.99	1.043	0.988	1.069	0.749	0.786	0.758
TRINITY_DN5266_c0_g1_i1_orf1	malate dehydrogenase, cytoplasmic isoform X2 [Ostrinia furnacalis]	22	337	36.1	8.19	62	58	22	High	1	1.017	0.99	1.658	1.702	1.618	1.833	1.839	1.787	1.639	1.725	1.759	1.236	1.264	1.23
TRINITY_DN9498_c0_g1_i3_orf1	eukaryotic translation initiation factor 4 gamma 3-like isoform X2 [Ostrinia furnacalis]	29	1227	137	6.51	29	38	29	High	1	1.016	1.014	0.559	0.583	0.601	0.569	0.577	0.573	0.522	0.515	0.516	0.635	0.64	0.64
TRINITY_DN7394_c0_g2_i1_orf1	peptidyl-prolyl cis-trans isomerase-like [Ostrinia furnacalis]	9	165	17.6	8.29	72	48	9	High	1	1.005	0.995	0.92	0.976	0.918	0.965	0.968	0.924	0.912	0.87	0.99	0.861	0.89	0.874
TRINITY_DN1132_c0_g1_i5_orf1	unnamed protein product [Spodoptera exigua]	21	655	71.6	6.98	41	40	21	High	1	0.987	0.988	0.642	0.643	0.66	0.547	0.534	0.555	0.566	0.515	0.58	0.618	0.631	0.606
TRINITY_DN69_c0_g1_i1_orf1	glycerol-3-phosphate dehydrogenase [NAD(+)], cytoplasmic isoform X1 [Ostrinia furnacalis]	21	363	39.8	6.25	63	65	21	High	1	0.966	0.974	3.139	2.928	3.02	3.441	3.343	3.474	2.789	2.909	2.646	2.03	2.066	2.098
TRINITY_DN1206_c0_g1_i6_orf1	sorbitol dehydrogenase-like [Spodoptera frugiperda]	12	358	38.7	7.31	46	63	12	High	1	0.982	1.003	2.367	2.154	2.074	2.288	1.89	2.325	2.42	2.221	2.319	1.394	1.443	1.38
TRINITY_DN906_c0_g1_i4_orf1	uncharacterized protein LOC114360441, partial [Ostrinia furnacalis]	22	772	87.8	6.52	38	33	22	High	1	0.991	1.004	1.455	1.444	1.397	1.241	1.274	1.304	1.317	1.297	1.181	4.988	4.946	4.933
TRINITY_DN11178_c0_g1_i1_orf1	hypoxia up-regulated protein 1 [Ostrinia furnacalis]	23	915	102.1	5.35	29	39	23	High	1	1.002	0.994	0.906	0.937	0.924	0.783	0.81	0.818	0.672	0.671	0.749	0.809	0.823	0.793
TRINITY_DN13660_c0_g1_i1_orf1	Aliphatic nitrilase [Operophtera brumata]	17	393	44.5	6.62	50	49	17	High	1	0.989	1.018	2.665	2.704	2.6	2.685	2.654	2.627	3.095	3.144	3.287	1.917	1.884	1.987
TRINITY_DN664_c0_g1_i18_orf1	chitinase-like protein EN03 isoform X2 [Ostrinia furnacalis]	19	433	48	7.81	48	56	19	High	1	0.969	0.955	1.446	1.412	1.414	2.108	2.081	2.003	2.018	1.788	2.096	2.083	2.15	2.048
TRINITY_DN2378_c0_g1_i5_orf1	integrin alpha-8-like isoform X1 [Ostrinia furnacalis]	22	1456	157.6	5.78	21	31	22	High	1	0.959	1.025	1.592	1.691	1.58	1.795	1.825	1.767	1.506	1.463	1.621	1.205	1.221	1.246
TRINITY_DN37372_c0_g1_i1_orf1	laminin subunit beta-1 [Colias croceus]	28	1800	200.1	5.45	19	39	28	High	1	1.003	1.022	1.073	1.08	1.113	1.093	1.091	1.043	1.024	0.955	1.083	1.054	1.078	1.057
TRINITY_DN343_c0_g1_i5_orf1	glutamate synthase [NADH], amyloplastic [Ostrinia furnacalis]	31	2050	225.5	6.74	19	33	31	High	1	0.976	1.012	0.878	0.864	0.907	0.939	0.956	0.946	0.953	0.982	1	0.83	0.81	0.824
TRINITY_DN1366_c0_g1_i5_orf1	unnamed protein product, partial [Iphiclides podalirius]	16	494	54.8	5.4	45	33	16	High	1	0.995	0.983	0.292	0.299	0.337	0.32	0.325	0.317	0.312	0.337	0.315	0.302	0.29	0.314
TRINITY_DN5753_c0_g1_i10_orf1	ryanodine receptor [Ostrinia furnacalis]	31	5116	577.7	5.6	7	35	31	High	1	0.986	0.973	0.784	0.783	0.833	0.819	0.889	0.837	0.79	0.726	0.722	0.625	0.632	0.628
TRINITY_DN9286_c0_g1_i2_orf1	alcohol dehydrogenase class-3 [Ostrinia furnacalis]	16	376	40	7.37	43	47	16	High	1	1.038	1.058	1.126	1.064	1.057	1.368	1.221	1.344	1.226	1.119	1.156	0.671	0.674	0.657
TRINITY_DN7464_c1_g1_i1_orf1	T-complex protein 1 subunit theta [Ostrinia furnacalis]	22	545	59	5.3	45	37	22	High	1	1.018	1.01	0.635	0.632	0.652	0.662	0.635	0.659	0.627	0.606	0.628	0.749	0.764	0.759
TRINITY_DN11467_c0_g1_i5_orf1	27 kDa hemolymph protein-like, partial [Ostrinia furnacalis]	20	233	25.3	5.21	76	69	20	High	1	1.012	0.984	1.492	1.543	1.512	1.644	1.629	1.522	2.145	1.851	2.385	1.636	1.763	1.634
TRINITY_DN1103_c0_g1_i18_orf1	retinal dehydrogenase 1-like [Ostrinia furnacalis]	21	486	51.8	6.8	48	41	1	High	1	0.924	0.951	1.087	1.063	0.816	1.042	1.064	1.027	1.051	1.245	0.912	1.341	1.268	1.146
TRINITY_DN2993_c0_g1_i4_orf1	heat shock 70 kDa protein cognate 5 [Ostrinia furnacalis]	24	686	74.7	6.43	34	41	24	High	1	1.02	0.986	0.436	0.432	0.462	0.421	0.418	0.425	0.416	0.434	0.408	0.464	0.483	0.46
TRINITY_DN4779_c0_g1_i5_orf1	T-complex protein 1 subunit epsilon isoform X1 [Ostrinia furnacalis]	20	542	58.9	6.01	33	35	20	High	1	0.989	0.999	0.6	0.621	0.619	0.561	0.598	0.578	0.533	0.546	0.529	0.667	0.646	0.677
TRINITY_DN1790_c1_g1_i3_orf1	unnamed protein product [Diatraea saccharalis]	24	1037	118	7.44	24	34	24	High	1	0.972	1.002	0.805	0.792	0.822	0.687	0.693	0.699	0.705	0.708	0.721	0.712	0.724	0.727
TRINITY_DN9965_c0_g1_i1_orf1	dihydrolipoyl dehydrogenase [Ostrinia furnacalis]	17	495	52.4	8.76	42	40	17	High	1	0.985	1	0.732	0.691	0.754	0.702	0.688	0.713	0.709	0.668	0.685	0.581	0.59	0.578
TRINITY_DN19651_c0_g1_i1_orf1	cytosolic non-specific dipeptidase [Ostrinia furnacalis]	21	478	53.6	5.95	54	40	21	High	1	1.027	1.027	0.701	0.702	0.729	0.667	0.652	0.666	0.833	0.794	0.882	1.155	1.125	1.104
TRINITY_DN4301_c2_g2_i4_orf1	stress-induced-phosphoprotein 1-like [Ostrinia furnacalis]	24	543	61.7	6.92	48	37	24	High	1	1.038	0.991	0.776	0.782	0.812	0.866	0.878	0.848	0.788	0.712	0.812	0.868	0.905	0.851
TRINITY_DN1103_c0_g1_i12_orf1	retinal dehydrogenase 1-like [Ostrinia furnacalis]	21	486	51.9	6.57	45	40	3	High	1	1.043	1.027	1.212	1.248	1.246	1.673	1.468	1.557	1.491	1.352	1.467	1.333	1.379	1.319
TRINITY_DN1201_c0_g1_i4_orf1	triosephosphate isomerase [Ostrinia furnacalis]	16	248	26.4	5.69	71	66	16	High	1	1.019	1.023	2.784	2.757	2.708	2.577	2.587	2.558	2.604	2.394	2.588	2.148	2.197	2.185
TRINITY_DN36612_c0_g1_i1_orf1	lamin-C isoform X1 [Ostrinia furnacalis]	23	612	69.9	6.89	38	37	23	High	1	1.013	0.985	0.963	1.028	0.975	0.936	0.944	0.93	0.828	0.742	0.871	0.848	0.867	0.836
TRINITY_DN33619_c0_g1_i1_orf1	eukaryotic translation initiation factor 3 subunit C [Ostrinia furnacalis]	21	883	101.6	6.87	24	38	21	High	1	0.984	0.997	0.696	0.695	0.685	0.61	0.617	0.581	0.588	0.579	0.586	0.63	0.64	0.65
TRINITY_DN1404_c0_g1_i6_orf1	uncharacterized protein LOC114363065 [Ostrinia furnacalis]	16	779	81.1	8	40	23	15	High	1	0.98	1.016	1.351	1.284	1.202	1.227	1.216	1.255	1.196	1.248	1.161	0.886	0.841	0.921
TRINITY_DN1175_c1_g1_i2_orf1	methanethiol oxidase [Ostrinia furnacalis]	17	479	53.7	6.25	45	46	10	High	1	1.003	0.995	2.053	2.098	2.049	1.755	1.738	1.723	2.2	1.957	2.251	1.083	1.095	1.107
TRINITY_DN20_c0_g1_i11_orf1	plasma membrane calcium-transporting ATPase 2 [Ostrinia furnacalis]	21	1137	125	7.68	22	37	9	High	1	1.087	1.06	0.62	0.592	0.619	0.571	0.509	0.56	0.551	0.511	0.534	0.511	0.472	0.459
TRINITY_DN14436_c0_g1_i7_orf1	V-type proton ATPase subunit C [Vanessa cardui]	20	385	44.1	8.35	51	33	20	High	1	0.998	0.989	0.339	0.345	0.376	0.357	0.365	0.383	0.359	0.341	0.328	0.434	0.45	0.437
TRINITY_DN315_c0_g1_i1_orf1	tubulin alpha-1B chain [Rattus norvegicus]	12	451	50.1	5.06	34	32	1	High	1	0.859	0.819	1.333	3.155	2.234	2.254	1.6	1.593	1.279	2.403	3.976	1.338	1.634	1.121
TRINITY_DN4080_c0_g1_i8_orf1	AMP deaminase 2 isoform X3 [Ostrinia furnacalis]	21	760	87.3	6.33	35	36	21	High	1	1.016	1.021	1.492	1.453	1.448	2.653	2.474	2.536	1.989	1.836	1.966	1.476	1.491	1.491
TRINITY_DN2745_c0_g1_i2_orf1	PREDICTED: tubulin alpha-1A chain-like [Papilio polytes]	17	450	50.1	5.1	44	42	1	High	1	1.043	0.972	1.115	1.067	0.956	0.693	0.788	0.808	0.886	1	0.8	1.343	1.271	1.386
TRINITY_DN1103_c0_g1_i19_orf1	retinal dehydrogenase 1-like [Ostrinia furnacalis]	20	486	52.4	6.46	47	38	2	High	1	0.975	1.006	1.159	1.13	1.094	0.928	0.959	0.932	0.987	0.94	0.982	0.857	0.845	0.907
TRINITY_DN11409_c0_g1_i4_orf1	nodal modulator 1 [Ostrinia furnacalis]	23	1190	126.7	7.53	30	25	23	High	1	1.023	1.022	0.742	0.754	0.76	0.683	0.688	0.696	0.628	0.662	0.672	0.742	0.74	0.761
TRINITY_DN46173_c0_g3_i1_orf1	Tropomyosin, partial [Cotesia chilonis]	17	289	33.2	4.79	45	54	12	High	1	0.979	0.993	1.205	1.284	1.221	1.087	1.129	1.061	0.993	0.971	1.124	0.577	0.547	0.588
TRINITY_DN12767_c0_g1_i1_orf1	coatomer subunit alpha [Ostrinia furnacalis]	20	971	108.6	7.11	27	33	14	High	1	1.019	1.021	0.834	0.773	0.837	0.886	0.836	0.893	0.785	0.771	0.747	0.776	0.766	0.75
TRINITY_DN5704_c0_g1_i6_orf1	2-oxoglutarate dehydrogenase, mitochondrial isoform X2 [Ostrinia furnacalis]	19	877	98.3	7.17	29	29	18	High	1	0.991	0.99	0.538	0.521	0.539	0.51	0.52	0.524	0.542	0.53	0.549	0.472	0.474	0.494
TRINITY_DN1175_c1_g1_i1_orf1	methanethiol oxidase [Ostrinia furnacalis]	19	479	53.7	6.6	46	36	11	High	1	0.982	1.011	3.037	2.823	3.03	2.809	2.658	2.753	2.827	2.529	2.559	3.816	3.994	3.67
TRINITY_DN848_c0_g1_i1_orf1	actin-interacting protein 1 isoform X2 [Ostrinia furnacalis]	24	607	65.7	6.83	57	29	22	High	1	1.021	0.994	0.825	0.838	0.852	0.777	0.79	0.783	0.713	0.687	0.724	0.727	0.722	0.708
TRINITY_DN1455_c0_g1_i8_orf1	troponin T, skeletal muscle isoform X1 [Galleria mellonella]	23	357	43.1	5.01	41	74	5	High	1	0.977	1.006	1.214	1.321	1.264	1.057	1.13	1.034	0.944	0.872	1.109	0.348	0.355	0.386
TRINITY_DN726_c0_g1_i8_orf1	unnamed protein product [Chilo suppressalis]	19	573	62.3	6.92	38	30	17	High	1	0.968	0.967	1.327	1.424	1.382	1.144	1.274	1.208	1.237	1.206	1.314	1.13	1.102	1.125
TRINITY_DN3159_c0_g1_i4_orf1	uncharacterized protein LOC114362782 [Ostrinia furnacalis]	22	2898	323.1	4.67	10	28	22	High	1	0.992	0.978	0.21	0.214	0.241	0.235	0.251	0.238	0.243	0.24	0.263	0.294	0.286	0.277
TRINITY_DN1262_c0_g1_i2_orf1	alanine aminotransferase 1 isoform X1 [Ostrinia furnacalis]	17	527	58.5	7.61	43	28	17	High	1	1.025	1.02	1.02	1.006	1.029	1.071	1.08	1.106	0.949	1.039	0.928	0.662	0.657	0.685
TRINITY_DN56155_c0_g1_i1_orf1	hypothetical protein evm_004679 [Chilo suppressalis]	19	299	34.1	4.89	58	42	19	High	1	1.001	1.011	0.958	0.856	0.878	0.892	0.954	0.968	0.929	0.858	0.767	14.637	14.883	14.164
TRINITY_DN11948_c0_g1_i8_orf1	cystathionine gamma-lyase [Ostrinia furnacalis]	17	393	43	6.89	56	41	16	High	1	0.999	1.013	2.303	2.225	2.167	2.023	1.988	2.045	2.386	2.236	2.311	1.313	1.271	1.388
TRINITY_DN1161_c0_g1_i2_orf1	fructose-1,6-bisphosphatase 1 [Ostrinia furnacalis]	12	336	36.3	7.69	41	55	12	High	1	0.984	1.018	2.343	2.385	2.268	2.152	2.201	2.216	2.487	2.519	2.531	1.931	1.943	1.976
TRINITY_DN5149_c0_g1_i1_orf1	titin [Ostrinia furnacalis]	26	1892	218.1	6.44	18	35	24	High	1	0.999	0.967	1.103	1.155	1.087	1.014	1.026	1.007	0.998	0.873	1.029	0.866	0.878	0.853
TRINITY_DN3175_c0_g1_i7_orf1	unnamed protein product, partial [Brenthis ino]	18	324	36.2	7.3	70	43	18	High	1	0.988	1.008	1.945	2.072	1.879	2.053	2.173	2.031	1.905	1.974	2.092	1.538	1.551	1.591
TRINITY_DN2648_c0_g1_i8_orf1	dynein heavy chain, cytoplasmic isoform X8 [Ostrinia furnacalis]	27	3325	379.9	6.35	10	29	27	High	1	1.015	1.029	0.992	0.938	0.924	0.959	0.955	0.97	0.976	1.025	0.943	1.018	1.006	1.028
TRINITY_DN5177_c0_g1_i2_orf1	hemolin-like isoform X1 [Ostrinia furnacalis]	22	431	47.3	8.13	58	45	22	High	1	1.013	1.041	2.802	2.811	2.764	6.835	6.665	6.408	5.201	4.704	5.523	3.065	3.132	3.026
TRINITY_DN7854_c0_g1_i4_orf1	failed axon connections [Ostrinia furnacalis]	22	374	42.6	5.62	54	31	22	High	1	0.949	0.989	1.844	1.915	1.799	1.791	1.864	1.753	1.745	1.702	1.853	3.597	3.623	3.628
TRINITY_DN9_c0_g1_i7_orf1	heterogeneous nuclear ribonucleoprotein R isoform X1 [Ostrinia furnacalis]	18	524	58.9	6.81	40	35	2	High	1	0.987	1.036	1.698	1.613	1.605	1.251	1.236	1.293	1.104	1.133	1.016	1.225	1.243	1.219
TRINITY_DN20984_c0_g1_i4_orf1	NADPH--cytochrome P450 reductase isoform X2 [Ostrinia furnacalis]	19	540	61.5	7.15	37	31	19	High	1	0.977	0.986	0.673	0.681	0.701	0.722	0.751	0.745	0.564	0.536	0.59	0.633	0.625	0.608
TRINITY_DN4424_c0_g1_i1_orf1	calreticulin [Ostrinia furnacalis]	17	397	45.7	4.64	48	42	16	High	1	0.986	0.951	1.249	1.244	1.262	1.139	1.131	1.163	1.05	0.999	1.011	1.009	1.032	0.97
TRINITY_DN47389_c0_g1_i2_orf1	non-specific lipid-transfer protein-like [Ostrinia furnacalis]	12	410	43.9	8.13	38	19	10	High	1	1.017	1.005	0.409	0.412	0.422	0.537	0.532	0.513	0.385	0.447	0.409	0.357	0.365	0.387
TRINITY_DN5628_c0_g1_i5_orf1	hypothetical protein O3G_MSEX015036 [Manduca sexta]	16	339	36.3	8.4	55	34	8	High	1	0.974	0.989	1.541	1.616	1.488	1.62	1.505	1.434	1.395	1.214	1.591	0.663	0.629	0.614
TRINITY_DN2049_c1_g1_i3_orf1	luciferin 4-monooxygenase-like [Ostrinia furnacalis]	17	529	59.6	6.89	33	27	1	High	1	0.778	1.308	1.811	1.912	2.115	1.967	1.681	1.848	4.291	5.127	4.211	3.026	2.515	3.092
TRINITY_DN1437_c0_g1_i6_orf1	nucleoprotein TPR isoform X1 [Ostrinia furnacalis]	28	2221	247.3	5.14	14	29	28	High	1	1.017	0.997	0.684	0.683	0.683	0.624	0.647	0.631	0.589	0.552	0.619	0.837	0.858	0.83
TRINITY_DN688_c0_g1_i8_orf1	lysosomal alpha-mannosidase-like [Ostrinia furnacalis]	17	1103	126.4	5.72	20	24	15	High	1	1.015	1.034	1.642	1.654	1.598	1.492	1.558	1.537	1.659	1.6	1.636	2.969	2.979	2.888
TRINITY_DN21000_c0_g1_i1_orf1	elongation factor-1 alpha, partial [Loxostege sticticalis]	16	187	20.4	7.96	69	79	6	High	1	0.988	1.019	1.008	1.036	0.878	0.816	0.72	0.756	0.656	0.819	0.788	0.752	0.69	0.751
TRINITY_DN42269_c2_g1_i1_orf1	probable enoyl-CoA hydratase, mitochondrial [Ostrinia furnacalis]	15	297	32	8.7	50	44	15	High	1	1.002	0.97	0.571	0.585	0.589	0.679	0.69	0.675	0.709	0.686	0.715	0.599	0.626	0.617
TRINITY_DN8659_c0_g1_i1_orf1	ubiquitin-like modifier-activating enzyme 1 [Manduca sexta]	19	678	74.9	5.22	38	32	16	High	1	1.019	1.016	0.836	0.833	0.852	0.772	0.8	0.817	0.793	0.794	0.784	1.09	1.111	1.077
TRINITY_DN1455_c0_g1_i4_orf1	troponin domain-containing protein [Phthorimaea operculella]	20	289	34.6	8.53	48	63	2	High	1	0.945	1.052	1.656	1.668	1.641	1.594	1.669	1.443	1.517	1.353	1.656	1.026	0.972	1.002
TRINITY_DN46367_c0_g1_i2_orf1	T-complex protein 1 subunit zeta [Ostrinia furnacalis]	21	531	57.9	6.86	41	34	20	High	1	1.019	0.988	0.574	0.54	0.58	0.56	0.568	0.562	0.582	0.562	0.583	0.659	0.665	0.652
TRINITY_DN2049_c1_g1_i2_orf1	luciferin 4-monooxygenase-like [Ostrinia furnacalis]	17	529	59.6	6.67	32	26	1	High	1	0.966	0.636	1.464	1.955	1.827	1.05	0.933	1.035	1.291	1.29	0.827	1.367	0.887	1.207
TRINITY_DN20776_c0_g1_i3_orf1	hypothetical protein evm_003273 [Chilo suppressalis]	16	554	59.2	6.57	33	31	16	High	1	0.989	1.016	0.697	0.697	0.709	0.705	0.718	0.723	0.667	0.679	0.676	0.708	0.715	0.729
TRINITY_DN7570_c0_g1_i18_orf1	sodium/potassium-transporting ATPase subunit alpha isoform X4 [Trichoplusia ni]	22	1036	114.6	5.64	27	28	13	High	1	1.005	1.009	1.299	1.412	1.256	0.821	0.888	0.871	0.743	0.734	0.758	0.896	0.896	0.896
TRINITY_DN15136_c0_g1_i2_orf1	alpha-aminoadipic semialdehyde synthase, mitochondrial isoform X3 [Ostrinia furnacalis]	21	931	102.9	7.18	28	33	21	High	1	0.994	1.012	1.202	1.217	1.216	1.124	1.185	1.127	1.121	1.094	1.167	0.843	0.861	0.882
TRINITY_DN2927_c0_g1_i2_orf1	unnamed protein product [Spodoptera littoralis]	19	436	47.6	7.47	44	31	19	High	1	0.968	1.001	0.638	0.658	0.673	0.643	0.667	0.658	0.604	0.621	0.613	0.749	0.709	0.745
TRINITY_DN5129_c0_g3_i3_orf1	probable citrate synthase 2, mitochondrial [Ostrinia furnacalis]	14	466	52	8.46	46	44	14	High	1	0.96	0.978	0.593	0.576	0.575	0.585	0.585	0.605	0.6	0.66	0.568	0.57	0.555	0.583
TRINITY_DN9_c0_g1_i11_orf1	heterogeneous nuclear ribonucleoprotein Q isoform X2 [Galleria mellonella]	18	517	58.5	6.58	41	34	2	High	1	0.957	1	0.976	1.018	0.918	0.809	0.895	0.904	0.969	0.951	0.847	1.54	1.647	1.669
TRINITY_DN211_c1_g1_i10_orf1	protein hu-li tai shao isoform X5 [Galleria mellonella]	19	723	80.1	6.71	36	29	19	High	1	0.995	0.961	0.774	0.764	0.765	0.718	0.72	0.71	0.627	0.659	0.646	0.624	0.628	0.614
TRINITY_DN585_c0_g1_i5_orf1	very low-density lipoprotein receptor isoform X2 [Galleria mellonella]	20	842	94.4	5.34	33	31	2	High	1	0.998	0.867	1.117	1.196	1.2	0.964	0.924	0.986	1.08	1.002	1.221	2.207	2.304	2.109
TRINITY_DN7247_c0_g1_i6_orf1	pyruvate kinase-like isoform X2 [Ostrinia furnacalis]	18	456	48.6	6.79	50	31	10	High	1	1	1.018	0.839	0.837	0.83	1.311	1.223	1.235	0.754	0.776	0.769	0.963	0.922	0.953
TRINITY_DN13368_c0_g1_i1_orf1	isoleucine--tRNA ligase, cytoplasmic [Ostrinia furnacalis]	25	1213	139.5	7.65	25	31	25	High	1	0.988	0.993	0.647	0.663	0.67	0.566	0.607	0.594	0.599	0.588	0.564	0.574	0.603	0.58
TRINITY_DN1173_c1_g1_i9_orf1	hypothetical protein evm_001011 [Chilo suppressalis]	21	1463	160.4	5.62	18	22	1	High	1	0.946	0.928	0.496	0.426	0.475	0.503	0.462	0.442	0.398	0.385	0.423	0.5	0.319	0.297
TRINITY_DN585_c0_g1_i12_orf1	very low-density lipoprotein receptor isoform X3 [Galleria mellonella]	21	903	100.3	5.22	31	33	3	High	1	1.048	0.994	2.298	2.506	2.057	1.99	2.822	2.361	2.246	2.36	2.216	2.918	2.897	2.99
TRINITY_DN20294_c0_g2_i1_orf1	cytochrome b-c1 complex subunit 2, mitochondrial isoform X1 [Ostrinia furnacalis]	17	439	45.7	8.92	43	32	17	High	1	1.003	0.98	0.404	0.408	0.428	0.368	0.363	0.378	0.388	0.366	0.394	0.412	0.416	0.4
TRINITY_DN136358_c0_g1_i1_orf1	acidic juvenile hormone-suppressible protein 1-like [Ostrinia furnacalis]	8	84	9.7	6.52	55	117	2	High	1	1.026	1.049	2.347	2.642	2.419	2.786	2.848	2.675	3.728	7.277	4.406	2.611	2.637	2.638
TRINITY_DN3534_c0_g1_i2_orf1	guanine nucleotide-binding protein subunit beta-like protein [Ostrinia furnacalis]	17	319	35.9	7.74	66	37	8	High	1	0.951	1.011	0.592	0.537	0.576	0.558	0.61	0.571	0.472	0.473	0.49	0.513	0.507	0.518
TRINITY_DN1233_c0_g2_i1_orf1	unnamed protein product [Spodoptera exigua]	29	4571	505.8	5.31	7	31	29	High	1	1.045	1.066	0.901	0.962	0.936	0.86	0.877	0.874	0.874	0.816	0.878	1.33	1.362	1.309
TRINITY_DN21251_c1_g1_i1_orf1	60S ribosomal protein L4 [Ostrinia furnacalis]	17	417	46.5	11.62	34	45	17	High	1	0.999	0.988	0.703	0.724	0.756	0.698	0.668	0.686	0.585	0.534	0.593	0.598	0.627	0.597
TRINITY_DN1348_c0_g1_i1_orf1	hypothetical protein evm_002665 [Chilo suppressalis]	17	709	80.2	8.54	28	26	17	High	1	1.022	0.999	0.534	0.554	0.572	0.533	0.543	0.531	0.508	0.505	0.527	0.543	0.547	0.55
TRINITY_DN1756_c0_g1_i3_orf1	UTP--glucose-1-phosphate uridylyltransferase isoform X2 [Ostrinia furnacalis]	17	513	57.6	8.06	43	35	17	High	1	1.006	1.019	1.452	1.431	1.442	1.55	1.599	1.622	1.441	1.413	1.372	1.367	1.345	1.381
TRINITY_DN1103_c0_g1_i15_orf1	retinal dehydrogenase 1-like [Ostrinia furnacalis]	21	486	52.7	6.24	51	35	3	High	1	1.004	1.093	1.084	0.934	1.047	0.914	0.983	1.021	1.035	1.019	0.987	0.763	0.855	0.85
TRINITY_DN12865_c0_g1_i1_orf1	synaptic vesicle membrane protein VAT-1 homolog-like [Ostrinia furnacalis]	17	461	50.1	5.99	41	33	17	High	1	0.99	0.993	2.038	1.941	1.901	1.716	1.674	1.808	1.939	1.902	1.947	3.193	3.166	3.149
TRINITY_DN107708_c0_g1_i1_orf1	elongation factor 1-beta' [Pectinophora gossypiella]	15	223	24.5	4.77	73	37	15	High	1	0.988	1.012	0.996	0.993	0.964	0.92	0.935	0.901	0.845	0.827	0.858	0.782	0.774	0.773
TRINITY_DN39813_c0_g1_i1_orf1	nucleoside diphosphate kinase [Ostrinia furnacalis]	11	176	19.8	7.43	74	49	11	High	1	0.987	0.975	0.891	0.833	0.896	0.815	0.809	0.829	0.943	1.085	0.887	0.737	0.736	0.774
TRINITY_DN10889_c0_g1_i8_orf1	four and a half LIM domains protein 2 isoform X7 [Pectinophora gossypiella]	19	344	39.3	7.81	58	39	19	High	1	1.013	1.055	1.751	1.777	1.782	1.953	1.907	1.885	1.656	1.555	1.753	0.65	0.686	0.675
TRINITY_DN5432_c1_g1_i3_orf1	electron transfer flavoprotein-ubiquinone oxidoreductase, mitochondrial [Ostrinia furnacalis]	18	605	66	6.86	38	24	18	High	1	1.011	0.998	1.202	1.191	1.19	0.897	0.836	0.906	0.876	0.878	0.872	0.829	0.819	0.806
TRINITY_DN1173_c1_g1_i10_orf1	hypothetical protein evm_001011 [Chilo suppressalis]	21	1546	169.8	5.73	17	22	1	High	1	0.941	1.063	0.884	1.085	0.93	0.647	0.77	0.702	0.625	0.524	0.865	0.32	0.352	0.356
TRINITY_DN1868_c0_g1_i1_orf1	protein obstructor-E isoform X1 [Ostrinia furnacalis]	16	276	30.6	5.07	68	40	16	High	1	1.046	1.011	0.422	0.396	0.422	0.482	0.482	0.512	0.591	0.582	0.535	2.199	2.244	2.086
TRINITY_DN6415_c0_g2_i1_orf1	D-arabinitol dehydrogenase 1-like [Ostrinia furnacalis]	18	341	37.5	7.8	61	36	13	High	1	0.995	1.063	2.875	2.605	2.719	4.656	4.266	4.382	3.195	3.091	2.91	1.304	1.267	1.383
TRINITY_DN36788_c0_g1_i2_orf1	isocitrate dehydrogenase [NADP] cytoplasmic-like [Bicyclus anynana]	19	436	49.2	7.71	49	32	18	High	1	0.969	0.974	0.628	0.627	0.628	0.54	0.56	0.553	0.496	0.477	0.496	0.708	0.67	0.717
TRINITY_DN1180_c0_g1_i4_orf1	larval cuticle protein LCP-30-like [Ostrinia furnacalis]	13	307	31	6.11	61	53	13	High	1	1.006	1.015	1.407	1.546	1.399	1.399	1.486	1.345	1.159	1.066	1.423	0.247	0.225	0.246
TRINITY_DN4237_c1_g1_i5_orf1	eukaryotic translation initiation factor 3 subunit A-like isoform X1 [Ostrinia furnacalis]	24	1185	138.9	8.98	19	42	24	High	1	1.011	0.98	0.622	0.641	0.645	0.548	0.579	0.554	0.5	0.474	0.536	0.599	0.606	0.61
TRINITY_DN21123_c0_g1_i1_orf1	maternal protein exuperantia [Ostrinia furnacalis]	12	421	45.9	7.21	44	25	12	High	1	0.981	0.986	0.74	0.793	0.737	0.69	0.76	0.696	0.612	0.648	0.67	0.714	0.657	0.761
TRINITY_DN31342_c2_g2_i1_orf1	26S proteasome non-ATPase regulatory subunit 2 isoform X2 [Ostrinia furnacalis]	19	935	102	5.62	27	23	19	High	1	0.993	0.973	1.207	1.185	1.184	0.943	0.99	0.988	0.958	0.971	0.966	1.159	1.131	1.199
TRINITY_DN5721_c0_g1_i5_orf1	fumarate hydratase, mitochondrial-like isoform X2 [Ostrinia furnacalis]	11	478	51.5	7.44	34	21	11	High	1	1.036	1.004	0.704	0.691	0.725	0.695	0.736	0.717	0.773	0.826	0.764	0.649	0.626	0.637
TRINITY_DN5564_c0_g1_i1_orf1	probable phosphoserine aminotransferase [Ostrinia furnacalis]	15	339	37.1	7.55	53	30	11	High	1	1.055	1.072	1.064	1.053	1.048	1.278	1.227	1.191	1.25	1.278	1.197	1.063	1.064	1.112
TRINITY_DN5756_c0_g1_i4_orf1	leucine--tRNA ligase, cytoplasmic [Ostrinia furnacalis]	22	1176	134.2	7.5	21	26	22	High	1	0.996	1.017	0.781	0.771	0.785	0.692	0.703	0.722	0.664	0.649	0.641	0.667	0.669	0.65
TRINITY_DN1725_c0_g1_i7_orf1	T-complex protein 1 subunit gamma isoform X1 [Ostrinia furnacalis]	17	543	59.3	6.64	38	31	17	High	1	0.971	0.977	0.622	0.633	0.623	0.625	0.645	0.629	0.53	0.547	0.573	0.72	0.689	0.729
TRINITY_DN28299_c0_g1_i1_orf1	adenylosuccinate lyase isoform X1 [Ostrinia furnacalis]	14	492	54.9	7.11	31	24	14	High	1	1.021	1.019	1.578	1.437	1.527	1.77	1.63	1.831	1.962	1.917	1.745	1.242	1.258	1.266
TRINITY_DN11152_c0_g1_i8_orf1	ubiquitin carboxyl-terminal hydrolase 5 [Ostrinia furnacalis]	19	798	88.9	5.63	32	25	19	High	1	1.019	0.965	1.05	1.021	1.08	1.008	0.97	0.982	0.974	0.909	0.881	1.086	1.125	1.093
TRINITY_DN1068_c0_g1_i3_orf1	aspartate aminotransferase, cytoplasmic [Ostrinia furnacalis]	18	409	46.3	6.92	56	41	18	High	1	0.976	0.983	1.278	1.249	1.243	1.263	1.257	1.259	1.261	1.336	1.337	0.938	0.898	0.939
TRINITY_DN18539_c0_g1_i1_orf1	pupal cuticle protein PCP52-like [Ostrinia furnacalis]	13	267	28.3	5.3	54	43	13	High	1	0.983	0.989	0.894	0.855	0.887	0.964	0.997	0.991	1.001	0.994	0.92	6.602	7.003	6.263
TRINITY_DN73923_c0_g1_i1_orf1	protein obstructor-E-like [Ostrinia furnacalis]	15	238	26.5	5.02	65	22	15	High	1	1.037	1.014	0.257	0.26	0.29	0.296	0.311	0.292	0.286	0.263	0.328	1.849	1.855	1.793
TRINITY_DN42753_c0_g1_i2_orf1	26S proteasome regulatory subunit 8 [Ostrinia furnacalis]	20	402	45.3	8.41	61	35	19	High	1	0.974	1.017	1.066	1.065	1.064	0.916	0.977	0.959	0.971	1.012	0.944	1.151	1.13	1.206
TRINITY_DN842_c0_g1_i9_orf1	hypothetical protein evm_011651 [Chilo suppressalis]	19	3279	369.5	6.3	7	19	19	High	1	0.904	1.006	1.538	1.563	1.323	1.171	1.084	1.099	0.992	0.992	0.998	0.957	0.936	0.963
TRINITY_DN58751_c0_g1_i2_orf1	FK506-binding protein 2 isoform X1 [Vanessa tameamea]	13	237	26.2	4.72	56	49	13	High	1	1.009	1.016	1.928	2.005	1.934	1.919	1.838	1.794	1.567	1.43	1.697	1.513	1.558	1.475
TRINITY_DN4410_c0_g1_i1_orf1	rab GDP dissociation inhibitor alpha [Ostrinia furnacalis]	17	443	50	5.43	49	38	17	High	1	1.02	1.041	1.009	1.01	0.991	1.043	1.003	1.037	1.11	1.057	1.075	1.278	1.293	1.293
TRINITY_DN2338_c0_g2_i2_orf1	prophenoloxidase PPO3 [Ostrinia furnacalis]	18	697	79.9	6.79	32	30	2	High	1	1.01	0.978	0.746	0.768	0.763	0.813	0.853	0.797	0.894	0.867	1.003	0.689	0.708	0.741
TRINITY_DN30638_c0_g1_i1_orf1	alanine--tRNA ligase, cytoplasmic [Ostrinia furnacalis]	20	967	107.4	6.02	21	31	19	High	1	0.939	0.94	0.622	0.633	0.646	0.59	0.587	0.589	0.546	0.53	0.555	0.613	0.605	0.602
TRINITY_DN3784_c0_g1_i1_orf1	pancreatic triacylglycerol lipase-like [Ostrinia furnacalis]	14	537	61.9	5.34	30	38	13	High	1	0.989	0.978	0.103	0.1	0.141	0.14	0.154	0.149	0.157	0.159	0.153	0.181	0.188	0.176
TRINITY_DN129_c0_g1_i6_orf1	xanthine dehydrogenase [Ostrinia furnacalis]	18	1354	149.9	7.28	18	22	18	High	1	1.018	1.031	1.004	1.041	0.997	0.79	0.807	0.804	0.898	0.907	1.008	0.913	0.91	0.931
TRINITY_DN12387_c0_g1_i1_orf1	repetitive proline-rich cell wall protein 2-like [Ostrinia furnacalis]	19	368	40.7	9.04	64	41	18	High	1	0.968	0.997	0.972	0.994	0.997	0.914	0.961	0.951	1.004	0.924	0.974	4.822	4.931	4.61
TRINITY_DN89711_c0_g1_i1_orf1	26S proteasome non-ATPase regulatory subunit 1 [Ostrinia furnacalis]	15	1004	110.7	5.45	17	23	15	High	1	0.987	1.002	0.978	0.996	0.982	0.911	0.922	0.891	0.899	0.847	0.9	1.003	1.009	1.028
TRINITY_DN2559_c0_g1_i4_orf1	uricase [Ostrinia furnacalis]	17	340	38.2	7.97	60	33	17	High	1	0.969	1.031	1.672	1.65	1.564	1.345	1.249	1.349	1.219	1.211	1.217	0.789	0.749	0.802
TRINITY_DN5243_c1_g1_i1_orf1	14-3-3 protein epsilon [Maniola hyperantus]	13	262	29.8	4.81	51	40	5	High	1	1.026	1.001	0.918	0.965	0.964	0.918	0.985	0.954	0.848	0.791	0.852	0.939	0.969	1
TRINITY_DN5508_c0_g1_i1_orf1	tubulin beta chain [Plutella xylostella]	16	447	49.9	4.83	38	50	2	High	1	0.967	0.979	0.933	1.035	0.933	1.008	1.059	0.939	0.913	0.915	0.965	1.097	1.155	1.186
TRINITY_DN3985_c0_g2_i1_orf1	hypothetical protein evm_012077 [Chilo suppressalis]	19	299	34.4	9.86	51	57	15	High	1	0.954	0.968	0.726	0.829	0.735	0.684	0.698	0.67	0.61	0.661	0.692	0.635	0.605	0.652
TRINITY_DN1008_c0_g1_i2_orf1	integrin beta-PS [Ostrinia furnacalis]	15	831	91.2	5.76	29	20	15	High	1	0.972	1.041	1.853	1.828	1.878	1.857	1.696	1.8	1.456	1.442	1.445	1.258	1.31	1.187
TRINITY_DN25633_c0_g1_i1_orf1	puromycin-sensitive aminopeptidase isoform X1 [Ostrinia furnacalis]	20	948	107.6	6.46	25	30	20	High	1	1.04	1.02	0.97	0.888	0.96	0.966	0.943	0.99	0.97	0.907	0.851	1.034	1.02	1.007
TRINITY_DN9101_c0_g2_i1_orf1	60S ribosomal protein L7a [Ostrinia furnacalis]	19	268	30.3	10.52	50	47	19	High	1	0.962	0.977	0.666	0.7	0.661	0.586	0.589	0.568	0.523	0.517	0.607	0.552	0.554	0.58
TRINITY_DN30178_c0_g1_i3_orf1	LOW QUALITY PROTEIN: fibrillin-2-like [Bicyclus anynana]	19	3040	326.4	4.91	8	21	19	High	1	1.053	1.018	0.865	1.025	0.832	0.848	1.03	0.873	0.746	0.803	0.778	1.181	1.132	1.125
TRINITY_DN6822_c0_g2_i4_orf1	gelsolin-like [Bicyclus anynana]	14	401	44.3	7.9	45	26	11	High	1	1.013	0.976	1.969	2.01	1.938	1.517	1.562	1.518	1.569	1.394	1.644	1.718	1.766	1.697
TRINITY_DN3442_c0_g1_i4_orf1	UDP-glucose:glycoprotein glucosyltransferase [Ostrinia furnacalis]	22	1567	177.2	5.76	15	32	22	High	1	0.973	0.983	1.089	1.054	1.08	1.064	1.036	1.056	0.996	0.983	0.932	1.027	1.027	0.987
TRINITY_DN9234_c0_g1_i5_orf1	glutathione S-transferase 1-like [Ostrinia furnacalis]	14	215	24.2	7.93	68	35	14	High	1	0.979	0.987	0.883	0.828	0.878	0.803	0.78	0.815	0.925	0.928	0.836	0.867	0.838	0.875
TRINITY_DN9239_c0_g1_i1_orf1	apolipophorins-like [Ostrinia furnacalis]	14	157	18	6.23	78	43	10	High	1	0.917	0.964	1.576	1.36	1.356	1.639	1.581	1.877	3.226	3.1	2.577	4.499	4.313	4.963
TRINITY_DN2807_c0_g1_i4_orf1	FK506-binding protein 59 isoform X1 [Ostrinia furnacalis]	17	473	52.8	5.58	47	21	17	High	1	1.029	1.009	0.496	0.54	0.544	0.448	0.435	0.451	0.433	0.408	0.417	0.592	0.571	0.551
TRINITY_DN655_c0_g1_i3_orf1	moesin/ezrin/radixin homolog 1 isoform X2 [Bombyx mori]	20	579	67.3	6.27	32	42	20	High	1	1.011	1	0.828	0.802	0.832	0.734	0.746	0.768	0.717	0.709	0.722	0.826	0.829	0.823
TRINITY_DN11013_c0_g1_i3_orf1	glutamine:fructose-6-phosphate aminotransferase 1 [Heortia vitessoides]	15	674	75.4	6.57	29	21	15	High	1	0.968	1.021	0.48	0.487	0.514	0.479	0.471	0.493	0.456	0.467	0.395	0.604	0.582	0.592
TRINITY_DN799_c0_g1_i7_orf1	hypothetical protein evm_002571 [Chilo suppressalis]	18	289	30.5	10.8	60	47	18	High	1	0.969	0.969	0.687	0.731	0.708	0.608	0.606	0.605	0.509	0.475	0.535	0.587	0.604	0.589
TRINITY_DN29873_c0_g1_i1_orf1	glyceraldehyde-3-phosphate dehydrogenase 2 [Pectinophora gossypiella]	16	332	35.3	7.93	59	39	16	High	1	0.961	1	1.431	1.533	1.383	1.391	1.411	1.395	1.578	1.601	1.697	1.248	1.169	1.263
TRINITY_DN2442_c0_g1_i2_orf1	digestive cysteine proteinase 2 [Ostrinia furnacalis]	18	552	62.9	6.68	37	35	16	High	1	0.986	1.004	1.824	1.744	1.708	1.431	1.487	1.479	1.474	1.381	1.382	3.36	3.427	3.312
TRINITY_DN276_c0_g1_i1_orf1	protein lethal(2)essential for life-like [Helicoverpa zea]	13	188	21.3	6.54	65	35	5	High	1	0.953	0.98	1.381	1.405	1.34	2.998	2.924	2.835	3.246	2.952	3.73	2.134	2.125	1.96
TRINITY_DN1081_c0_g1_i7_orf1	3-ketoacyl-CoA thiolase, mitochondrial-like [Ostrinia furnacalis]	14	400	41.8	8.06	40	21	14	High	1	1.012	0.975	0.503	0.517	0.543	0.631	0.616	0.632	0.556	0.532	0.581	0.523	0.521	0.503
TRINITY_DN2019_c0_g1_i4_orf1	sushi, von Willebrand factor type A, EGF and pentraxin domain-containing protein 1 [Ostrinia furnacalis]	19	3573	389	5.17	8	20	19	High	1	0.979	1.015	0.755	0.75	0.741	0.778	0.758	0.763	0.726	0.78	0.701	0.914	0.907	0.871
TRINITY_DN1880_c0_g1_i4_orf1	serine protease inhibitor dipetalogastin-like [Helicoverpa zea]	14	385	42.6	8.35	52	25	12	High	1	0.998	0.989	3.832	3.761	3.729	3.798	3.587	3.498	4.561	4.117	4.981	1.667	1.631	1.648
TRINITY_DN1831_c0_g1_i3_orf1	hypothetical protein O3G_MSEX014886 [Manduca sexta]	12	425	46.4	5.39	36	27	12	High	1	1.032	1.021	0.834	0.832	0.855	0.798	0.792	0.823	0.826	0.896	0.873	1.053	1.04	0.991
TRINITY_DN12767_c0_g1_i2_orf1	coatomer subunit alpha [Ostrinia furnacalis]	15	669	73.6	6.21	29	23	9	High	1	0.976	0.995	0.858	0.792	0.851	0.887	0.838	0.853	0.755	0.777	0.792	0.969	0.929	0.937
TRINITY_DN948_c0_g1_i1_orf1	mitochondrial-processing peptidase subunit beta [Ostrinia furnacalis]	13	338	37.5	5.68	44	22	13	High	1	0.997	0.984	0.417	0.387	0.435	0.386	0.374	0.382	0.373	0.34	0.379	0.408	0.407	0.404
TRINITY_DN41645_c0_g1_i1_orf1	60S acidic ribosomal protein P2 [Ostrinia furnacalis]	8	92	9.4	4.56	80	32	1	High	1	0.848	0.873	1.138	1.225	1.117	1.3	1.445	1.378	0.761	0.66	0.831	0.817	0.811	0.777
TRINITY_DN5628_c0_g1_i3_orf1	muscle LIM protein Mlp84B isoform X2 [Ostrinia furnacalis]	12	307	33	8.18	57	30	4	High	1	0.974	1.066	1.477	1.538	1.503	1.621	1.65	1.527	1.459	1.311	1.501	0.81	0.876	0.959
TRINITY_DN17913_c0_g1_i8_orf1	fumarylacetoacetase [Ostrinia furnacalis]	13	423	47.4	6.2	41	21	12	High	1	0.991	0.968	1.12	1.079	1.101	1.219	1.194	1.199	1.321	1.336	1.322	1.124	1.138	1.101
TRINITY_DN760_c1_g2_i6_orf1	ADP,ATP carrier protein [Pieris napi]	21	301	33	9.79	57	47	21	High	1	0.912	0.953	0.388	0.385	0.404	0.352	0.363	0.376	0.369	0.534	0.369	0.357	0.34	0.377
TRINITY_DN5262_c0_g1_i7_orf1	T-complex protein 1 subunit beta [Ostrinia furnacalis]	16	536	57.8	6.43	31	23	16	High	1	1.013	1.017	0.626	0.643	0.619	0.553	0.571	0.576	0.543	0.543	0.564	0.688	0.666	0.671
TRINITY_DN4279_c0_g1_i6_orf1	glutathione S-transferase sigma 1 [Ostrinia furnacalis]	14	204	23.1	6.35	54	34	2	High	1	1.074	0.966	1.119	0.871	1.009	1.138	1.081	1.257	1.573	1.658	1.098	1.102	1.063	1.042
TRINITY_DN241_c0_g2_i3_orf1	amidophosphoribosyltransferase-like isoform X2 [Ostrinia furnacalis]	13	504	54.5	8.19	36	27	10	High	1	1	1.012	1.193	1.21	1.145	1.166	1.149	1.158	1.15	1.122	1.161	1.174	1.174	1.142
TRINITY_DN121_c0_g1_i9_orf1	lethal(2) giant larvae protein homolog 1 isoform X1 [Ostrinia furnacalis]	20	1120	122	6.47	23	27	20	High	1	0.986	1.024	0.674	0.702	0.712	0.669	0.668	0.695	0.685	0.696	0.677	0.707	0.686	0.703
TRINITY_DN4866_c0_g1_i2_orf1	actin-binding LIM protein 3 isoform X6 [Ostrinia furnacalis]	17	759	83.4	8.66	33	20	17	High	1	0.995	1.015	1.01	1.035	1.04	1.188	1.198	1.159	1.286	1.2	1.202	0.747	0.76	0.769
TRINITY_DN2173_c0_g1_i1_orf1	heat shock 70 kDa protein cognate 4 [Cephus cinctus]	17	651	70.9	5.58	27	36	8	High	1	0.975	0.958	0.653	0.749	0.65	0.593	0.658	0.568	0.576	0.649	0.709	0.715	0.683	0.757
TRINITY_DN2047_c0_g1_i1_orf1	carboxylesterase CXE17 [Ostrinia furnacalis]	22	707	78.2	4.89	33	33	20	High	1	1.04	1.004	0.666	0.636	0.72	0.628	0.633	0.646	0.665	0.628	0.696	0.666	0.666	0.648
TRINITY_DN2338_c0_g2_i1_orf1	prophenoloxidase PPO3 [Ostrinia furnacalis]	21	697	80.3	6.9	35	27	7	High	1	0.978	1.02	1.238	1.126	1.22	1.024	1.005	1.058	1.617	1.436	1.523	1.132	1.149	1.139
TRINITY_DN4596_c0_g1_i14_orf1	aldehyde dehydrogenase, dimeric NADP-preferring isoform X7 [Ostrinia furnacalis]	20	513	56.7	7.74	36	33	18	High	1	0.955	0.981	1.198	1.17	1.146	1.266	1.306	1.309	0.941	1.072	0.944	1.193	1.166	1.248
TRINITY_DN22747_c0_g1_i5_orf1	hypothetical protein HF086_001789 [Spodoptera exigua]	13	514	55.5	8.25	34	29	13	High	1	1.013	0.991	0.877	0.86	0.901	0.861	0.867	0.909	0.789	0.727	0.741	0.728	0.752	0.764
TRINITY_DN6698_c0_g2_i1_orf1	protein mesh isoform X2 [Ostrinia furnacalis]	20	1486	169.6	5.77	17	28	2	High	1	1.01	1.083	1.023	1.229	1.182	1.315	1.339	1.134	1.179	0.923	1.166	0.905	0.85	0.955
TRINITY_DN1982_c0_g1_i24_orf1	uncharacterized protein LOC114361215 isoform X5 [Ostrinia furnacalis]	16	1511	176	4.35	12	18	5	High	1	0.987	0.914	1.066	1.118	1.177	0.895	0.967	0.93	0.8	1.025	0.853	0.567	0.567	0.59
TRINITY_DN2688_c0_g2_i1_orf1	mitochondrial amidoxime reducing component 2 [Galleria mellonella]	15	334	37	8.12	46	25	14	High	1	1.001	0.978	1.105	1.112	1.116	1.286	1.257	1.262	1.111	1.017	1.146	0.712	0.709	0.73
TRINITY_DN15967_c0_g1_i4_orf1	adenylyl cyclase-associated protein 1 isoform X1 [Ostrinia furnacalis]	13	558	61.1	7.78	33	20	13	High	1	0.965	0.999	1.038	1.134	1.014	1.114	1.147	1.081	1.086	1.105	1.204	1.234	1.2	1.228
TRINITY_DN60946_c0_g2_i3_orf1	protein yellow-like [Ostrinia furnacalis]	13	445	49.2	5.77	36	45	13	High	1	0.981	0.994	2.828	2.827	2.701	3.186	3.163	3.039	2.638	2.608	2.816	3.715	3.747	3.672
TRINITY_DN2251_c0_g1_i4_orf1	serine hydroxymethyltransferase, cytosolic isoform X1 [Ostrinia furnacalis]	16	517	57.1	8.37	41	27	14	High	1	0.984	1.031	1.854	2.199	1.808	1.687	1.819	1.573	1.767	1.868	2.213	1.668	1.509	1.719
TRINITY_DN1177_c0_g1_i4_orf1	unnamed protein product [Chilo suppressalis]	18	723	80.6	7.93	29	35	18	High	1	0.994	0.991	1.163	1.209	1.161	1.194	1.171	1.169	1.033	1.025	1.088	0.881	0.868	0.915
TRINITY_DN3959_c1_g2_i1_orf1	PREDICTED: probable isocitrate dehydrogenase [NAD] subunit alpha, mitochondrial isoform X3 [Papilio xuthus]	18	355	38.7	7.93	55	31	16	High	1	1.015	0.995	0.291	0.294	0.345	0.331	0.309	0.318	0.324	0.348	0.308	0.316	0.325	0.331
TRINITY_DN33_c0_g1_i14_orf1	uncharacterized protein CG45076-like isoform X1 [Ostrinia furnacalis]	12	323	37.2	9.77	48	24	1	High	1	0.917	0.992	1.739	1.845	1.801	1.628	1.85	1.717	1.561	1.327	1.562	1.147	1.187	0.998
TRINITY_DN4051_c0_g1_i1_orf1	60S acidic ribosomal protein P2 [Ostrinia furnacalis]	8	111	11.4	4.65	67	33	1	High	1	1.026	0.973	0.858	0.897	0.887	0.822	0.836	0.849	0.916	1.047	1.168	0.903	0.934	0.876
TRINITY_DN12367_c0_g1_i4_orf1	aldose reductase-like isoform X2 [Ostrinia furnacalis]	13	293	32.8	6.32	48	40	3	High	1	0.946	1.006	0.761	0.753	0.755	0.958	0.985	0.963	0.99	0.895	1.014	0.882	0.886	0.85
TRINITY_DN29698_c0_g1_i3_orf1	15-hydroxyprostaglandin dehydrogenase [NAD(+)]-like [Ostrinia furnacalis]	10	277	30.3	5.55	48	20	10	High	1	0.964	0.987	2.18	2.043	2.088	1.822	1.706	1.88	1.926	1.772	1.703	1.084	1.07	1.012
TRINITY_DN4920_c0_g1_i5_orf1	titin homolog [Ostrinia furnacalis]	19	1092	125.1	4.56	26	22	19	High	1	0.966	0.955	0.797	0.858	0.853	0.72	0.753	0.71	0.693	0.615	0.692	0.363	0.385	0.367
TRINITY_DN4279_c0_g1_i4_orf1	glutathione S-transferase sigma 1 [Ostrinia furnacalis]	14	204	23.2	6.35	54	33	2	High	1	1.003	1.016	0.982	0.789	0.921	0.966	1.002	1.052	1.024	1.065	0.865	0.796	0.746	0.774
TRINITY_DN3433_c0_g1_i15_orf1	cytosolic purine 5'-nucleotidase isoform X3 [Ostrinia furnacalis]	18	580	66.4	6.47	36	30	1	High	1	1.056	1.051	1.918	1.942	1.82	2.188	2.155	2.142	1.616	1.721	1.7	1.391	1.464	1.466
TRINITY_DN10222_c0_g1_i2_orf1	glutathione S-transferase sigma 3 [Ostrinia furnacalis]	15	203	22.9	7.53	58	29	14	High	1	0.971	0.935	2.385	2.195	2.212	2.633	2.578	2.661	2.941	3.662	2.69	1.155	1.082	1.289
TRINITY_DN4944_c1_g1_i4_orf1	bifunctional glutamate/proline--tRNA ligase [Ostrinia furnacalis]	20	768	86.3	8.27	29	24	20	High	1	1.002	1.017	0.681	0.687	0.685	0.653	0.654	0.65	0.611	0.581	0.624	0.604	0.583	0.585
TRINITY_DN3433_c0_g1_i6_orf1	cytosolic purine 5'-nucleotidase isoform X2 [Ostrinia furnacalis]	18	607	70.2	7.64	34	30	1	High	1	0.938	0.942	1.617	1.408	1.48	1.285	1.232	1.133	1.305	1.176	1.057	1.039	0.997	1.041
TRINITY_DN1044_c0_g1_i2_orf1	V-type proton ATPase subunit H isoform X3 [Ostrinia furnacalis]	16	476	55.2	6.65	38	28	15	High	1	1.068	1.034	0.232	0.198	0.282	0.259	0.245	0.27	0.259	0.259	0.224	0.257	0.242	0.256
TRINITY_DN3073_c0_g1_i7_orf1	claspin-like [Ostrinia furnacalis]	17	755	81.8	4.27	31	18	17	High	1	0.992	0.993	1.022	1.047	1.041	1.041	1.082	1.033	1.036	0.889	1.002	2.003	1.937	1.936
TRINITY_DN33_c0_g1_i1_orf1	uncharacterized protein CG45076-like isoform X2 [Ostrinia furnacalis]	15	482	54.2	4.93	32	30	5	High	1	0.966	0.965	0.585	0.695	0.601	0.57	0.668	0.562	0.435	0.426	0.528	0.473	0.519	0.518
TRINITY_DN6698_c0_g2_i2_orf1	protein mesh isoform X1 [Ostrinia furnacalis]	19	1351	155	5.3	18	27	1	High	1	0.867	0.721	1.89	1.916	1.874	1.958	1.707	1.916	1.539	1.294	1.539	1.504	1.615	1.462
TRINITY_DN5510_c0_g1_i9_orf1	proteoglycan 4 [Pectinophora gossypiella]	11	573	63.1	7.96	29	16	11	High	1	1.038	1.019	1.147	1.228	1.129	1.247	1.312	1.228	1.084	0.96	1.187	0.701	0.729	0.722
TRINITY_DN32681_c0_g1_i3_orf1	long-chain-fatty-acid--CoA ligase ACSBG2 isoform X2 [Ostrinia furnacalis]	16	679	74.7	7.27	32	21	16	High	1	1.015	0.99	0.503	0.5	0.558	0.593	0.617	0.588	0.525	0.548	0.497	0.434	0.438	0.442
TRINITY_DN1775_c0_g1_i3_orf1	ATP-dependent RNA helicase dbp2-like isoform X1 [Ostrinia furnacalis]	17	829	92.9	9.36	24	21	13	High	1	1.017	1.008	0.277	0.296	0.337	0.336	0.318	0.309	0.345	0.309	0.336	0.575	0.574	0.556
TRINITY_DN801_c0_g1_i2_orf1	cathepsin L [Ostrinia furnacalis]	16	341	38.1	6.58	47	40	16	High	1	0.966	1.011	2.981	3.165	2.951	2.134	2.253	2.122	2.084	1.973	2.367	4.706	4.675	4.73
TRINITY_DN4861_c0_g1_i7_orf1	2-hydroxyacyl-CoA lyase 1 isoform X1 [Ostrinia furnacalis]	15	596	64.5	7.23	30	31	15	High	1	1	0.984	0.655	0.671	0.652	0.667	0.697	0.657	0.633	0.744	0.669	0.645	0.608	0.628
TRINITY_DN5218_c0_g1_i4_orf1	threonine--tRNA ligase, cytoplasmic isoform X1 [Trichoplusia ni]	16	722	83	6.98	27	24	16	High	1	0.994	1.01	0.817	0.799	0.834	0.773	0.797	0.802	0.775	0.808	0.765	0.672	0.668	0.663
TRINITY_DN5099_c0_g1_i3_orf1	trans-1,2-dihydrobenzene-1,2-diol dehydrogenase-like [Ostrinia furnacalis]	17	338	38.1	6.71	55	34	17	High	1	1.01	1.011	2.273	2.161	2.098	2.739	2.494	2.701	2.325	2.18	2.259	1.787	1.793	1.736
TRINITY_DN16187_c0_g1_i1_orf1	eIF-2-alpha kinase activator GCN1 [Colias croceus]	20	1466	158.6	7.23	15	24	20	High	1	1.019	0.998	0.845	0.858	0.862	0.79	0.784	0.798	0.676	0.636	0.686	0.76	0.709	0.715
TRINITY_DN13419_c0_g1_i5_orf1	atrial natriuretic peptide-converting enzyme-like [Ostrinia furnacalis]	15	950	103.6	4.49	22	27	15	High	1	0.996	1.001	1.025	1.054	0.971	1.174	1.206	1.14	0.873	0.707	0.876	1.334	1.366	1.304
TRINITY_DN6358_c0_g1_i5_orf1	histone H1B-like [Ostrinia furnacalis]	18	238	23.7	10.56	54	51	18	High	1	0.98	0.937	1.099	1.115	1.122	1.076	1.098	1.073	0.733	0.637	0.781	0.851	0.869	0.831
TRINITY_DN116_c1_g1_i8_orf1	uncharacterized protein LOC114350057 isoform X2 [Ostrinia furnacalis]	18	325	37.9	9.72	58	35	18	High	1	0.993	1	1.172	1.293	1.197	1.053	1.085	1.044	0.928	1.092	1.034	0.503	0.504	0.519
TRINITY_DN2577_c0_g1_i1_orf1	unnamed protein product [Diatraea saccharalis]	14	706	78.9	5.03	22	27	14	High	1	0.993	0.972	0.786	0.806	0.791	0.731	0.725	0.743	0.565	0.538	0.56	0.626	0.631	0.603
TRINITY_DN21533_c0_g1_i7_orf1	annexin B9 isoform X1 [Ostrinia furnacalis]	18	323	35.9	5.06	46	38	2	High	1	1.031	1.09	1.726	2.016	1.659	1.257	1.453	1.208	1.128	1.162	1.524	1.636	1.552	1.795
TRINITY_DN2515_c0_g1_i6_orf1	chitooligosaccharidolytic beta-N-acetylglucosaminidase isoform X1 [Ostrinia furnacalis]	16	614	70.4	5.64	35	22	16	High	1	1.101	1.09	1.59	1.604	1.587	1.663	1.65	1.644	1.564	1.427	1.531	3.334	3.346	3.148
TRINITY_DN8076_c0_g1_i6_orf1	hypothetical protein evm_001812 [Chilo suppressalis]	17	1162	127.3	6.8	16	22	4	High	1	0.993	1	0.9	0.975	0.983	0.846	0.952	0.796	0.794	0.77	0.834	0.791	0.859	0.812
TRINITY_DN2186_c0_g1_i13_orf1	paxillin isoform X2 [Ostrinia furnacalis]	14	595	64.9	7.65	38	18	5	High	1	1.028	1.022	1.077	1.085	1.064	1.081	0.944	0.897	0.99	0.953	0.967	0.854	0.861	0.793
TRINITY_DN1827_c0_g1_i4_orf1	phosphoglycerate mutase 1 [Ostrinia furnacalis]	13	255	28.8	6.1	58	25	13	High	1	1.002	1.002	1.429	1.461	1.409	1.428	1.42	1.391	1.585	1.428	1.764	1.17	1.194	1.229
TRINITY_DN9862_c0_g2_i1_orf1	40S ribosomal protein S4 [Manduca sexta]	12	263	29.6	10.3	44	37	12	High	1	0.939	0.935	0.67	0.722	0.637	0.581	0.579	0.548	0.469	0.502	0.564	0.521	0.487	0.541
TRINITY_DN1125_c0_g1_i4_orf1	hypothetical protein evm_001907 [Chilo suppressalis]	14	422	45.7	8.29	37	29	14	High	1	0.997	0.982	0.859	0.876	0.891	0.934	0.891	0.967	0.755	0.687	0.776	0.603	0.596	0.624
TRINITY_DN2146_c0_g2_i1_orf1	heat shock protein 68-like [Ostrinia furnacalis]	18	639	70.4	5.74	33	26	10	High	1	1.012	1.016	1.437	1.474	1.447	2.599	2.74	2.45	3.313	2.963	3.828	1.936	1.877	1.919
TRINITY_DN1533_c0_g2_i1_orf1	unnamed protein product [Chilo suppressalis]	13	442	48.2	5.97	34	27	13	High	1	0.974	1.003	1.239	1.233	1.261	1.286	1.321	1.234	1.267	1.141	1.305	1.791	1.789	1.762
TRINITY_DN2430_c0_g1_i1_orf1	glutathione S-transferase omega 1 [Ostrinia furnacalis]	10	254	28.8	6.7	50	22	10	High	1	0.995	0.956	0.666	0.627	0.707	0.75	0.69	0.714	0.626	0.605	0.588	0.751	0.781	0.717
TRINITY_DN86090_c0_g1_i1_orf1	ATP synthase subunit b, mitochondrial [Ostrinia furnacalis]	12	242	27.4	8.65	46	29	12	High	1	1.076	1.003	0.517	0.491	0.561	0.487	0.49	0.493	0.504	0.479	0.479	0.442	0.437	0.429
TRINITY_DN3257_c0_g1_i4_orf1	N-acetylneuraminate lyase-like [Ostrinia furnacalis]	10	302	32.5	8.92	44	28	8	High	1	1.022	1.033	1.532	1.539	1.474	1.725	1.766	1.674	1.638	1.602	1.644	1.376	1.401	1.404
TRINITY_DN15160_c0_g1_i1_orf1	tyrosine--tRNA ligase, cytoplasmic [Ostrinia furnacalis]	14	524	58.4	6.58	32	22	14	High	1	0.991	0.966	0.71	0.728	0.75	0.582	0.599	0.612	0.875	0.815	0.861	0.559	0.564	0.581
TRINITY_DN335_c1_g1_i5_orf1	PREDICTED: perilipin-4 isoform X14 [Papilio polytes]	13	147	15.1	7.24	74	21	13	High	1	1.035	1.002	3.089	3.272	3.137	2.853	2.945	2.703	2.072	1.892	2.331	1.234	1.259	1.274
TRINITY_DN42646_c0_g2_i1_orf1	40S ribosomal protein S3 [Helicoverpa armigera]	13	243	26.8	9.6	56	35	13	High	1	0.983	1.047	0.685	0.641	0.644	0.61	0.575	0.613	0.511	0.485	0.484	0.491	0.487	0.494
TRINITY_DN32538_c0_g1_i2_orf1	4-hydroxybutyrate coenzyme A transferase-like [Pectinophora gossypiella]	14	478	52.1	8.21	37	25	14	High	1	0.988	1.008	0.842	0.828	0.839	0.872	0.869	0.853	0.843	0.819	0.862	0.796	0.83	0.81
TRINITY_DN6916_c0_g1_i4_orf1	isovaleryl-CoA dehydrogenase, mitochondrial [Ostrinia furnacalis]	11	415	45.2	7.94	35	17	11	High	1	0.97	0.986	0.818	0.831	0.811	0.762	0.76	0.745	0.784	0.74	0.762	0.608	0.616	0.614
TRINITY_DN78492_c0_g1_i1_orf1	uncharacterized protein LOC114354775 [Ostrinia furnacalis]	14	345	37.8	8.84	52	22	13	High	1	0.976	0.999	0.818	0.812	0.833	0.844	0.864	0.894	0.641	0.659	0.714	0.688	0.623	0.615
TRINITY_DN53684_c0_g1_i1_orf1	eukaryotic translation initiation factor 3 subunit M-like [Ostrinia furnacalis]	17	386	43.9	6.21	42	22	17	High	1	0.961	0.956	0.633	0.647	0.634	0.598	0.617	0.614	0.583	0.605	0.608	0.692	0.663	0.7
TRINITY_DN85412_c0_g1_i1_orf1	unnamed protein product [Diatraea saccharalis]	11	105	12	6.32	87	37	11	High	1	0.993	1.004	1.543	1.578	1.514	1.816	1.742	1.693	2.86	2.679	3.117	4.089	4.099	3.967
TRINITY_DN18230_c1_g1_i1_orf1	glycine dehydrogenase (decarboxylating), mitochondrial isoform X1 [Ostrinia furnacalis]	11	501	55.3	7.14	32	17	10	High	1	1.042	0.967	1.577	1.635	1.526	1.431	1.465	1.477	1.428	1.37	1.511	1.378	1.52	1.412
TRINITY_DN23429_c0_g2_i1_orf1	muscle-specific protein 20 [Zerene cesonia]	13	184	20.3	8.24	75	32	12	High	1	1	0.986	1.167	1.126	1.148	1.02	1.049	0.979	0.983	0.903	1.014	0.457	0.434	0.449
TRINITY_DN618_c0_g1_i3_orf1	triokinase/FMN cyclase-like isoform X1 [Ostrinia furnacalis]	13	592	62.6	6.76	25	22	12	High	1	1.01	1.037	2.131	2.089	1.972	2.247	2.09	2.216	1.993	1.912	2.068	1.623	1.633	1.544
TRINITY_DN12175_c0_g1_i5_orf1	dolichyl-diphosphooligosaccharide--protein glycosyltransferase subunit 2 isoform X1 [Ostrinia furnacalis]	14	623	67.6	8.82	25	27	14	High	1	0.984	0.998	1	1.019	1.011	0.98	1.008	0.995	1.018	0.936	1.01	1.024	0.995	1
TRINITY_DN2956_c0_g1_i6_orf1	fructose-bisphosphate aldolase-like isoform X1 [Ostrinia furnacalis]	12	364	39.5	7.44	39	20	9	High	1	1.017	1.012	1.392	1.364	1.408	1.499	1.486	1.475	1.297	1.265	1.237	0.849	0.799	0.844
TRINITY_DN49038_c0_g4_i1_orf1	6-phosphogluconate dehydrogenase, decarboxylating [Ostrinia furnacalis]	15	483	53	7.85	33	30	15	High	1	0.96	0.952	1.497	1.492	1.422	1.435	1.453	1.416	1.415	1.455	1.484	1.167	1.144	1.219
TRINITY_DN23801_c0_g1_i2_orf1	signal recognition particle subunit SRP72 [Pectinophora gossypiella]	12	646	71.7	9.23	21	14	12	High	1	0.949	0.999	0.828	0.84	0.805	0.755	0.765	0.787	0.656	0.67	0.669	0.743	0.76	0.76
TRINITY_DN83005_c0_g1_i1_orf1	ATP synthase subunit O, mitochondrial [Danaus plexippus plexippus]	13	209	22.7	9.66	55	35	13	High	1	1.009	0.988	0.45	0.423	0.483	0.458	0.448	0.46	0.475	0.432	0.441	0.416	0.412	0.403
TRINITY_DN2764_c0_g1_i11_orf1	protein transport protein Sec31A [Ostrinia furnacalis]	15	1241	134.9	6.6	19	17	15	High	1	1.007	0.981	0.901	0.923	0.921	0.926	0.924	0.949	0.842	0.856	0.89	0.88	0.894	0.864
TRINITY_DN18323_c0_g1_i5_orf1	GILT-like protein 1 isoform X1 [Ostrinia furnacalis]	15	223	25	8.53	62	31	15	High	1	0.996	0.975	2.765	2.863	2.716	2.664	2.657	2.536	2.82	2.497	3.157	2.776	2.895	2.798
TRINITY_DN3758_c0_g1_i2_orf1	S-formylglutathione hydrolase isoform X1 [Spodoptera litura]	14	299	33.3	5.97	60	33	14	High	1	1.008	0.982	1.466	1.452	1.414	1.425	1.431	1.408	1.567	1.507	1.648	1.269	1.33	1.309
TRINITY_DN140_c0_g1_i1_orf1	calcyphosin-like protein [Ostrinia furnacalis]	14	232	27.1	6.1	55	38	7	High	1	0.991	1.002	2.143	2.17	2.153	2.485	2.599	2.371	2.907	2.888	3.078	1.903	1.838	1.883
TRINITY_DN23194_c0_g1_i4_orf1	nucleobindin-2 isoform X2 [Ostrinia furnacalis]	13	574	66.2	5.52	28	19	13	High	1	1.037	1.004	1.079	1.145	1.113	1.07	1.064	1.055	0.931	0.846	1.05	1.257	1.28	1.221
TRINITY_DN1982_c0_g1_i17_orf1	unnamed protein product, partial [Iphiclides podalirius]	17	1075	124.3	4.41	17	20	6	High	1	1.007	0.998	0.918	0.94	1.031	0.881	0.951	1.013	0.839	0.772	0.792	0.441	0.395	0.427
TRINITY_DN1572_c0_g1_i6_orf1	eukaryotic translation initiation factor 3 subunit D [Ostrinia furnacalis]	14	547	62	7.42	37	17	14	High	1	0.987	1.001	0.679	0.651	0.712	0.642	0.613	0.65	0.64	0.599	0.622	0.66	0.667	0.643
TRINITY_DN631_c0_g1_i6_orf1	cytosolic 10-formyltetrahydrofolate dehydrogenase isoform X1 [Ostrinia furnacalis]	17	927	101.7	6.1	25	18	17	High	1	1.009	1.001	0.575	0.593	0.589	0.572	0.575	0.548	0.449	0.467	0.498	0.505	0.495	0.519
TRINITY_DN810_c0_g1_i4_orf1	dicer 2 [Ostrinia nubilalis]	18	1511	172.9	7.17	14	26	18	High	1	0.978	1.025	1.215	1.164	1.161	1.586	1.571	1.557	1.235	1.226	1.231	1.416	1.407	1.431
TRINITY_DN63719_c0_g1_i5_orf1	eukaryotic peptide chain release factor GTP-binding subunit ERF3A isoform X2 [Manduca sexta]	14	605	66	5.22	30	21	14	High	1	0.979	0.985	0.739	0.771	0.763	0.746	0.798	0.809	0.683	0.697	0.714	0.8	0.735	0.747
TRINITY_DN57900_c0_g1_i2_orf1	hypothetical protein SFRURICE_000634 [Spodoptera frugiperda]	12	265	30.1	7.44	57	31	11	High	1	1.014	1	1.452	1.475	1.506	2.233	2.148	2.102	1.418	1.275	1.544	0.794	0.81	0.794
TRINITY_DN33967_c0_g1_i1_orf1	PREDICTED: elongation factor 1-alpha [Microplitis demolitor]	16	461	50.2	9.03	37	58	4	High	1	1.056	1.047	0.865	0.873	0.899	0.778	0.771	0.791	0.707	0.734	0.69	0.706	0.723	0.785
TRINITY_DN12106_c0_g1_i4_orf1	programmed cell death 6-interacting protein [Ostrinia furnacalis]	17	603	66.1	5.35	31	24	17	High	1	1.013	0.994	1.232	1.218	1.233	1.245	1.232	1.211	1.118	1.03	1.107	1.289	1.308	1.272
TRINITY_DN9492_c0_g1_i7_orf1	aldo-keto reductase AKR2E4-like [Ostrinia furnacalis]	12	336	38.3	7.62	30	36	7	High	1	0.926	0.986	2.13	2.156	1.98	2.479	2.526	2.446	2.281	2.29	2.41	2.007	1.906	2.058
TRINITY_DN1329_c0_g1_i5_orf1	neurogenic locus notch homolog protein 3 [Ostrinia furnacalis]	13	507	54.1	6.3	43	22	13	High	1	0.932	1.024	1.692	1.809	1.741	2.04	1.907	1.903	1.506	1.316	1.668	0.719	0.638	0.624
TRINITY_DN232_c0_g1_i9_orf1	kynurenine--oxoglutarate transaminase 3 [Ostrinia furnacalis]	14	460	51.9	8.59	39	23	13	High	1	1.015	1.009	0.997	0.962	1.037	1.012	0.972	0.982	0.986	0.988	0.985	1.04	1.054	1.035
TRINITY_DN6669_c0_g1_i3_orf1	glutamine synthetase 2 cytoplasmic [Ostrinia furnacalis]	13	382	42.8	6.54	38	24	13	High	1	1.001	0.992	1.15	1.157	1.128	1.268	1.246	1.198	1.096	0.948	1.186	1.223	1.274	1.217
TRINITY_DN26961_c0_g1_i1_orf1	uncharacterized protein LOC120424957 [Culex pipiens pallens]	11	106	12.3	5.1	64	21	5	High	1	0.932	0.964	1.616	2.383	2.025	1.515	1.711	1.14	1.297	1.358	1.868	0.718	0.642	0.623
TRINITY_DN2999_c1_g2_i1_orf1	uncharacterized protein C05D11.1-like [Ostrinia furnacalis]	13	806	90.7	5.21	22	16	13	High	1	1.042	1.029	0.944	0.886	0.938	0.83	0.819	0.839	0.81	0.77	0.76	0.91	0.918	0.854
TRINITY_DN970_c0_g1_i4_orf1	spermine oxidase-like isoform X2 [Ostrinia furnacalis]	16	497	55.5	5.62	32	26	16	High	1	1.038	1.032	1.806	1.836	1.81	2.205	2.15	2.206	2.133	1.884	2.087	1.432	1.488	1.509
TRINITY_DN1423_c0_g1_i4_orf1	hypothetical protein evm_003306 [Chilo suppressalis]	11	231	26.4	6.16	44	35	9	High	1	0.987	0.994	1.666	1.665	1.593	1.744	1.778	1.655	2.015	1.916	2.236	3.095	3.037	3.001
TRINITY_DN55147_c0_g1_i1_orfp1	TRINITY_DN55147_c0_g1_i1_m.59251 TRINITY_DN55147_c0_g1::TRINITY_DN55147_c0_g1_i1::g.59251 ORF type:5prime_partial len:331 (-),score=113.97,Cuticle_3 PF11018.9 0.29,Cuticle_3|PF11018.9|2.9e-05,Cuticle_3|PF11018.9|0.00037 TRINITY_DN55147_c0_g1_i1:21-1013(-)	7	330	33.7	9.41	50	29	7	High	1	1.026	1.089	2.817	2.935	2.674	2.621	2.485	2.518	2.477	2.296	2.734	0.86	0.847	0.882
TRINITY_DN9715_c0_g1_i1_orf1	V-type proton ATPase subunit E [Manduca sexta]	12	226	26	8.76	44	22	12	High	1	0.98	0.958	0.268	0.257	0.303	0.296	0.283	0.307	0.3	0.286	0.279	0.294	0.288	0.286
TRINITY_DN7228_c0_g1_i6_orf1	neutral alpha-glucosidase AB [Ostrinia furnacalis]	16	871	99	5.99	20	20	16	High	1	0.987	0.988	0.651	0.622	0.652	0.703	0.718	0.714	0.667	0.668	0.658	0.821	0.784	0.802
TRINITY_DN628_c0_g1_i1_orf1	prostamide/prostaglandin F synthase-like [Ostrinia furnacalis]	9	240	26.8	8.73	46	30	9	High	1	0.993	1.002	3.058	2.984	2.836	2.926	2.988	2.933	3.041	3.253	3.023	2.348	2.318	2.563
TRINITY_DN13118_c0_g1_i6_orf1	AP-1 complex subunit beta-1 [Helicoverpa armigera]	15	910	99.8	5.31	20	20	15	High	1	1.011	1.037	0.959	0.883	0.934	0.831	0.853	0.863	0.762	0.792	0.745	1.065	1.06	1.059
TRINITY_DN19251_c0_g1_i8_orf1	succinate--CoA ligase [GDP-forming] subunit beta, mitochondrial [Ostrinia furnacalis]	16	421	45.8	6.81	44	22	16	High	1	0.997	1.04	1.312	1.362	1.279	1.115	1.109	1.089	1.108	1.039	1.121	0.863	0.878	0.868
TRINITY_DN1084_c0_g2_i2_orf1	ATP-citrate synthase [Ostrinia furnacalis]	14	474	52.5	7.33	36	28	10	High	1	0.967	1.016	0.963	1.012	0.958	1.094	1.073	1.11	1.137	1.065	1.15	0.759	0.767	0.808
TRINITY_DN16816_c0_g1_i1_orf1	ATP-binding cassette sub-family F member 1 [Ostrinia furnacalis]	16	917	102.4	6.71	19	18	16	High	1	1.015	1.005	0.703	0.714	0.745	0.706	0.668	0.682	0.604	0.564	0.631	0.654	0.641	0.602
TRINITY_DN8406_c0_g1_i2_orf1	titin [Ostrinia furnacalis]	17	1256	141.9	9.5	21	22	15	High	1	0.984	1.011	1.068	1.14	1.066	0.976	0.957	0.924	0.905	0.785	0.996	0.804	0.804	0.797
TRINITY_DN8258_c0_g1_i3_orf1	papilin isoform X7 [Ostrinia furnacalis]	11	749	82	4.87	21	18	3	High	1	1.006	0.948	1.662	1.589	1.561	1.425	1.632	1.595	1.397	1.334	1.352	1.196	1.137	1.093
TRINITY_DN53807_c0_g2_i1_orf1	aminomethyltransferase, mitochondrial [Ostrinia furnacalis]	12	408	44.2	8.46	34	15	12	High	1	0.967	0.986	1.556	1.518	1.471	1.646	1.637	1.632	1.759	1.715	1.812	1.553	1.521	1.583
TRINITY_DN565_c0_g1_i1_orf1	uncharacterized protein LOC114362321 [Ostrinia furnacalis]	10	247	26.4	7.36	55	16	10	High	1	0.982	0.992	1.159	1.208	1.189	1.121	1.137	1.065	1.082	1.223	1.137	0.972	0.992	1.033
TRINITY_DN97138_c0_g1_i2_orf1	tubulin beta chain-like isoform X2 [Ostrinia furnacalis]	12	284	31.2	5.22	52	26	4	High	1	0.979	0.979	1.201	1.236	1.285	1.216	1.342	1.35	1.197	1.462	1.181	2.491	2.513	2.455
TRINITY_DN1423_c0_g1_i8_orf1	ferritin subunit-like [Ostrinia furnacalis]	7	211	23.7	6.64	34	28	6	High	1	0.99	0.986	1.78	1.691	1.81	1.867	1.837	1.768	2.63	2.379	2.39	3.931	4.227	3.827
TRINITY_DN55026_c0_g1_i1_orf1	probable glutamine--tRNA ligase [Ostrinia furnacalis]	19	780	87.4	7.49	27	19	19	High	1	0.976	1.006	0.847	0.853	0.846	0.818	0.83	0.828	0.836	0.865	0.85	0.884	0.857	0.914
TRINITY_DN1196_c0_g1_i5_orf1	glucosamine-6-phosphate isomerase isoform X1 [Ostrinia furnacalis]	8	278	31.2	6.67	45	20	1	High	1	1.037	1.031	1.196	1.156	1.093	1.021	1.03	1.11	1.031	0.794	0.876	2.226	2.108	2.041
TRINITY_DN19942_c0_g1_i2_orf1	ribosomal protein l1p/L10e family domain-containing protein [Phthorimaea operculella]	9	217	24.6	9.72	38	29	9	High	1	1.018	1.001	0.797	0.851	0.827	0.811	0.79	0.764	0.742	0.777	0.846	0.765	0.768	0.745
TRINITY_DN3471_c0_g1_i1_orf1	EH domain-containing protein 3 [Ostrinia furnacalis]	17	532	61	6.62	41	22	17	High	1	0.985	0.989	0.797	0.829	0.815	0.699	0.757	0.695	0.738	0.703	0.782	0.764	0.771	0.786
TRINITY_DN7770_c0_g1_i4_orf1	presequence protease, mitochondrial [Ostrinia furnacalis]	18	1015	116.4	6.8	19	21	18	High	1	1.012	1.038	0.596	0.591	0.614	0.658	0.662	0.714	0.699	0.664	0.646	0.703	0.695	0.679
TRINITY_DN19727_c0_g1_i7_orf1	dihydrolipoyllysine-residue succinyltransferase component of 2-oxoglutarate dehydrogenase complex, mitochondrial-like [Ostrinia furnacalis]	11	464	49.7	9.32	32	22	11	High	1	1.03	0.982	0.552	0.53	0.581	0.632	0.648	0.62	0.649	0.623	0.649	0.558	0.545	0.549
TRINITY_DN24024_c0_g1_i1_orf1	dolichyl-diphosphooligosaccharide--protein glycosyltransferase subunit 1 [Ostrinia furnacalis]	17	475	53.8	8.81	40	25	17	High	1	1.04	1.032	0.953	0.942	0.941	0.899	0.794	0.855	0.842	0.772	0.903	0.988	0.957	0.954
TRINITY_DN1750_c1_g1_i5_orf1	lipid droplet localized protein-like [Ostrinia furnacalis]	15	428	47.8	8.91	35	22	15	High	1	1.004	1.032	2.385	2.517	2.27	2.239	2.32	2.163	2.309	2.695	2.541	1.69	1.718	1.783
TRINITY_DN1607_c0_g1_i16_orf1	LOW QUALITY PROTEIN: asparagine--tRNA ligase, cytoplasmic [Ostrinia furnacalis]	13	549	62.3	6.21	25	20	13	High	1	1.026	1.03	1.625	1.696	1.577	1.478	1.386	1.438	1.514	1.419	1.534	0.871	0.855	0.868
TRINITY_DN1829_c0_g1_i1_orf1	ubiquitin carboxyl-terminal hydrolase 14 isoform X1 [Ostrinia furnacalis]	13	499	54.6	5.21	32	22	13	High	1	0.99	1.005	1.099	1.086	1.069	1.061	1.056	1.095	1.084	1.08	1.117	1.152	1.149	1.168
TRINITY_DN7579_c1_g3_i1_orf1	peroxiredoxin-5, mitochondrial [Ostrinia furnacalis]	8	189	20.2	8.73	50	22	8	High	1	1.007	0.98	1.661	1.654	1.659	1.597	1.551	1.567	1.706	1.651	1.771	1.81	1.829	1.851
TRINITY_DN45530_c0_g1_i1_orf1	aldose 1-epimerase isoform X1 [Ostrinia furnacalis]	14	378	41.2	6.68	53	19	14	High	1	0.974	0.95	1.523	1.442	1.46	1.64	1.646	1.631	1.887	1.756	1.808	1.544	1.548	1.571
TRINITY_DN4822_c0_g1_i6_orf1	homogentisate 1,2-dioxygenase [Ostrinia furnacalis]	14	438	48.9	6.57	43	16	1	High	1	0.969	0.944	0.938	0.853	0.862	1.371	1.307	1.31	2.32	2.204	2.126	1.285	1.469	1.591
TRINITY_DN49409_c0_g1_i2_orf1	proliferation-associated protein 2G4 [Ostrinia furnacalis]	15	379	42	7.02	39	28	15	High	1	1.022	0.987	0.598	0.597	0.62	0.641	0.601	0.619	0.548	0.539	0.541	0.606	0.621	0.596
TRINITY_DN48851_c0_g1_i2_orf1	translationally-controlled tumor protein homolog [Ostrinia furnacalis]	9	172	19.9	4.86	56	28	9	High	1	1.047	1.006	0.974	0.934	0.978	0.817	0.794	0.814	0.763	0.762	0.74	0.672	0.657	0.693
TRINITY_DN4572_c0_g1_i2_orf1	unnamed protein product [Arctia plantaginis]	13	400	42.5	6.34	36	18	12	High	1	0.934	0.994	0.941	0.986	0.973	1.04	1	1.052	0.972	0.96	1.02	1.275	1.308	1.284
TRINITY_DN825_c8_g1_i5_orf1	ATP-binding cassette sub-family F member 2 [Ostrinia furnacalis]	15	621	70.8	7.17	26	17	15	High	1	1.019	1.044	0.538	0.537	0.586	0.518	0.501	0.5	0.493	0.474	0.461	0.492	0.5	0.486
TRINITY_DN21533_c0_g1_i6_orf1	annexin B9 isoform X2 [Ostrinia furnacalis]	17	323	35.9	5.11	46	37	1	High	1	0.894	0.791	1.482	1.515	1.494	1.182	1.345	1.139	1.272	1.531	1.252	1.416	1.315	1.712
TRINITY_DN6313_c0_g1_i4_orf1	pyruvate dehydrogenase E1 component subunit beta, mitochondrial isoform X1 [Ostrinia furnacalis]	8	366	39.4	6.25	36	15	8	High	1	0.983	0.964	0.722	0.708	0.74	0.733	0.715	0.708	0.743	0.772	0.746	0.67	0.662	0.672
TRINITY_DN21533_c0_g1_i4_orf1	hypothetical protein evm_010931 [Chilo suppressalis]	17	357	39.7	5.54	40	37	1	High	1	1.053	1.034	2.059	1.755	1.864	1.577	1.643	1.64	1.777	1.476	1.559	1.79	1.741	1.608
TRINITY_DN14215_c0_g1_i7_orf1	inner nuclear membrane protein Man1-like [Ostrinia furnacalis]	14	773	86.1	8.69	24	16	14	High	1	0.977	1.004	1.078	0.955	1.039	1.074	0.981	1.074	1.098	0.989	0.925	0.939	0.946	0.922
TRINITY_DN1334_c0_g1_i2_orf1	phosphoenolpyruvate carboxykinase [GTP]-like [Ostrinia furnacalis]	14	638	70.4	7.84	28	20	14	High	1	0.988	0.962	0.768	0.781	0.815	0.704	0.719	0.721	0.783	0.797	0.807	0.809	0.777	0.798
TRINITY_DN12367_c0_g1_i8_orf1	aldose reductase-like isoform X2 [Ostrinia furnacalis]	9	226	25.1	8.21	46	33	1	High	1	0.941	0.958	1.087	1.202	1.121	1.868	1.942	1.923	1.783	2.135	1.922	1.266	1.278	1.329
TRINITY_DN1563_c0_g1_i4_orf1	pupal cuticle protein 36-like [Ostrinia furnacalis]	5	320	30.1	5.34	41	8	5	High	1	0.933	0.975	1.065	1.043	0.911	0.937	0.982	0.988	1.06	1.053	1.164	2.624	2.588	2.429
TRINITY_DN4822_c0_g1_i9_orf1	homogentisate 1,2-dioxygenase [Ostrinia furnacalis]	14	438	48.9	6.57	43	17	1	High	1	0.889	0.962	1.114	1.119	1.095	0.897	0.827	0.979	0.538	0.549	0.521	0.697	0.687	0.594
TRINITY_DN20_c0_g1_i1_orf1	plasma membrane calcium-transporting ATPase 2 [Ostrinia furnacalis]	14	644	71.6	8.53	24	23	2	High	1	1.116	1.173	0.94	0.98	0.96	0.939	0.963	0.833	1.081	1.327	0.972	0.777	0.782	0.963
TRINITY_DN981_c0_g1_i1_orf1	proteasome subunit alpha type-6-like [Ostrinia furnacalis]	12	246	27.2	6.99	52	22	12	High	1	0.941	1.091	1.096	1.13	1.045	1.019	1.016	1.095	1.096	1.002	0.99	1.163	1.116	1.094
TRINITY_DN4540_c0_g1_i9_orf1	dihydropyrimidinase isoform X2 [Manduca sexta]	13	584	63.8	6.95	30	18	13	High	1	1.024	1.003	1.082	1.104	1.089	0.964	0.948	0.97	0.887	0.821	0.905	1.198	1.194	1.132
TRINITY_DN94625_c0_g1_i1_orf1	uncharacterized protein LOC114354112 [Ostrinia furnacalis]	13	464	50.9	8.1	36	18	12	High	1	1.027	1.027	0.48	0.46	0.515	0.493	0.471	0.486	0.472	0.447	0.491	0.465	0.442	0.436
TRINITY_DN48410_c0_g1_i1_orf1	alpha-amylase 1-like [Ostrinia furnacalis]	11	500	56	8.06	29	24	11	High	1	0.979	0.957	0.131	0.145	0.164	0.169	0.196	0.185	0.179	0.192	0.182	0.172	0.169	0.176
TRINITY_DN34455_c0_g1_i1_orf1	sodium/calcium exchanger regulatory protein 1 [Manduca sexta]	11	132	14.9	5.71	81	58	11	High	1	1.011	0.987	1.169	1.163	1.184	1.042	1.052	1.025	1.049	1.006	1.081	0.942	0.97	0.908
TRINITY_DN1669_c0_g1_i6_orf1	14-3-3 protein zeta isoform X1 [Helicoverpa armigera]	12	247	28.1	4.94	50	40	10	High	1	0.997	0.976	0.991	0.956	0.969	1.011	0.991	0.993	0.921	1.11	0.919	0.97	0.968	0.959
TRINITY_DN1444_c1_g1_i5_orf1	spondin-1 isoform X1 [Ostrinia furnacalis]	18	773	85.3	5.72	28	21	18	High	1	1.05	1.024	0.6	0.615	0.652	0.607	0.614	0.591	0.505	0.536	0.536	1.002	1.034	0.97
TRINITY_DN4813_c0_g1_i5_orf1	piwi-like protein Siwi [Ostrinia furnacalis]	18	903	101.4	9.44	20	22	18	High	1	0.992	0.987	1.108	1.096	1.082	1.314	1.281	1.283	0.98	0.954	0.939	1.224	1.194	1.199
TRINITY_DN348_c0_g2_i3_orf1	pancreatic triacylglycerol lipase-like [Ostrinia furnacalis]	11	332	36.1	8.75	45	18	4	High	1	0.998	0.977	0.05	0.052	0.085	0.083	0.091	0.093	0.091	0.084	0.09	0.101	0.094	0.092
TRINITY_DN931_c0_g1_i4_orf1	plastin-2 [Galleria mellonella]	12	717	79.8	5.1	18	17	12	High	1	1.01	1.022	0.911	0.878	0.877	0.952	0.942	0.953	1.04	0.932	0.989	1.076	1.084	1.068
TRINITY_DN703_c0_g1_i2_orf1	acidic juvenile hormone-suppressible protein 1-like [Ostrinia furnacalis]	6	89	10.1	7.08	97	79	6	High	1	0.982	0.974	4.327	4.274	4.287	5.19	5.153	5.078	8.693	7.964	8.697	5.555	5.663	5.766
TRINITY_DN17896_c0_g1_i1_orf1	probable aminopeptidase NPEPL1 isoform X1 [Ostrinia furnacalis]	12	563	59.8	7.75	28	21	12	High	1	0.994	1.01	1.181	1.162	1.171	1.049	1.114	1.032	0.916	0.872	0.977	0.911	0.887	0.894
TRINITY_DN14670_c0_g1_i1_orf1	heat shock protein beta-1 isoform X1 [Helicoverpa armigera]	13	187	21.4	6.15	72	30	13	High	1	1.03	1.02	2.66	2.886	2.54	2.059	2.078	1.996	1.826	2.095	2.123	1.281	1.294	1.293
TRINITY_DN2186_c0_g1_i17_orf1	paxillin isoform X6 [Leguminivora glycinivorella]	11	234	26.4	6.71	65	16	2	High	1	1.06	0.99	0.903	0.959	0.941	0.753	0.781	0.767	0.609	0.614	0.694	0.196	0.215	0.227
TRINITY_DN67716_c0_g1_i1_orf1	unnamed protein product [Spodoptera exigua]	11	340	37.3	7.09	38	21	11	High	1	0.989	0.997	0.711	0.811	0.716	0.731	0.755	0.727	0.75	0.713	0.846	0.726	0.728	0.719
TRINITY_DN391_c0_g1_i4_orf1	phenoloxidase-activating enzyme-like [Ostrinia furnacalis]	11	424	45.8	7.2	39	17	11	High	1	1.031	1.046	1.706	1.731	1.686	1.931	1.936	1.929	1.998	1.888	2.14	3.834	3.988	3.659
TRINITY_DN181_c0_g1_i3_orf1	hypothetical protein evm_003589 [Chilo suppressalis]	14	1222	140.7	6.28	13	21	14	High	1	1.005	1.043	0.881	0.878	0.88	0.799	0.818	0.811	0.737	0.738	0.763	0.922	0.9	0.92
TRINITY_DN5064_c0_g1_i4_orf1	sortilin-related receptor-like [Ostrinia furnacalis]	19	2179	243.8	5.73	10	21	19	High	1	0.959	0.986	1.643	1.578	1.589	1.528	1.538	1.511	1.268	1.439	1.26	2.066	1.962	2.022
TRINITY_DN1447_c0_g1_i5_orf1	PREDICTED: coatomer subunit beta' [Amyelois transitella]	16	1069	119	5.17	17	18	16	High	1	0.998	1.049	0.76	0.721	0.738	0.725	0.692	0.73	0.634	0.603	0.6	0.826	0.793	0.831
TRINITY_DN34479_c0_g1_i2_orf1	PREDICTED: 26S protease regulatory subunit 4 [Amyelois transitella]	10	440	49.2	6.58	32	15	9	High	1	1.007	0.996	0.94	0.964	0.951	0.773	0.751	0.763	0.702	0.672	0.725	0.925	0.937	0.912
TRINITY_DN5439_c0_g1_i2_orf1	uncharacterized protein LOC114353087 [Ostrinia furnacalis]	17	531	61.8	8.15	34	26	16	High	1	1.004	1.019	3.525	3.384	3.356	4.599	4.565	4.571	2.901	3.012	2.929	2.336	2.252	2.405
TRINITY_DN609_c0_g1_i1_orf1	zonadhesin-like isoform X1 [Ostrinia furnacalis]	11	1011	109	6.67	18	13	9	High	1	1.135	1.096	5.377	5.681	5.819	2.803	2.829	2.574	3.268	2.821	3.796	1.117	1.048	1.088
TRINITY_DN1732_c0_g1_i15_orf1	CAD protein isoform X2 [Ostrinia furnacalis]	13	653	72.9	6.06	23	20	1	High	1	0.941	0.93	0.977	1.306	1.137	1.607	1.622	1.59	1.781	2.424	2.128	1.475	1.521	1.767
TRINITY_DN32487_c0_g1_i1_orf1	heat shock protein 75 kDa, mitochondrial [Ostrinia furnacalis]	14	679	77	8.15	27	19	13	High	1	1.06	1.033	0.591	0.579	0.59	0.584	0.589	0.603	0.584	0.608	0.566	0.604	0.59	0.56
TRINITY_DN2097_c1_g2_i2_orf1	serine protease inhibitor 3 [Ostrinia furnacalis]	12	450	50.5	6.15	30	23	12	High	1	1.013	1.026	1.568	1.506	1.538	1.847	1.843	1.918	2.018	2.017	1.861	2.579	2.554	2.631
TRINITY_DN2584_c0_g1_i7_orf1	acylamino-acid-releasing enzyme-like isoform X1 [Ostrinia furnacalis]	13	709	78.1	6.92	21	20	13	High	1	1.011	1.01	0.986	1.033	1.008	1.029	1.094	1.077	1.167	1.079	1.138	1.331	1.303	1.335
TRINITY_DN5976_c0_g1_i1_orf1	ribosomal protein L32 [Bombyx mori]	11	134	16.1	11.56	53	38	11	High	1	1.039	1.059	0.743	0.689	0.739	0.678	0.621	0.662	0.646	0.606	0.633	0.636	0.597	0.605
TRINITY_DN4561_c0_g1_i3_orf1	host cell factor 1 [Ostrinia furnacalis]	15	839	87.3	9.89	21	17	15	High	1	0.975	1.003	0.903	0.919	0.905	0.932	0.928	0.998	0.911	0.869	0.912	1.186	1.196	1.19
TRINITY_DN5029_c0_g1_i1_orf1	ribose-phosphate pyrophosphokinase 2-like [Ostrinia furnacalis]	7	343	37.8	6.87	25	25	7	High	1	0.942	0.976	1.24	1.273	1.239	1.516	1.562	1.458	1.57	1.678	1.719	1.664	1.533	1.681
TRINITY_DN11448_c0_g1_i11_orf1	hypothetical protein B5X24_HaOG201808 [Helicoverpa armigera]	14	262	29.8	9.86	54	32	2	High	1	1.101	1.077	1.629	1.629	1.616	1.166	1.073	1.068	0.885	0.82	1.026	0.672	0.656	0.671
TRINITY_DN21722_c0_g1_i3_orf1	V-type proton ATPase 116 kDa subunit a isoform X1 [Ostrinia furnacalis]	12	837	95.5	6.35	20	14	11	High	1	0.992	0.959	0.223	0.235	0.254	0.27	0.259	0.254	0.245	0.255	0.245	0.253	0.226	0.229
TRINITY_DN80328_c0_g1_i5_orf1	arylphorin subunit alpha-like [Ostrinia furnacalis]	10	104	12.5	6.55	74	123	7	High	1	0.955	0.985	2.23	2.069	2.168	2.621	2.595	2.691	3.643	3.721	3.324	3.017	3.038	3.08
TRINITY_DN12301_c0_g1_i1_orf1	ribose-phosphate pyrophosphokinase 2 [Ostrinia furnacalis]	10	342	37.3	6.79	35	18	6	High	1	1.039	0.974	1.278	1.184	1.255	1.462	1.306	1.332	1.664	1.719	1.565	1.56	1.445	1.615
TRINITY_DN4141_c0_g1_i9_orf1	la-related protein 1 isoform X2 [Ostrinia furnacalis]	15	939	105.5	6.52	19	18	15	High	1	1.011	1.015	0.553	0.664	0.583	0.601	0.605	0.617	0.547	0.556	0.54	0.555	0.563	0.558
TRINITY_DN6415_c0_g1_i1_orf1	D-arabinitol dehydrogenase 1-like [Ostrinia furnacalis]	13	341	37.8	7.91	42	26	6	High	1	0.981	0.96	1.152	1.127	1.266	1.742	1.938	1.719	1.522	1.402	1.354	0.7	0.657	0.681
TRINITY_DN4451_c0_g2_i4_orf1	uncharacterized protein LOC114361986 isoform X1 [Ostrinia furnacalis]	7	180	18.6	9.16	60	15	6	High	1	1.02	0.98	0.655	0.7	0.718	0.597	0.597	0.581	0.696	0.663	0.718	0.463	0.461	0.477
TRINITY_DN9853_c0_g3_i1_orf1	importin-7 isoform X1 [Ostrinia furnacalis]	12	1049	120.6	4.92	13	17	12	High	1	0.991	0.95	0.537	0.511	0.586	0.501	0.442	0.493	0.444	0.444	0.42	0.515	0.496	0.509
TRINITY_DN54612_c0_g1_i3_orf1	hydroxyacid oxidase 1 isoform X1 [Ostrinia furnacalis]	9	367	40	8.69	38	15	9	High	1	0.964	0.95	1.134	1.121	1.129	1.373	1.342	1.317	1	0.999	1.031	0.91	0.947	0.957
TRINITY_DN5337_c0_g1_i6_orf1	epoxide hydrolase 1-like [Ostrinia furnacalis]	11	341	39.7	7.2	39	15	11	High	1	0.999	1.012	2.465	2.089	2.535	3.205	2.931	3.431	3.304	3.025	2.585	2.383	2.349	2.33
TRINITY_DN21555_c0_g1_i4_orf1	uncharacterized protein LOC114351844 [Ostrinia furnacalis]	12	553	60.8	5.71	28	16	12	High	1	0.971	0.972	1.343	1.323	1.279	1.559	1.641	1.606	1.515	1.472	1.448	3.826	3.778	3.724
TRINITY_DN27848_c0_g1_i2_orf1	cystathionine beta-synthase-like [Ostrinia furnacalis]	12	502	54.7	6.33	31	23	12	High	1	1.002	0.987	0.347	0.348	0.385	0.391	0.4	0.392	0.399	0.387	0.394	0.358	0.35	0.343
TRINITY_DN5748_c0_g1_i6_orf1	glycine N-methyltransferase isoform X1 [Ostrinia furnacalis]	9	243	27.4	6.09	48	22	3	High	1	1.045	1.051	3.151	3.112	2.879	2.139	2.195	2.15	2.067	1.787	2.34	1.254	1.388	1.265
TRINITY_DN63536_c0_g1_i1_orf1	adenosylhomocysteinase [Chelonus insularis]	6	436	48	6.71	13	20	1	High	1	0.745	1.077	1.696	1.751	1.642	1.436	1.715	1.636	1.292	1.893	2.334	1.114	1.281	1.333
TRINITY_DN24971_c0_g1_i3_orf1	uncharacterized protein LOC114352370 [Ostrinia furnacalis]	17	549	62.1	5.6	34	21	17	High	1	0.981	1.01	1.548	1.511	1.477	1.665	1.738	1.745	1.592	1.489	1.698	4.175	4.13	3.953
TRINITY_DN7960_c0_g1_i2_orf1	uncharacterized protein LOC114364878 [Ostrinia furnacalis]	13	320	34.5	9.04	50	30	13	High	1	1.038	1.037	2.146	1.949	2.085	2.591	2.329	2.48	2.98	2.679	2.78	1.36	1.361	1.481
TRINITY_DN1294_c0_g1_i3_orf1	46 kDa FK506-binding nuclear protein-like isoform X1 [Ostrinia furnacalis]	12	402	44.7	4.87	32	24	12	High	1	1.013	0.985	0.412	0.409	0.448	0.399	0.424	0.407	0.384	0.392	0.39	0.464	0.47	0.458
TRINITY_DN2069_c1_g1_i8_orf1	lysosomal aspartic protease [Trichoplusia ni]	13	384	41.7	8.31	48	19	13	High	1	0.97	0.993	1.413	1.318	1.362	1.685	1.679	1.642	1.517	1.678	1.459	2.672	2.501	2.789
TRINITY_DN3393_c0_g2_i1_orf1	40S ribosomal protein S8 [Ostrinia furnacalis]	11	210	23.9	10.58	53	20	11	High	1	0.937	0.971	0.668	0.714	0.662	0.597	0.638	0.598	0.547	0.553	0.589	0.589	0.587	0.611
TRINITY_DN7183_c0_g1_i2_orf1	seminal fluid protein CSSFP028 [Chilo suppressalis]	12	509	58.9	6.28	25	16	12	High	1	0.98	1.01	2.128	2.073	1.973	1.621	1.784	1.826	1.947	2.067	1.661	2.854	2.72	2.912
TRINITY_DN18482_c0_g1_i3_orf1	calcyphosin-like protein isoform X3 [Helicoverpa armigera]	11	223	25.6	6.42	56	22	9	High	1	1.022	0.999	1.978	2.014	1.882	2.382	2.308	2.214	2.481	2.337	2.817	1.113	1.085	1.112
TRINITY_DN4592_c0_g1_i1_orf1	hypothetical protein KGM_205563 [Danaus plexippus plexippus]	20	377	42.8	7.55	56	36	17	High	1	0.939	1.017	1.084	1.042	1.039	1.033	1.116	1.028	0.962	1.032	0.934	7.378	7.365	6.858
TRINITY_DN7251_c0_g1_i3_orf1	hypothetical protein evm_008498 [Chilo suppressalis]	9	272	29	10.46	53	15	9	High	1	0.985	1.019	0.573	0.578	0.6	0.543	0.537	0.518	0.486	0.515	0.558	0.801	0.803	0.851
TRINITY_DN120439_c1_g1_i1_orf1	myosin heavy chain variant, partial [Bombyx mori]	13	107	12.3	9.69	65	32	7	High	1	1.016	1.011	0.796	0.88	0.828	0.723	0.797	0.727	0.629	0.594	0.768	0.393	0.369	0.41
TRINITY_DN14286_c0_g1_i5_orf1	insulin-like growth factor 2 mRNA-binding protein 1 isoform X1 [Galleria mellonella]	14	534	58.1	8.66	30	27	14	High	1	1.022	0.996	0.814	0.72	0.791	0.846	0.846	0.835	0.819	0.794	0.754	0.819	0.825	0.836
TRINITY_DN1718_c6_g1_i4_orf1	adenosine kinase [Ostrinia furnacalis]	10	350	38.2	5.52	41	21	10	High	1	1.013	1.024	1.015	1.038	1.011	1.179	1.176	1.209	1.046	1	1.081	0.729	0.746	0.771
TRINITY_DN79000_c1_g1_i1_orf1	AT15141p, partial [Drosophila melanogaster]	8	158	17.8	4.25	47	23	8	High	1	1.071	0.965	0.592	0.64	0.658	0.613	0.588	0.582	0.578	0.516	0.623	0.712	0.765	0.678
TRINITY_DN106156_c1_g1_i1_orf1	arylphorin subunit alpha-like [Ostrinia furnacalis]	12	115	13.5	8.98	59	62	12	High	1	0.96	0.997	3.358	2.86	3.042	3.592	3.317	3.846	6.414	7.048	5.382	4.17	4.005	4.308
TRINITY_DN1196_c0_g1_i4_orf1	glucosamine-6-phosphate isomerase isoform X2 [Ostrinia furnacalis]	8	270	30.4	7.36	45	15	1	High	1	1.167	1.16	1.706	1.513	1.38	1.293	0.931	1.169	1.073	0.915	1.07	2.495	2.195	2.21
TRINITY_DN170_c1_g1_i5_orf1	regulator of chromosome condensation isoform X2 [Helicoverpa zea]	11	608	63.6	4.96	25	13	11	High	1	1.044	0.978	0.701	0.775	0.758	0.623	0.642	0.628	0.612	0.57	0.627	0.783	0.805	0.755
TRINITY_DN7247_c0_g1_i7_orf1	pyruvate kinase-like isoform X3 [Ostrinia furnacalis]	12	288	31.2	8.53	55	22	4	High	1	1.068	1.094	0.704	0.783	0.744	0.761	0.75	0.755	0.649	0.663	0.592	0.906	0.94	0.97
TRINITY_DN32822_c0_g1_i1_orf1	eukaryotic translation initiation factor 2 subunit 1 [Ostrinia furnacalis]	11	331	37	5.05	42	19	11	High	1	1.017	1.005	0.735	0.655	0.722	0.691	0.696	0.744	0.694	0.663	0.599	0.671	0.677	0.685
TRINITY_DN31118_c0_g1_i1_orf1	CPR9 [Ostrinia furnacalis]	8	107	11.4	4.54	78	101	8	High	1	1.008	0.959	1.519	1.6	1.521	1.541	1.591	1.426	1.467	1.357	1.677	0.309	0.285	0.319
TRINITY_DN3840_c0_g1_i1_orf1	probable 2-oxoglutarate dehydrogenase E1 component DHKTD1 homolog, mitochondrial [Ostrinia furnacalis]	16	918	103.3	6.84	16	19	16	High	1	0.944	0.998	0.88	0.84	0.867	0.883	0.847	0.875	0.88	0.874	0.834	0.725	0.736	0.732
TRINITY_DN19079_c0_g1_i5_orf1	unnamed protein product [Euphydryas editha]	11	1301	140.7	7.44	13	13	11	High	1	0.976	0.978	0.788	0.76	0.773	0.695	0.694	0.724	0.677	0.677	0.728	0.846	0.823	0.894
TRINITY_DN11153_c0_g1_i1_orf1	unnamed protein product [Chilo suppressalis]	16	865	100.1	7.88	20	20	16	High	1	0.992	0.956	0.447	0.458	0.489	0.457	0.495	0.476	0.397	0.415	0.383	0.438	0.446	0.459
TRINITY_DN1265_c0_g1_i4_orf1	fumarylacetoacetate hydrolase domain-containing protein 2 isoform X3 [Ostrinia furnacalis]	12	334	36.6	8.22	42	19	1	High	1	1.018	1.056	0.919	0.9	0.878	0.996	1.379	1.166	1.058	0.969	1.093	0.794	0.831	0.794
TRINITY_DN119797_c0_g1_i1_orf1	hypothetical protein evm_013979 [Chilo suppressalis]	12	261	28.1	10.45	44	35	12	High	1	0.979	1.027	0.968	0.931	0.923	0.879	0.854	0.885	0.816	0.802	0.789	0.829	0.847	0.855
TRINITY_DN4794_c1_g1_i9_orf1	D-3-phosphoglycerate dehydrogenase [Ostrinia furnacalis]	11	327	34.6	7.81	42	23	11	High	1	0.993	1.016	1.242	1.304	1.248	1.122	1.07	1.082	1.447	1.378	1.469	1.154	1.169	1.168
TRINITY_DN8076_c0_g1_i5_orf1	hypothetical protein evm_001812 [Chilo suppressalis]	15	1030	113.1	7.74	15	18	2	High	1	0.922	0.978	0.74	0.66	0.733	0.734	0.741	0.839	0.825	0.775	0.666	0.741	0.799	0.839
TRINITY_DN13385_c0_g1_i4_orf1	putative aminopeptidase W07G4.4 [Ostrinia furnacalis]	13	512	55.7	7.93	28	16	12	High	1	0.964	1.032	1.228	1.188	1.149	1.1	1.084	1.081	0.93	0.867	0.95	0.917	0.908	0.897
TRINITY_DN13576_c0_g1_i1_orf1	uncharacterized protein LOC114350099 [Ostrinia furnacalis]	9	261	29.1	5.92	48	17	9	High	1	1.02	1.02	0.998	0.989	0.972	0.95	0.936	1.02	0.874	0.721	0.735	6.633	6.522	6.228
TRINITY_DN26209_c0_g1_i6_orf1	uncharacterized protein LOC114352357 [Ostrinia furnacalis]	11	256	27.3	7.99	54	25	11	High	1	0.985	1.007	2.679	2.711	2.58	3.723	3.648	3.627	2.921	2.72	3.037	3.018	2.996	2.847
TRINITY_DN8535_c0_g1_i9_orf1	unnamed protein product, partial [Iphiclides podalirius]	7	128	14.5	6.77	48	14	7	High	1	0.988	0.997	0.99	1.055	0.964	0.859	0.919	0.865	0.885	0.877	0.973	0.896	0.846	0.885
TRINITY_DN15420_c0_g3_i2_orf1	elongation factor 1-alpha 2-like [Galleria mellonella]	14	462	50.6	9.01	30	52	3	High	1	1.005	0.934	0.94	0.837	0.989	1.164	1.113	1.119	1.226	1.111	1.02	2.062	2.214	2.084
TRINITY_DN9733_c0_g1_i2_orf1	acidic juvenile hormone-suppressible protein 1-like [Ostrinia furnacalis]	7	104	12.1	6.04	54	54	3	High	1	0.923	0.998	1.732	1.855	1.787	1.471	1.632	1.508	3.948	3.823	4.072	3.122	3.282	2.876
TRINITY_DN4125_c1_g1_i5_orf1	angiotensin-converting enzyme-like isoform X2 [Ostrinia furnacalis]	10	648	74.4	5.25	21	15	10	High	1	0.994	0.993	0.426	0.404	0.448	0.387	0.424	0.44	0.41	0.442	0.404	0.558	0.547	0.554
TRINITY_DN2425_c1_g1_i4_orf1	hypothetical protein evm_005970 [Chilo suppressalis]	16	798	87.6	6.65	21	23	16	High	1	0.982	0.971	0.988	0.884	0.968	0.92	0.925	0.964	0.891	0.869	0.816	0.963	0.963	0.984
TRINITY_DN6291_c0_g1_i4_orf1	succinate-semialdehyde dehydrogenase, mitochondrial [Ostrinia furnacalis]	12	506	54.5	7.97	29	15	12	High	1	0.987	1.011	0.914	0.927	0.914	1.168	1.14	1.158	1.109	1.01	1.073	0.954	0.983	0.965
TRINITY_DN1023_c1_g1_i1_orf1	ras-related protein Rab-7a [Ostrinia furnacalis]	11	208	23.4	5.49	70	12	11	High	1	0.952	1.011	1.326	1.317	1.282	1.325	1.324	1.326	1.249	1.443	1.205	1.387	1.368	1.384
TRINITY_DN48638_c0_g1_i5_orf1	NADH dehydrogenase [ubiquinone] flavoprotein 2, mitochondrial [Ostrinia furnacalis]	11	245	27.1	6.4	50	19	11	High	1	1.023	1.021	0.795	0.847	0.835	0.677	0.705	0.641	0.726	0.794	0.74	0.688	0.649	0.684
TRINITY_DN917_c0_g1_i6_orf1	cartilage oligomeric matrix protein [Ostrinia furnacalis]	11	1129	125	4.86	14	21	11	High	1	1.009	1.017	1.19	1.14	1.265	1.144	1.067	1.203	1.117	1.096	1.019	1.146	1.157	1.184
TRINITY_DN19260_c0_g1_i5_orf1	probable 26S proteasome non-ATPase regulatory subunit 3 [Ostrinia furnacalis]	16	495	56.4	8.24	36	19	13	High	1	0.986	1.023	0.989	0.985	1.018	0.79	0.794	0.821	0.752	0.724	0.768	1.003	0.981	1.038
TRINITY_DN620_c0_g1_i4_orf1	lysine--tRNA ligase isoform X1 [Ostrinia furnacalis]	15	443	50.6	5.73	42	22	13	High	1	0.989	0.969	0.491	0.521	0.545	0.481	0.493	0.469	0.401	0.383	0.413	0.437	0.434	0.429
TRINITY_DN4152_c0_g1_i1_orf1	importin subunit beta-1 isoform X2 [Ostrinia furnacalis]	14	885	98.1	4.87	20	18	14	High	1	0.957	0.954	0.726	0.719	0.747	0.671	0.696	0.697	0.668	0.767	0.68	0.868	0.889	0.915
TRINITY_DN98538_c0_g1_i1_orf1	ATP synthase subunit d, mitochondrial [Ostrinia furnacalis]	12	173	19.6	5.2	60	25	12	High	1	1.003	0.996	0.523	0.545	0.562	0.518	0.503	0.527	0.514	0.572	0.507	0.497	0.492	0.487
TRINITY_DN11612_c0_g3_i1_orf1	hypothetical protein O3G_MSEX005294 [Manduca sexta]	11	864	97.2	5.86	14	16	10	High	1	1.029	0.988	0.759	0.713	0.742	0.79	0.728	0.76	0.678	0.615	0.712	0.843	0.764	0.791
TRINITY_DN33801_c0_g1_i1_orf1	unnamed protein product [Diatraea saccharalis]	15	403	42.9	7.23	46	23	15	High	1	1.009	1.016	0.594	0.588	0.61	0.581	0.566	0.556	0.493	0.462	0.519	0.664	0.703	0.701
TRINITY_DN5497_c0_g1_i6_orf1	1,2-dihydroxy-3-keto-5-methylthiopentene dioxygenase-like [Ostrinia furnacalis]	12	186	21.9	5.99	67	17	12	High	1	0.982	0.977	1.28	1.31	1.356	1.666	1.708	1.696	1.469	1.474	1.44	1.295	1.357	1.312
TRINITY_DN11177_c0_g1_i4_orf1	calcium-binding mitochondrial carrier protein Aralar1 isoform X1 [Ostrinia furnacalis]	12	682	76.1	8.65	23	15	11	High	1	0.961	0.96	1.01	0.931	0.935	1.069	1.079	1.06	0.962	1.095	1.08	0.93	0.891	0.894
TRINITY_DN11448_c0_g1_i15_orf1	unnamed protein product [Chilo suppressalis]	14	244	27	9.6	52	33	2	High	1	1.041	0.992	1.171	1.186	1.164	0.973	1.051	0.958	0.919	0.792	0.999	0.527	0.486	0.468
TRINITY_DN44288_c0_g1_i2_orf1	ATP-dependent RNA helicase p62 [Ostrinia furnacalis]	11	553	60.3	9.23	25	14	8	High	1	0.967	0.989	0.211	0.205	0.256	0.266	0.282	0.285	0.275	0.287	0.267	0.349	0.355	0.356
TRINITY_DN7131_c0_g1_i2_orf1	short/branched chain specific acyl-CoA dehydrogenase, mitochondrial [Ostrinia furnacalis]	11	419	46.5	7.39	35	22	11	High	1	1.059	1.027	0.937	0.961	0.96	1.002	0.977	0.984	0.908	0.869	0.938	0.778	0.82	0.796
TRINITY_DN5190_c0_g3_i1_orf1	muscle LIM protein Mlp84B-like isoform X2 [Chelonus insularis]	10	493	53	8.22	23	26	1	High	1	0.966	0.967	1.35	1.357	1.309	1.173	1.434	1.416	1.125	1.019	1.237	1.367	1.367	1.377
TRINITY_DN26688_c0_g1_i2_orf1	myogenesis-regulating glycosidase-like [Ostrinia furnacalis]	11	621	71.1	4.82	21	21	11	High	1	1.018	0.998	0.239	0.221	0.279	0.236	0.232	0.238	0.231	0.223	0.215	0.315	0.309	0.297
TRINITY_DN4744_c0_g1_i7_orf1	glutaryl-CoA dehydrogenase, mitochondrial [Ostrinia furnacalis]	9	424	46.6	8.35	32	14	9	High	1	1.002	0.987	1.072	1.141	1.115	1.144	1.097	1.147	0.962	0.877	0.967	0.827	0.808	0.839
TRINITY_DN10521_c0_g1_i7_orf1	tubulin beta chain-like [Ostrinia furnacalis]	13	410	45.9	6.09	36	22	4	High	1	0.994	1.062	0.615	0.579	0.629	0.619	0.582	0.592	0.6	0.607	0.577	0.54	0.533	0.517
TRINITY_DN8258_c0_g1_i6_orf1	unnamed protein product [Chilo suppressalis]	13	818	89.2	5.06	19	21	2	High	1	1.028	0.944	1.144	1.093	1.135	1.203	1.301	1.015	1.077	0.993	1.141	0.854	0.657	0.706
TRINITY_DN1265_c0_g1_i9_orf1	fumarylacetoacetate hydrolase domain-containing protein 2 isoform X1 [Ostrinia furnacalis]	12	337	36.9	8.22	44	19	1	High	1	0.829	1.182	1.211	1.301	1.323	1.489	1.081	1.344	1.228	1.894	1.155	1.079	0.964	1.319
TRINITY_DN934_c2_g1_i7_orf1	ubiquitin-40S ribosomal protein S27a [Ostrinia furnacalis]	10	158	18.2	9.77	49	53	3	High	1	0.947	0.975	0.762	0.891	0.814	0.762	0.801	0.833	0.745	0.768	0.776	0.965	0.981	0.963
TRINITY_DN20279_c0_g1_i1_orf1	NADH dehydrogenase [ubiquinone] iron-sulfur protein 3, mitochondrial [Ostrinia furnacalis]	11	265	30.2	5.97	51	14	11	High	1	1.031	1.017	0.606	0.625	0.629	0.601	0.616	0.616	0.615	0.675	0.631	0.562	0.6	0.587
TRINITY_DN125140_c0_g1_i1_orf1	glycogen debranching enzyme isoform X2 [Ostrinia furnacalis]	8	423	45.8	6.95	27	13	8	High	1	1.018	1.019	1.847	1.921	1.802	1.544	1.565	1.522	1.794	1.808	1.96	1.75	1.821	1.707
TRINITY_DN1091_c0_g3_i1_orf1	macrophage mannose receptor 1-like [Ostrinia furnacalis]	10	338	38.3	6.35	34	18	9	High	1	0.955	1.007	1.341	1.464	1.408	3.37	3.445	3.032	2.713	2.452	3.125	1.269	1.228	1.314
TRINITY_DN9592_c0_g1_i2_orf1	coatomer subunit delta [Ostrinia furnacalis]	11	506	55.8	6.24	26	14	11	High	1	0.967	1.012	0.889	0.927	0.906	0.998	1.074	1.052	0.871	0.849	0.887	1.126	1.062	1.075
TRINITY_DN136906_c0_g1_i1_orf1	translational elongation factor-1alpha, partial [Ethmia eupostica]	6	105	11.2	7.34	87	24	2	High	1	1.071	1.046	0.932	0.881	0.882	0.792	0.69	0.79	0.722	0.74	0.733	0.622	0.594	0.636
TRINITY_DN779_c0_g1_i3_orf1	uncharacterized protein LOC114351172 isoform X1 [Ostrinia furnacalis]	13	1503	163.2	9.29	13	19	6	High	1	0.985	1.005	1.295	1.45	1.328	1.204	1.202	1.194	1.199	1.027	1.332	0.814	0.808	0.823
TRINITY_DN71840_c0_g1_i1_orf1	60S ribosomal protein L7 [Ostrinia furnacalis]	14	262	30.7	10.52	47	34	14	High	1	0.987	1.011	0.697	0.707	0.686	0.663	0.668	0.668	0.59	0.583	0.592	0.594	0.61	0.625
TRINITY_DN28989_c0_g1_i7_orf1	26S proteasome regulatory subunit 10B [Ostrinia furnacalis]	10	396	44.8	7.8	32	17	10	High	1	1.04	1.021	1.078	1.088	1.07	0.92	0.943	0.984	0.959	0.992	0.895	1.19	1.175	1.192
TRINITY_DN2464_c0_g1_i12_orf1	uncharacterized protein LOC114362996 isoform X1 [Ostrinia furnacalis]	8	335	37.2	5.2	45	16	8	High	1	0.981	0.98	2.932	3.133	2.895	3.34	2.901	2.893	3.02	2.453	3.317	0.966	1.042	0.999
TRINITY_DN2591_c0_g1_i4_orf1	26S proteasome non-ATPase regulatory subunit 13 isoform X1 [Ostrinia furnacalis]	12	357	39.8	6.8	38	15	12	High	1	0.982	0.972	0.957	0.873	0.902	0.776	0.813	0.793	0.844	0.851	0.862	1.15	1.19	1.187
TRINITY_DN8595_c0_g1_i3_orf1	aldose reductase-like isoform X4 [Trichoplusia ni]	5	122	13.9	5.73	67	33	1	High	1	0.951	0.941	3.42	3.375	3.391	4.459	4.406	4.486	3.458	3.615	3.359	1.681	1.631	1.73
TRINITY_DN13718_c0_g1_i7_orf1	immulectin-4 [Ostrinia furnacalis]	10	317	35.4	5.52	50	17	6	High	1	1.013	1.027	0.751	0.682	0.738	0.75	0.783	0.749	0.815	0.804	0.816	0.555	0.52	0.554
TRINITY_DN33249_c0_g1_i1_orf1	eukaryotic translation initiation factor 2 subunit 3-like isoform X2 [Spodoptera frugiperda]	13	468	50.5	8.91	35	16	13	High	1	0.975	1.006	0.655	0.627	0.642	0.621	0.61	0.642	0.633	0.62	0.557	0.703	0.704	0.715
TRINITY_DN8702_c0_g1_i1_orf1	programmed cell death protein 4 isoform X1 [Ostrinia furnacalis]	9	446	49.7	5.67	23	21	9	High	1	1.007	1.031	1.616	1.53	1.59	1.696	1.626	1.631	1.512	1.492	1.457	1.207	1.19	1.191
TRINITY_DN230_c2_g1_i5_orf1	6-pyruvoyl tetrahydrobiopterin synthase [Ostrinia furnacalis]	8	164	18.7	7.36	62	20	8	High	1	1.029	1.011	2.443	2.374	2.34	1.642	1.686	1.646	1.311	1.221	1.414	1.101	1.071	1.105
TRINITY_DN5852_c0_g1_i6_orf1	probable maltase isoform X6 [Ostrinia furnacalis]	11	459	50.8	5.77	25	18	10	High	1	1.033	1.015	1.419	1.465	1.456	0.934	0.958	0.968	1.383	1.241	1.416	1.059	1.079	1.024
TRINITY_DN1355_c0_g1_i7_orf1	larval/pupal rigid cuticle protein 66-like [Ostrinia furnacalis]	8	230	23	7.42	43	19	5	High	1	0.978	1.012	1.19	1.226	1.211	1.246	1.287	1.309	1.416	1.444	1.381	1.452	1.378	1.339
TRINITY_DN5748_c0_g1_i5_orf1	glycine N-methyltransferase isoform X1 [Ostrinia furnacalis]	7	233	26.3	6.02	41	23	1	High	1	0.938	0.986	1.354	1.353	1.442	1.405	1.641	1.562	1.537	1.262	1.304	1.026	1.115	1.048
TRINITY_DN2274_c0_g1_i6_orf1	membrane alanyl aminopeptidase-like [Ostrinia furnacalis]	12	1013	114.7	5.39	15	14	11	High	1	0.982	1.016	0.399	0.382	0.409	0.425	0.471	0.432	0.432	0.49	0.436	0.43	0.41	0.413
TRINITY_DN91989_c0_g1_i1_orf1	protein l(2)37Cc [Pectinophora gossypiella]	9	274	30	6.83	34	15	9	High	1	0.993	0.971	0.561	0.529	0.564	0.505	0.517	0.568	0.583	0.6	0.524	0.595	0.586	0.616
TRINITY_DN28039_c0_g1_i1_orf1	translation elongation factor 2 [Athalia rosae]	12	877	98.2	6.52	16	27	1	High	1	1.025	0.987	1.131	1.145	1.03	0.951	0.819	0.702	0.709	0.782	0.854	0.832	0.748	0.812
TRINITY_DN2365_c0_g1_i6_orf1	carnitine O-acetyltransferase isoform X2 [Ostrinia furnacalis]	13	644	72.4	8.21	23	18	13	High	1	1.044	0.974	0.565	0.616	0.623	0.621	0.672	0.623	0.635	0.601	0.683	0.776	0.738	0.763
TRINITY_DN5740_c0_g1_i4_orf1	unconventional myosin IC isoform X1 [Ostrinia furnacalis]	15	1042	119.7	9.31	15	16	15	High	1	1.033	1.033	0.2	0.191	0.246	0.243	0.249	0.239	0.243	0.273	0.241	0.251	0.244	0.247
TRINITY_DN60787_c0_g1_i5_orf1	probable transaldolase [Ostrinia furnacalis]	13	332	37.1	7.83	39	18	13	High	1	0.951	0.952	1.315	1.297	1.25	1.293	1.315	1.273	1.315	1.348	1.33	0.972	0.983	1.055
TRINITY_DN1443_c0_g1_i4_orf1	ATP-dependent RNA helicase DDX3X isoform X1 [Ostrinia furnacalis]	13	739	82.5	8.06	19	22	12	High	1	1.017	1.018	0.711	0.686	0.772	0.736	0.739	0.761	0.664	0.628	0.631	0.759	0.767	0.699
TRINITY_DN50676_c0_g1_i1_orf1	uncharacterized protein LOC114360659 [Ostrinia furnacalis]	15	566	62.3	7.74	33	18	15	High	1	1.005	1.006	0.774	0.81	0.792	0.884	0.92	0.853	0.673	0.639	0.707	0.555	0.552	0.55
TRINITY_DN98334_c0_g1_i1_orf1	unnamed protein product [Spodoptera littoralis]	8	340	34	9.01	52	20	8	High	1	0.97	1.019	0.944	0.905	0.888	0.912	0.971	0.892	0.895	1.032	0.861	5.053	5.172	4.917
TRINITY_DN44407_c0_g4_i2_orf1	eukaryotic translation initiation factor 5A [Antheraea pernyi]	6	160	17.6	5.4	29	19	3	High	1	1.176	1.089	0.908	0.928	0.87	0.942	0.557	0.737	0.738	0.62	0.826	0.973	0.998	0.863
TRINITY_DN5952_c0_g1_i6_orf1	LOW QUALITY PROTEIN: phosphoacetylglucosamine mutase [Ostrinia furnacalis]	12	548	59.7	6.32	29	14	12	High	1	0.985	0.967	0.725	0.7	0.742	0.701	0.707	0.713	0.656	0.694	0.658	0.939	0.928	0.896
TRINITY_DN19361_c0_g1_i7_orf1	hydroxylysine kinase [Ostrinia furnacalis]	9	372	42.1	5.83	31	13	9	High	1	1.027	1.011	0.396	0.409	0.44	0.37	0.388	0.394	0.406	0.381	0.41	0.535	0.502	0.514
TRINITY_DN17574_c0_g1_i2_orf1	heat shock protein Hsp-12.2-like [Ostrinia furnacalis]	7	166	19.4	7.05	51	19	7	High	1	0.975	0.97	1.319	1.354	1.31	3.271	3.279	3.046	3.965	3.7	4.121	3.218	3.174	3.13
TRINITY_DN2802_c0_g1_i1_orf1	far upstream element-binding protein 1 isoform X3 [Ostrinia furnacalis]	10	620	65.3	7.27	21	17	10	High	1	1.002	0.991	0.687	0.692	0.732	0.667	0.664	0.629	0.639	0.584	0.616	0.878	0.892	0.847
TRINITY_DN11194_c0_g1_i4_orf1	ATPase family AAA domain-containing protein 3A homolog [Ostrinia furnacalis]	13	629	70.3	9.01	21	16	13	High	1	1.009	1.009	0.646	0.654	0.669	0.723	0.69	0.66	0.589	0.575	0.625	0.476	0.477	0.481
TRINITY_DN9242_c0_g1_i1_orf1	electron transfer flavoprotein subunit alpha, mitochondrial [Ostrinia furnacalis]	11	330	34.6	8.43	38	17	11	High	1	0.962	0.975	0.852	0.832	0.86	0.949	0.966	0.926	0.952	0.908	0.941	0.742	0.72	0.755
TRINITY_DN2425_c0_g1_i3_orf1	sialic acid synthase [Ostrinia furnacalis]	12	349	38.8	7.2	38	18	12	High	1	1.042	0.989	1.612	1.608	1.664	1.899	1.898	1.874	1.777	1.635	1.806	2.634	2.833	2.481
TRINITY_DN14684_c0_g2_i1_orf1	cofilin/actin-depolymerizing factor homolog isoform X2 [Helicoverpa armigera]	13	148	17	6.57	61	26	13	High	1	0.986	1.012	1.009	1.044	1.023	0.98	1.007	0.971	0.981	1.046	1.035	1.203	1.191	1.269
TRINITY_DN18222_c0_g1_i5_orf1	phosphoglycerate kinase [Maniola hyperantus]	12	398	42.5	6.67	30	26	6	High	1	1.003	1.021	1.097	1.068	1.088	1.116	1.137	1.125	1.272	1.223	1.233	0.893	0.927	0.893
TRINITY_DN471_c0_g1_i6_orf1	ATP-dependent RNA helicase DBP2-A-like [Ostrinia furnacalis]	11	704	76.6	9.73	19	15	7	High	1	0.996	1.06	0.849	0.799	0.842	0.715	0.776	0.746	0.851	0.821	0.836	1.046	1.023	1.048
TRINITY_DN2930_c0_g1_i8_orf1	hypothetical protein evm_000171 [Chilo suppressalis]	13	359	41.5	5.25	35	17	13	High	1	1.014	1.051	0.796	0.73	0.802	0.795	0.734	0.812	0.84	0.815	0.754	0.905	0.894	0.908
TRINITY_DN20676_c0_g1_i6_orf1	aldo-keto reductase AKR2E4-like isoform X1 [Ostrinia furnacalis]	15	357	40.6	6.21	47	19	13	High	1	0.991	1.006	2.503	2.501	2.388	2.879	2.945	2.834	2.674	2.578	2.74	4.258	4.3	4.172
TRINITY_DN2627_c0_g1_i2_orf1	probable cytosolic oligopeptidase A [Ostrinia furnacalis]	13	722	83.4	7.34	20	17	13	High	1	0.998	0.999	0.548	0.53	0.563	0.574	0.59	0.577	0.586	0.623	0.569	0.629	0.595	0.647
TRINITY_DN7161_c0_g1_i7_orf1	ATP-binding cassette sub-family E member 1 [Ostrinia furnacalis]	14	612	69.1	8.09	24	17	14	High	1	1.015	0.979	0.751	0.744	0.802	0.703	0.689	0.713	0.656	0.658	0.646	0.728	0.748	0.748
TRINITY_DN1732_c0_g1_i17_orf1	CAD protein isoform X2 [Ostrinia furnacalis]	12	653	72.9	5.8	22	14	2	High	1	0.958	0.949	0.817	0.877	0.922	1.198	1.372	1.396	1.459	1.431	1.677	1.183	1.109	1.105
TRINITY_DN19375_c0_g1_i2_orf1	vacuolar protein sorting-associated protein 4 [Pararge aegeria]	12	440	49.3	7.02	30	16	12	High	1	1.056	1.043	1.168	1.129	1.114	1.1	1.002	1.021	0.979	0.924	1.095	1.138	1.158	1.1
TRINITY_DN5234_c0_g1_i2_orf1	proline dehydrogenase 1, mitochondrial isoform X2 [Ostrinia furnacalis]	12	577	66.2	9.17	27	14	12	High	1	1.009	1.042	0.643	0.627	0.633	0.594	0.608	0.646	0.708	0.796	0.751	0.602	0.585	0.63
TRINITY_DN1445_c0_g2_i4_orf1	leucine-rich PPR motif-containing protein, mitochondrial [Ostrinia furnacalis]	13	534	60.7	8.1	28	15	2	High	1	1.045	0.995	0.663	0.69	0.697	0.663	0.697	0.584	0.643	0.731	0.663	0.402	0.521	0.513
TRINITY_DN4292_c1_g1_i3_orf1	hypothetical protein evm_004364 [Chilo suppressalis]	11	471	52.6	5.72	28	21	11	High	1	0.957	0.972	0.894	0.895	0.917	0.986	0.999	1.022	0.854	0.843	0.879	0.869	0.869	0.837
TRINITY_DN8343_c0_g1_i2_orf1	multidrug resistance-associated protein 1 isoform X4 [Ostrinia furnacalis]	12	1518	169.3	7.15	10	15	12	High	1	0.976	0.985	0.725	0.736	0.731	0.622	0.591	0.65	0.62	0.646	0.61	0.657	0.638	0.642
TRINITY_DN56459_c0_g1_i2_orf1	aldo-keto reductase AKR2E4-like [Ostrinia furnacalis]	5	74	8.7	5.15	78	30	4	High	1	0.951	0.982	5.649	6.179	5.71	6.25	6.398	5.707	6.173	5.666	7.406	2.237	2.086	2.282
TRINITY_DN5458_c0_g1_i3_orf1	LOW QUALITY PROTEIN: histone H2B-like [Manduca sexta]	9	124	13.8	10.29	58	35	9	High	1	0.989	0.993	1.136	1.151	1.115	1.179	1.113	1.126	1.027	1.137	1.032	1.058	1.065	1.046
TRINITY_DN892_c7_g1_i2_orf1	unnamed protein product [Diatraea saccharalis]	11	432	48.7	7.58	29	33	11	High	1	1.051	1.065	1.984	2.081	1.985	2.276	2.251	2.203	1.66	1.386	1.807	1.965	1.946	1.909
TRINITY_DN37830_c0_g1_i1_orf1	60S ribosomal protein L18a [Galleria mellonella]	14	177	20.9	10.4	55	30	14	High	1	0.996	1.008	0.801	0.783	0.813	0.742	0.714	0.749	0.679	0.733	0.677	0.711	0.711	0.708
TRINITY_DN8466_c0_g1_i1_orf1	26S proteasome regulatory subunit 6A-B [Ostrinia furnacalis]	11	428	47.7	5.22	28	20	10	High	1	0.994	0.993	0.85	0.862	0.889	0.785	0.858	0.85	0.82	0.954	0.777	0.987	0.974	0.974
TRINITY_DN441_c0_g2_i1_orf1	guanine nucleotide-binding protein subunit beta-like protein [Diachasma alloeum]	9	317	35.8	7.74	38	22	1	High	1	1.212	1.303	0.959	0.892	0.738	0.871	0.55	0.784	0.56	0.563	0.562	0.701	0.675	0.68
TRINITY_DN11065_c0_g2_i1_orf1	ribosomal protein s6e domain-containing protein [Phthorimaea operculella]	11	253	29	10.83	37	24	10	High	1	1.01	1.004	0.744	0.817	0.79	0.683	0.7	0.688	0.54	0.629	0.557	0.585	0.579	0.575
TRINITY_DN1820_c0_g1_i6_orf1	3-hydroxyisobutyryl-CoA hydrolase, mitochondrial [Ostrinia furnacalis]	13	367	41.3	8.35	42	17	13	High	1	0.981	1.024	0.63	0.632	0.619	0.663	0.704	0.651	0.625	0.614	0.671	0.665	0.666	0.651
TRINITY_DN768_c0_g1_i7_orf1	neutral ceramidase [Leguminivora glycinivorella]	10	704	77.2	6.8	20	12	10	High	1	0.932	0.928	2.54	2.697	2.49	2.242	2.235	2.196	2.591	2.83	2.991	2.514	2.509	2.556
TRINITY_DN13500_c0_g1_i1_orf1	phosphatidylethanolamine-binding protein homolog F40A3.3-like [Ostrinia furnacalis]	10	184	20.5	6.8	64	31	10	High	1	0.977	0.989	1.546	1.532	1.505	1.809	1.737	1.779	2.064	2.304	2.065	1.46	1.439	1.445
TRINITY_DN276_c0_g1_i2_orf1	protein lethal(2)essential for life-like [Ostrinia furnacalis]	9	183	20.8	6.9	43	26	2	High	1	0.991	0.862	1.507	1.433	1.568	3.171	3.258	3.266	5.302	4.195	5.307	11.772	12.626	10.844
TRINITY_DN24970_c0_g1_i4_orf1	pyrroline-5-carboxylate reductase-like isoform X1 [Ostrinia furnacalis]	7	283	29.5	7.78	33	19	7	High	1	0.977	0.992	1.729	1.764	1.736	1.762	1.74	1.723	1.743	1.563	1.724	1.152	1.158	1.155
TRINITY_DN4309_c0_g1_i1_orf1	NEDD8-conjugating enzyme Ubc12, partial [Cotesia chilonis]	8	162	17.9	5.41	40	17	5	High	1	1.029	0.945	0.551	0.604	0.631	0.697	0.657	0.645	0.576	0.487	0.584	0.627	0.711	0.596
TRINITY_DN4341_c0_g1_i4_orf1	uncharacterized protein LOC114354354 [Ostrinia furnacalis]	14	514	59.1	8.34	33	15	14	High	1	1.035	0.99	1.227	1.16	1.256	1.554	1.482	1.567	1.254	1.218	1.16	0.996	1.049	1.038
TRINITY_DN37307_c0_g1_i4_orf1	superoxide dismutase [Mn], mitochondrial [Ostrinia furnacalis]	9	216	24.2	8.82	50	21	9	High	1	1.002	0.998	2.658	2.711	2.466	2.014	1.731	1.89	1.758	1.619	2.045	1.649	1.57	1.593
TRINITY_DN22213_c0_g1_i3_orf1	hypothetical protein evm_003554 [Chilo suppressalis]	10	407	44.1	5.76	37	14	9	High	1	0.963	0.999	0.949	1.098	1.009	0.958	0.999	0.995	0.896	0.807	1.015	1.102	1.126	1.046
TRINITY_DN2205_c0_g1_i3_orf1	probable chitinase 2 [Ostrinia furnacalis]	14	508	57.1	5.99	29	18	14	High	1	0.996	0.987	1.607	1.599	1.645	1.963	1.968	1.964	1.793	1.731	1.747	2.088	2.108	2.046
TRINITY_DN33959_c0_g1_i1_orf1	hypothetical protein evm_002483 [Chilo suppressalis]	12	764	87.9	6.18	18	17	12	High	1	1.021	1.004	0.866	0.855	0.851	0.826	0.868	0.84	0.942	0.803	0.808	0.843	0.812	0.873
TRINITY_DN5122_c0_g1_i3_orf1	calumenin [Ostrinia furnacalis]	10	322	37.7	4.74	37	14	10	High	1	0.99	0.966	1.272	1.305	1.267	1.402	1.425	1.345	1.339	1.307	1.43	1.545	1.514	1.57
TRINITY_DN19639_c0_g2_i1_orf1	basic juvenile hormone-suppressible protein 1-like [Hyposmocoma kahamanoa]	10	71	8.6	5.9	72	50	2	High	1	1.045	0.905	1.045	0.956	0.977	2.838	2.194	3.154	1.807	2.252	1.193	4.955	4.538	5.504
TRINITY_DN566_c0_g1_i13_orf1	uncharacterized protein LOC114355567 isoform X2 [Ostrinia furnacalis]	5	306	32.5	5.29	23	8	5	High	1	0.999	0.987	1.723	1.563	1.673	1.994	1.763	1.875	1.506	1.49	1.405	1.078	1.161	1.128
TRINITY_DN14443_c0_g1_i1_orf1	SUMO-activating enzyme subunit 2 [Ostrinia furnacalis]	14	610	67	5.35	26	16	14	High	1	0.986	0.98	0.844	0.829	0.85	0.804	0.781	0.813	0.8	0.707	0.753	1.138	1.154	1.132
TRINITY_DN14298_c0_g1_i1_orf1	kinesin heavy chain [Ostrinia furnacalis]	11	710	79.6	5.24	19	15	10	High	1	0.987	1.016	0.831	0.88	0.847	0.783	0.819	0.815	0.766	0.703	0.768	1.037	1.032	1.05
TRINITY_DN1014_c0_g2_i8_orf1	uncharacterized protein LOC114362446 [Ostrinia furnacalis]	9	381	41.1	5.99	31	11	9	High	1	1.007	1.032	1.643	1.352	1.625	1.975	1.913	2.069	1.967	1.73	1.497	1.596	1.656	1.574
TRINITY_DN285_c0_g1_i4_orf1	catalase-like [Ostrinia furnacalis]	9	513	58.6	8.7	23	18	9	High	1	0.898	1.029	2.223	2.165	2.187	2.813	2.773	2.79	2.555	2.392	2.533	1.176	1.105	1.184
TRINITY_DN8224_c0_g1_i7_orf1	hemicentin-1-like isoform X2 [Ostrinia furnacalis]	14	1514	169.3	5.5	11	15	14	High	1	0.928	0.972	1.437	1.514	1.428	1.337	1.388	1.335	1.226	1.255	1.3	1.039	1.032	1.097
TRINITY_DN7630_c0_g2_i1_orf1	flotillin-2 isoform X1 [Ostrinia furnacalis]	12	440	48	5.2	34	17	12	High	1	0.958	0.965	1.626	1.742	1.65	1.683	1.759	1.703	1.53	1.516	1.539	1.255	1.242	1.257
TRINITY_DN2652_c0_g2_i1_orf1	peroxidase-like isoform X1 [Ostrinia furnacalis]	11	793	88.2	7.11	19	13	11	High	1	1.106	0.976	1.353	1.358	1.293	1.204	1.354	1.288	1.408	1.357	1.428	3.432	3.501	3.544
TRINITY_DN6317_c1_g2_i3_orf1	nucleosome assembly protein 1-like 1 isoform X2 [Ostrinia furnacalis]	8	401	45.5	4.75	31	12	8	High	1	1.009	0.969	0.807	0.804	0.832	0.864	0.846	0.857	0.795	0.731	0.766	0.873	0.86	0.901
TRINITY_DN8584_c0_g1_i6_orf1	uncharacterized protein LOC114354070 isoform X3 [Ostrinia furnacalis]	16	3154	355.9	4.77	6	19	16	High	1	0.969	0.947	0.746	0.782	0.777	0.804	0.827	0.769	0.774	0.7	0.804	0.664	0.658	0.65
TRINITY_DN50085_c0_g1_i1_orf1	hypothetical protein evm_013997 [Chilo suppressalis]	13	711	82.4	5.82	22	16	13	High	1	0.983	0.993	0.568	0.495	0.581	0.483	0.459	0.504	0.47	0.456	0.435	0.624	0.583	0.599
TRINITY_DN6308_c0_g1_i6_orf1	myc box-dependent-interacting protein 1 isoform X2 [Ostrinia furnacalis]	10	469	52.4	5.39	33	11	3	High	1	1.011	0.98	0.395	0.46	0.403	0.365	0.408	0.375	0.324	0.362	0.376	0.483	0.512	0.449
TRINITY_DN4816_c0_g2_i3_orf1	15-hydroxyprostaglandin dehydrogenase [NAD(+)]-like [Ostrinia furnacalis]	8	270	29.1	6.81	38	8	7	High	1	0.954	1.116	3.615	3.652	3.316	3.341	3.404	3.4	3.47	3.637	3.702	2.401	2.265	2.426
TRINITY_DN1024_c0_g4_i1_orf1	superoxide dismutase [Cu-Zn]-like [Ostrinia furnacalis]	8	172	18.2	6.51	58	16	8	High	1	1.023	1.003	2.318	2.616	2.346	2.316	2.169	2.156	2.079	2.078	2.393	1.385	1.329	1.254
TRINITY_DN565_c0_g2_i1_orf1	uncharacterized protein LOC114362323 [Ostrinia furnacalis]	7	257	27.4	7.33	34	13	7	High	1	1.015	1.015	0.956	0.99	0.978	1.433	1.493	1.352	0.986	0.99	1.06	0.685	0.671	0.703
TRINITY_DN9239_c0_g2_i2_orf1	apolipophorins-like [Ostrinia furnacalis]	9	67	7.6	5.86	90	19	5	High	1	0.974	1.082	1.446	1.604	1.361	1.439	1.326	1.263	2.042	1.963	2.769	3.18	2.8	3.017
TRINITY_DN465_c0_g1_i3_orf1	26S proteasome regulatory subunit 6B [Ostrinia furnacalis]	8	415	47	5.21	26	15	8	High	1	0.977	1.002	0.997	0.981	0.958	0.864	0.886	0.899	0.905	0.865	0.885	1.046	1.043	1.032
TRINITY_DN7464_c0_g1_i14_orf1	60S ribosomal protein L9 [Nymphalis io]	9	206	23.3	9.89	51	17	9	High	1	0.983	0.993	0.69	0.694	0.719	0.65	0.595	0.629	0.524	0.565	0.539	0.505	0.521	0.507
TRINITY_DN13496_c0_g1_i7_orf1	nucleolar protein 58 [Ostrinia furnacalis]	9	541	60.3	8.29	26	10	9	High	1	0.969	0.958	0.64	0.682	0.67	0.563	0.608	0.567	0.557	0.569	0.539	0.544	0.55	0.539
TRINITY_DN8980_c0_g1_i2_orf1	putative ATP-dependent RNA helicase me31b [Ostrinia furnacalis]	12	443	50.4	8.15	29	17	12	High	1	0.969	1.044	0.699	0.712	0.735	0.686	0.67	0.706	0.744	0.72	0.71	0.843	0.811	0.832
TRINITY_DN4532_c0_g1_i1_orf1	3-hydroxyacyl-CoA dehydrogenase type-2 [Ostrinia furnacalis]	9	255	27	9.07	44	16	9	High	1	0.973	1.01	0.541	0.568	0.547	0.575	0.621	0.564	0.515	0.538	0.547	0.493	0.493	0.496
TRINITY_DN5405_c1_g1_i13_orf1	acyl-CoA synthetase family member 3, mitochondrial [Ostrinia furnacalis]	9	637	70.2	8.43	17	15	9	High	1	1.006	1.015	1.047	1.085	1.062	1.151	1.227	1.192	1.026	1.04	1.059	0.873	0.847	0.848
TRINITY_DN117_c0_g1_i4_orf1	lipase member I-like [Ostrinia furnacalis]	9	152	16.1	7.2	82	18	5	High	1	0.988	0.965	0.036	0.048	0.059	0.071	0.082	0.078	0.067	0.07	0.078	0.172	0.142	0.179
TRINITY_DN891_c5_g1_i5_orf1	unnamed protein product, partial [Brenthis ino]	11	599	66.4	5.3	25	15	11	High	1	0.995	0.977	1.027	1.062	1.016	0.97	0.931	0.996	0.882	0.816	0.903	1.054	1.024	1.058
TRINITY_DN240_c2_g1_i1_orf1	alpha-soluble NSF attachment protein [Ostrinia furnacalis]	11	292	33	6.35	50	14	11	High	1	1.003	1.041	1.225	1.188	1.164	1.195	1.183	1.273	1.188	1.278	1.084	1.184	1.159	1.2
TRINITY_DN62_c0_g1_i7_orf1	tropomodulin-1 isoform X5 [Ostrinia furnacalis]	13	419	47.4	5.15	34	17	13	High	1	0.978	1.005	0.971	1.016	1.002	0.917	0.976	0.964	0.86	0.818	0.898	0.776	0.763	0.743
TRINITY_DN26503_c0_g1_i1_orf1	ruvB-like 2 isoform X1 [Ostrinia furnacalis]	10	466	51.2	5.81	22	14	10	High	1	0.988	1.002	0.777	0.799	0.798	0.721	0.783	0.787	0.704	0.716	0.72	0.842	0.789	0.821
TRINITY_DN64810_c0_g1_i1_orf1	arginine--tRNA ligase, cytoplasmic [Ostrinia furnacalis]	13	684	77.8	6.71	19	17	13	High	1	1.019	0.973	0.724	0.722	0.751	0.667	0.711	0.675	0.671	0.72	0.691	0.657	0.653	0.675
TRINITY_DN17326_c0_g1_i5_orf1	aminoacylase-1-like [Ostrinia furnacalis]	11	399	44.9	6.21	33	16	6	High	1	1.036	1.037	1.192	1.178	1.188	1.712	1.696	1.672	1.563	1.5	1.526	1.478	1.507	1.515
TRINITY_DN4464_c0_g2_i1_orf1	glypican-6 [Pectinophora gossypiella]	11	764	84.3	5.22	20	13	11	High	1	0.93	0.994	1.898	2.014	1.952	1.801	1.715	1.949	1.872	1.849	1.961	2.454	2.278	2.187
TRINITY_DN8724_c0_g1_i5_orf1	vesicle-associated membrane protein/synaptobrevin-binding protein isoform X1 [Pectinophora gossypiella]	12	279	31.3	7.47	51	18	3	High	1	1.073	0.951	0.931	0.891	1.012	1.007	0.929	0.9	0.828	0.737	0.798	0.821	0.879	0.806
TRINITY_DN8729_c0_g1_i7_orf1	myosin heavy chain 95F isoform X1 [Ostrinia furnacalis]	15	1243	142.7	8.88	12	17	15	High	1	0.995	0.994	0.676	0.683	0.711	0.738	0.754	0.691	0.771	0.807	0.79	0.763	0.745	0.79
TRINITY_DN359_c0_g1_i5_orf1	eukaryotic translation initiation factor 5 isoform X1 [Ostrinia furnacalis]	13	455	50.3	6.18	30	15	13	High	1	0.973	0.977	1.182	1.168	1.134	1.015	1.092	1.042	0.887	0.834	0.916	1.088	1.073	1.126
TRINITY_DN1445_c0_g2_i3_orf1	leucine-rich PPR motif-containing protein, mitochondrial [Ostrinia furnacalis]	12	523	59.3	8.1	26	14	1	High	1	0.804	0.961	0.756	0.872	0.777	0.74	0.956	0.699	0.626	0.854	0.89	0.671	0.757	0.839
TRINITY_DN1540_c0_g1_i14_orf1	alaserpin-like isoform X1 [Ostrinia furnacalis]	12	397	43.8	5.05	33	17	1	High	1	0.944	0.937	1.703	1.867	1.317	2.409	2.432	2.22	1.967	2.019	2.209	1.247	1.508	1.3
TRINITY_DN1540_c0_g1_i9_orf1	alaserpin-like isoform X9 [Ostrinia furnacalis]	12	396	44.1	5.3	34	16	1	High	1	0.901	0.741	1.088	0.968	1.052	1.428	1.988	1.748	1.57	1.846	1.186	0.985	0.922	0.891
TRINITY_DN1172_c0_g1_i1_orf1	hypothetical protein O3G_MSEX009550 [Manduca sexta]	7	285	28.6	8.46	42	15	6	High	1	1.013	1.051	1.337	1.265	1.21	1.355	1.397	1.368	1.297	1.286	1.331	1.05	1.031	1.072
TRINITY_DN34289_c0_g2_i2_orf1	succinyl-CoA:3-ketoacid coenzyme A transferase 1, mitochondrial [Ostrinia furnacalis]	9	523	57.1	7.91	26	15	9	High	1	0.996	1.006	1.041	1.071	1.013	1.051	1.115	1.087	1.121	1.109	1.168	1.019	1.081	1.1
TRINITY_DN9135_c0_g1_i4_orf1	electron transfer flavoprotein subunit beta [Ostrinia furnacalis]	9	253	27.2	8.47	49	13	9	High	1	1.002	0.99	0.917	0.959	0.934	1	1.022	0.981	1.041	0.916	1.099	0.772	0.807	0.839
TRINITY_DN28875_c0_g1_i1_orf1	PREDICTED: ras-related protein Rab-2 [Fopius arisanus]	8	214	23.6	6.39	42	16	8	High	1	0.996	1.001	1.438	1.245	1.355	1.342	1.276	1.456	1.353	1.305	1.132	1.267	1.266	1.351
TRINITY_DN2894_c0_g3_i1_orf1	lactase-phlorizin hydrolase-like [Ostrinia furnacalis]	12	499	57.5	5.02	28	13	10	High	1	1.014	0.982	0.295	0.309	0.326	0.295	0.284	0.292	0.291	0.33	0.29	0.297	0.286	0.303
TRINITY_DN6684_c0_g1_i4_orf1	26S proteasome non-ATPase regulatory subunit 6 isoform X1 [Ostrinia furnacalis]	11	382	43.4	6.16	31	17	11	High	1	1.012	0.996	1.217	1.213	1.201	0.966	0.954	1.007	0.844	0.886	0.799	1.066	1.024	1.005
TRINITY_DN4501_c0_g2_i1_orf1	methylcrotonoyl-CoA carboxylase subunit alpha, mitochondrial [Ostrinia furnacalis]	10	682	75.6	7.05	20	11	9	High	1	1.051	1.058	1.133	1.138	1.081	0.913	0.849	0.907	0.893	0.817	0.891	0.779	0.799	0.791
TRINITY_DN12401_c0_g2_i4_orf1	hydroxysteroid dehydrogenase-like protein 2 [Ostrinia furnacalis]	13	430	46.3	8.87	26	21	13	High	1	1.021	1.019	0.868	0.936	0.892	0.816	0.829	0.81	0.884	0.862	0.951	0.741	0.758	0.785
TRINITY_DN3209_c0_g1_i1_orf1	coatomer subunit beta [Helicoverpa armigera]	10	580	61.9	5.85	22	16	8	High	1	1.002	0.996	0.987	1.138	1.05	1.008	0.96	0.994	0.852	0.817	0.769	1	1.023	1.046
TRINITY_DN2133_c0_g2_i1_orf1	glycogen debranching enzyme isoform X1 [Ostrinia furnacalis]	9	676	75.3	5.99	19	14	9	High	1	1.019	1	1.828	1.941	1.817	1.589	1.585	1.555	1.831	1.755	1.902	1.61	1.629	1.582
TRINITY_DN41952_c0_g1_i4_orf1	protein DDI1 homolog 2 [Ostrinia furnacalis]	9	379	42	5.44	37	12	3	High	1	1.095	1.097	1.148	1.246	1.187	1.211	1.234	1.107	1.009	0.99	1.073	0.944	1.068	0.929
TRINITY_DN2457_c0_g1_i8_orf1	uncharacterized protein LOC114355596 [Ostrinia furnacalis]	7	292	33.4	8.78	27	9	7	High	1	0.94	1.021	6.429	6.946	5.98	3.191	3.569	3.261	2.748	3.484	3.06	1.372	1.286	1.393
TRINITY_DN14235_c0_g1_i1_orf1	maltase A1 [Helicoverpa armigera]	11	581	66.7	4.89	29	11	10	High	1	1.07	1.061	0.501	0.525	0.564	0.433	0.426	0.393	0.378	0.379	0.434	0.402	0.422	0.408
TRINITY_DN11446_c0_g1_i21_orf1	glutathione synthetase-like isoform X1 [Ostrinia furnacalis]	12	493	54.9	6.6	30	14	12	High	1	0.992	1.023	0.954	0.92	0.935	0.86	0.92	0.862	0.938	0.885	0.969	0.934	0.968	0.924
TRINITY_DN7686_c0_g1_i4_orf1	eIF-2-alpha kinase activator GCN1 [Ostrinia furnacalis]	12	1232	134.4	7.21	13	14	12	High	1	1.022	1.02	0.899	0.933	0.923	0.798	0.881	0.79	0.8	0.859	0.801	0.719	0.702	0.728
TRINITY_DN35301_c0_g1_i3_orf1	ATP synthase subunit gamma, mitochondrial-like [Ostrinia furnacalis]	10	296	32.5	9.32	32	26	10	High	1	0.994	1.026	0.523	0.487	0.54	0.529	0.479	0.522	0.527	0.472	0.478	0.433	0.429	0.422
TRINITY_DN56308_c0_g1_i2_orf1	storage protein 1 [Omphisa fuscidentalis]	9	98	11.3	8.79	60	68	9	High	1	0.972	1.026	2.565	2.569	2.449	3.13	3.186	3.097	4	4.357	4.258	3.661	3.492	3.891
TRINITY_DN3913_c0_g1_i6_orf1	protein obstructor-E-like [Ostrinia furnacalis]	9	305	33.8	5.4	46	13	9	High	1	1.01	1.068	1.506	1.582	1.477	1.479	1.574	1.47	1.243	1.122	1.464	0.58	0.561	0.588
TRINITY_DN60903_c0_g1_i1_orf1	26S proteasome non-ATPase regulatory subunit 11 [Ostrinia furnacalis]	10	420	47.2	6.67	28	12	10	High	1	0.995	0.983	1.053	1.062	1.006	0.889	0.909	0.907	0.884	0.84	0.855	1.031	0.991	0.936
TRINITY_DN348_c0_g2_i1_orf1	pancreatic triacylglycerol lipase-like [Ostrinia furnacalis]	8	332	36.4	8.7	37	12	1	High	1	1.027	1.131	0.87	0.788	0.706	0.858	0.903	0.726	0.799	0.761	0.828	0.626	0.59	0.667
TRINITY_DN4533_c0_g1_i1_orf1	neurofilament heavy polypeptide-like isoform X2 [Ostrinia furnacalis]	8	722	76.5	9.82	16	11	8	High	1	0.998	1.023	0.757	0.755	0.775	0.743	0.745	0.694	0.622	0.582	0.657	1.012	1.011	0.926
TRINITY_DN12231_c0_g1_i1_orf1	carbonyl reductase [NADPH] 3-like [Ostrinia furnacalis]	10	284	32.2	7.09	39	15	10	High	1	0.995	1.035	2.36	2.165	2.196	2.265	2.126	2.392	2.371	2.114	2.069	2.525	2.576	2.454
TRINITY_DN18681_c0_g1_i7_orf1	fragile X mental retardation syndrome-related protein 1 isoform X3 [Ostrinia furnacalis]	10	464	52.4	6.81	24	16	10	High	1	0.996	1.013	0.748	0.739	0.751	0.678	0.646	0.618	0.608	0.627	0.634	0.896	0.888	0.857
TRINITY_DN120500_c0_g1_i1_orf1	cytochrome P450 6B5-like [Ostrinia furnacalis]	10	523	60.5	8.85	23	15	10	High	1	1.002	0.99	1.067	1.078	1.036	1.778	1.788	1.743	0.992	0.943	1.021	0.634	0.616	0.663
TRINITY_DN2302_c0_g2_i1_orf1	ADP-ribosylation factor 2 [Ostrinia furnacalis]	7	180	20.4	8.57	53	16	5	High	1	0.952	0.985	0.987	0.985	0.962	0.944	0.996	1.001	1.012	1.149	1.061	1.06	0.996	1.066
TRINITY_DN1540_c0_g1_i7_orf1	alaserpin-like isoform X13 [Ostrinia furnacalis]	12	385	42.9	4.88	35	16	1	High	1	1.089	1.005	2.638	2.933	2.715	3.112	3.458	3.482	3.712	3.391	3.932	3.26	3.507	3.588
TRINITY_DN31253_c0_g1_i2_orf1	hypothetical protein evm_009655 [Chilo suppressalis]	13	203	23.4	9.61	53	24	13	High	1	0.949	0.988	0.708	0.674	0.69	0.636	0.648	0.663	0.605	0.627	0.578	0.555	0.532	0.544
TRINITY_DN2338_c0_g1_i3_orf1	phenoloxidase subunit 1-like [Ostrinia furnacalis]	10	682	78.5	6.86	18	18	8	High	1	1.019	1.005	1.027	0.997	1.026	0.797	0.861	0.864	1.375	1.367	1.465	0.917	0.929	0.904
TRINITY_DN45000_c0_g1_i5_orf1	PREDICTED: ATP synthase subunit beta, mitochondrial, partial [Papilio polytes]	7	89	9.5	4.92	88	29	1	High	1	1.094	1.116	0.608	0.665	0.694	0.632	0.601	0.58	0.781	0.574	0.676	0.695	0.676	0.61
TRINITY_DN5914_c1_g1_i9_orf1	unnamed protein product [Chilo suppressalis]	9	289	32.7	6.4	43	17	9	High	1	0.971	0.993	1.88	1.914	1.865	2.045	2.083	1.978	1.751	1.626	1.762	1.382	1.43	1.406
TRINITY_DN5215_c0_g1_i1_orf1	glycogen [starch] synthase isoform X2 [Manduca sexta]	11	690	79.1	6.43	20	19	11	High	1	1.028	1.021	1.055	1.071	1.043	1.032	1.007	1.019	1.138	1.158	1.113	0.942	0.909	0.939
TRINITY_DN15545_c0_g1_i1_orf1	larval cuticle protein LCP-14-like [Ostrinia furnacalis]	3	132	14.6	4.61	48	9	3	High	1	0.934	0.939	3.184	3.538	3.313	3.318	3.222	2.965	2.846	2.35	2.858	0.804	0.829	0.785
TRINITY_DN247_c0_g1_i1_orf1	PREDICTED: ADP-ribosylation factor 1 [Dufourea novaeangliae]	7	186	21.1	6.58	36	15	2	High	1	0.879	1.012	0.983	0.97	0.85	0.95	0.973	1.019	1.084	1.134	0.934	1.104	0.995	1.171
TRINITY_DN63914_c0_g1_i1_orf1	myophilin-like [Ostrinia furnacalis]	9	187	20.7	8.22	51	18	9	High	1	1.031	1.013	0.355	0.371	0.388	0.433	0.423	0.399	0.403	0.409	0.443	0.38	0.387	0.388
TRINITY_DN334_c0_g1_i1_orf1	putative chymotrypsin 12 [Ostrinia nubilalis]	8	202	21.6	9.29	53	17	5	High	1	0.971	1.022	0.173	0.171	0.204	0.213	0.225	0.211	0.22	0.212	0.209	0.197	0.188	0.196
TRINITY_DN96080_c0_g2_i1_orf1	ATP synthase subunit delta, mitochondrial [Ostrinia furnacalis]	6	162	17.2	6	53	20	6	High	1	1.034	0.986	0.453	0.46	0.502	0.423	0.408	0.411	0.452	0.42	0.463	0.359	0.36	0.378
TRINITY_DN27751_c0_g2_i1_orf1	eukaryotic translation initiation factor 3 subunit I [Ostrinia furnacalis]	9	329	36.9	5.78	40	15	9	High	1	1.004	0.985	0.663	0.661	0.661	0.565	0.648	0.571	0.547	0.522	0.559	0.635	0.638	0.634
TRINITY_DN9608_c0_g1_i3_orf1	cytochrome P450 monooxygenase CYP9G18 [Cnaphalocrocis medinalis]	9	503	58.5	7.9	17	14	7	High	1	0.942	0.976	2.453	2.292	2.375	5.455	4.954	5.284	3.184	3.282	3.177	1.765	1.632	1.713
TRINITY_DN2198_c0_g1_i1_orf1	unnamed protein product [Chilo suppressalis]	12	2384	264	6.77	6	12	12	High	1	1.007	1.048	1.031	1.008	1.032	0.981	1.108	1.1	0.949	0.928	0.941	1.102	1.076	1.067
TRINITY_DN28516_c0_g1_i2_orf1	unnamed protein product [Chrysodeixis includens]	11	293	31.6	9.82	33	16	11	High	1	1.032	0.971	0.952	0.896	0.907	1.097	1.065	1.108	1.095	1.309	1.025	0.88	0.919	0.97
TRINITY_DN44083_c0_g1_i2_orf1	putative alpha-ketoglutarate-dependent hypophosphite dioxygenase [Operophtera brumata]	9	264	29.8	6.4	38	21	8	High	1	1.04	1.03	1.682	1.633	1.638	1.738	1.641	1.655	1.563	1.398	1.549	1.139	1.126	1.145
TRINITY_DN15959_c0_g1_i1_orf1	dnaJ homolog subfamily A member 2-like [Ostrinia furnacalis]	10	404	44.9	6.64	33	15	10	High	1	0.997	0.98	0.47	0.505	0.497	0.436	0.475	0.472	0.434	0.446	0.465	0.544	0.547	0.554
TRINITY_DN35666_c0_g1_i1_orf1	phenylalanine--tRNA ligase alpha subunit [Ostrinia furnacalis]	10	491	55.8	6.28	25	15	10	High	1	1.045	1.056	1.078	1.083	1.094	1.071	1.009	1.062	1.012	1.013	0.983	0.948	0.93	0.931
TRINITY_DN380_c0_g2_i2_orf1	chemosensory protein 10 [Ostrinia furnacalis]	8	120	13.6	5.17	54	22	3	High	1	1.005	1.001	3.952	3.971	4.007	4.518	4.732	4.556	5.487	4.745	5.689	2.252	2.512	2.469
TRINITY_DN14996_c0_g1_i2_orf1	40S ribosomal protein S17 [Ostrinia furnacalis]	7	133	15.4	9.7	61	14	7	High	1	0.98	0.997	0.706	0.625	0.711	0.657	0.653	0.7	0.624	0.598	0.542	0.538	0.55	0.531
TRINITY_DN975_c0_g1_i1_orf1	elongation factor 1-alpha 1 [Myotis lucifugus]	9	462	50.1	9.01	20	42	2	High	1	1.251	1.237	1.3	1.867	1.667	2.614	2.424	2.19	2.052	2.005	3.335	1.404	1.411	1.345
TRINITY_DN2627_c0_g2_i1_orf1	phosphotriesterase-related protein [Ostrinia furnacalis]	11	353	39.4	5.47	36	12	11	High	1	1.009	1.002	1.015	1.047	0.997	1.31	1.281	1.33	1.171	1.068	1.214	1.411	1.359	1.265
TRINITY_DN2855_c0_g1_i6_orf1	uncharacterized protein LOC114359301 [Ostrinia furnacalis]	14	424	48.5	8.4	36	17	14	High	1	0.972	0.965	1.223	1.162	1.203	1.141	1.072	1.18	0.969	0.928	0.973	1.204	1.165	1.217
TRINITY_DN33_c0_g1_i8_orf1	uncharacterized protein CG45076-like isoform X2 [Ostrinia furnacalis]	8	226	25.5	9.88	50	14	1	High	1	0.745	1.085	0.525	0.635	0.489	0.473	0.577	0.451	0.596	0.494	0.729	0.596	1.206	0.407
TRINITY_DN3354_c0_g1_i1_orf1	histidine triad nucleotide-binding protein 1-like [Ostrinia furnacalis]	6	128	14	6.64	66	12	6	High	1	1.012	1.018	1.077	1.105	1.015	1.085	1.083	1.077	1.126	1.022	1.091	1.167	1.153	1.089
TRINITY_DN20582_c0_g1_i1_orf1	2-oxoglutarate dehydrogenase, mitochondrial isoform X3 [Ostrinia furnacalis]	8	228	25.6	9.36	32	14	7	High	1	1.056	1.024	0.474	0.462	0.481	0.411	0.423	0.408	0.443	0.429	0.42	0.441	0.469	0.463
TRINITY_DN15362_c0_g1_i1_orf1	probable elongation factor 1-delta isoform X1 [Ostrinia furnacalis]	8	264	29	4.87	33	21	8	High	1	1.006	1.01	0.899	0.885	0.928	0.757	0.754	0.746	0.688	0.648	0.707	0.65	0.667	0.652
TRINITY_DN7040_c0_g2_i1_orf1	uncharacterized protein LOC114353763 [Ostrinia furnacalis]	8	195	22	4.74	32	22	8	High	1	1.003	0.986	3.305	3.078	3.278	3.77	3.742	3.945	4.352	4.548	3.96	4.225	4.268	4.487
TRINITY_DN717_c0_g1_i2_orfp1	TRINITY_DN717_c0_g1_i2_m.67915 TRINITY_DN717_c0_g1::TRINITY_DN717_c0_g1_i2::g.67915 ORF type:internal len:868 (+),score=265.71,Collagen PF01391.19 0.11,Collagen|PF01391.19|0.039,Collagen|PF01391.19|0.00054,Collagen|PF01391.19|0.0019,Collagen|PF01391.19|0.0005,Collagen|PF01391.19|9.9e-05,Collagen|PF01391.19|1.7e-07 TRINITY_DN717_c0_g1_i2:3-2603(+)	11	867	90.1	9.64	20	12	8	High	1	1.052	0.975	0.121	0.112	0.161	0.174	0.147	0.167	0.185	0.146	0.197	0.213	0.229	0.238
TRINITY_DN554_c0_g1_i1_orf1	uncharacterized protein LOC114353093 isoform X1 [Ostrinia furnacalis]	10	532	58.7	5.36	25	14	10	High	1	0.984	1.016	1.193	1.189	1.229	1.515	1.492	1.386	1.251	1.406	1.28	0.985	0.959	0.952
TRINITY_DN5118_c0_g1_i1_orf1	AP-2 complex subunit alpha [Ostrinia furnacalis]	13	929	104	7.3	16	16	13	High	1	1.017	1.036	1.084	1.004	1.078	0.952	0.956	0.98	0.892	0.908	0.831	1.245	1.211	1.209
TRINITY_DN4766_c0_g1_i4_orf1	26S proteasome non-ATPase regulatory subunit 12 [Ostrinia furnacalis]	12	450	51.5	6.7	26	19	12	High	1	1.023	1.092	1.041	1.001	0.964	0.865	0.899	0.916	0.862	0.853	0.829	1.044	1.028	1.056
TRINITY_DN2097_c1_g1_i1_orf1	5-oxoprolinase [Ostrinia furnacalis]	11	1291	138.6	6.62	12	12	11	High	1	1.009	1.02	0.948	0.989	0.955	1.184	1.195	1.225	1.209	1.205	1.203	1.525	1.336	1.368
TRINITY_DN467_c3_g1_i5_orf1	lysozyme precursor [Loxostege sticticalis]	8	141	16	8.78	52	22	7	High	1	0.994	0.941	3.077	3.2	3.032	5.068	4.933	4.593	3.945	3.391	4.102	4.795	4.801	4.562
TRINITY_DN7573_c0_g2_i1_orf1	nucleolar protein 56 [Ostrinia furnacalis]	9	458	51	8.9	23	11	9	High	1	0.997	1.003	0.759	0.753	0.749	0.69	0.658	0.711	0.715	0.694	0.684	0.693	0.681	0.707
TRINITY_DN9164_c0_g1_i3_orf1	unnamed protein product [Parnassius apollo]	11	507	58.6	8.69	19	14	11	High	1	0.971	0.965	0.658	0.636	0.668	0.569	0.572	0.594	0.541	0.572	0.472	0.698	0.664	0.732
TRINITY_DN4817_c0_g1_i4_orf1	palmitoyl-protein thioesterase 1 isoform X1 [Ostrinia furnacalis]	8	300	34.6	8.19	30	18	8	High	1	1.02	0.996	1.546	1.572	1.594	1.28	1.355	1.243	1.037	1.037	1.114	1.543	1.523	1.519
TRINITY_DN10264_c1_g1_i5_orf1	probable low-specificity L-threonine aldolase 2 [Ostrinia furnacalis]	8	373	40.4	7.31	29	9	8	High	1	1.109	1.099	1.389	1.178	1.316	1.501	1.297	1.441	1.461	1.659	1.419	1.547	1.522	1.48
TRINITY_DN11259_c0_g1_i1_orf1	uncharacterized protein LOC114357075 [Ostrinia furnacalis]	10	254	26.7	8.09	46	14	6	High	1	0.962	0.961	0.197	0.187	0.24	0.258	0.294	0.28	0.263	0.268	0.236	0.2	0.21	0.217
TRINITY_DN334_c0_g1_i4_orf1	collagenase-like [Ostrinia furnacalis]	7	283	29.8	9.19	39	11	1	High	1	1.068	1.047	0.092	0.072	0.124	0.101	0.182	0.151	0.102	0.089	0.092	0.042	0.07	0.043
TRINITY_DN364_c5_g1_i3_orf1	talin-2-like, partial [Ostrinia furnacalis]	12	979	109.3	6.07	13	13	11	High	1	0.942	0.957	1.404	1.357	1.393	1.326	1.464	1.298	1.265	1.211	1.273	1.475	1.506	1.479
TRINITY_DN1509_c0_g1_i1_orf1	ribosomal protein S15A [Bombyx mori]	9	129	14.7	9.99	64	19	9	High	1	1.021	0.983	0.677	0.616	0.681	0.647	0.628	0.642	0.59	0.551	0.536	0.532	0.523	0.539
TRINITY_DN4343_c0_g1_i2_orf1	uncharacterized protein LOC114365231 isoform X3 [Ostrinia furnacalis]	9	387	43.4	6.32	28	11	9	High	1	0.959	1.088	2.282	2.383	2.27	2.434	2.478	2.48	1.82	1.758	1.915	1.815	1.749	1.725
TRINITY_DN26130_c0_g1_i1_orf1	membrane alanyl aminopeptidase-like [Ostrinia furnacalis]	9	928	104.2	5.38	13	13	9	High	1	1.038	1.01	0.288	0.27	0.308	0.329	0.329	0.323	0.382	0.397	0.366	0.46	0.43	0.479
TRINITY_DN100208_c0_g1_i1_orf1	neurofilament heavy polypeptide-like isoform X2 [Ostrinia furnacalis]	7	81	8.4	4.5	88	10	1	High	1	1.002	1.032	1.439	1.435	1.37	0.461	0.517	0.509	1.144	0.913	1.289	1.776	1.548	1.824
TRINITY_DN30950_c0_g1_i13_orf1	unnamed protein product [Chilo suppressalis]	12	792	90.5	5.96	15	15	12	High	1	1.018	1.058	0.783	0.736	0.83	0.631	0.653	0.712	0.642	0.633	0.639	0.845	0.806	0.831
TRINITY_DN22166_c0_g1_i3_orf1	hypothetical protein evm_010872 [Chilo suppressalis]	10	598	68.1	8.07	22	15	10	High	1	0.959	0.95	1.08	1.026	1.078	1.063	1.054	1.148	1.054	0.941	0.956	0.999	0.993	1.028
TRINITY_DN2823_c0_g1_i6_orf1	proteasome-associated protein ECM29 homolog [Ostrinia furnacalis]	14	1896	211.4	6.9	9	15	14	High	1	0.994	1.03	1.227	1.224	1.251	1.106	1.195	1.141	0.999	1.13	0.986	1.075	1.038	1.066
TRINITY_DN4010_c0_g2_i1_orf1	myophilin [Ostrinia furnacalis]	7	169	19.2	8	47	22	7	High	1	1.039	1.023	1.347	1.348	1.353	1.071	1.079	1.041	0.943	0.907	0.99	0.481	0.478	0.48
TRINITY_DN31609_c0_g1_i3_orf1	sorbitol dehydrogenase-like [Ostrinia furnacalis]	8	351	37	7.36	34	13	8	High	1	1.009	1.016	1.293	1.273	1.235	1.728	1.77	1.73	1.416	1.294	1.358	1.308	1.338	1.276
TRINITY_DN5087_c0_g1_i6_orf1	nascent polypeptide-associated complex subunit alpha [Ostrinia furnacalis]	7	214	22.8	4.89	34	18	7	High	1	0.976	1.023	0.45	0.417	0.5	0.415	0.407	0.427	0.453	0.407	0.41	0.534	0.541	0.513
TRINITY_DN38506_c0_g1_i4_orf1	C-1-tetrahydrofolate synthase, cytoplasmic isoform X1 [Ostrinia furnacalis]	8	152	16.2	5.53	61	11	3	High	1	0.864	0.944	4.646	4.808	4.333	4.685	4.236	4.125	4.298	4.446	5.202	1.12	1.376	1.665
TRINITY_DN3411_c0_g1_i2_orf1	unnamed protein product [Chilo suppressalis]	13	1345	152.1	7.08	12	13	13	High	1	0.989	0.999	0.782	0.823	0.798	0.787	0.816	0.749	0.729	0.783	0.802	0.853	0.805	0.879
TRINITY_DN6308_c0_g1_i3_orf1	myc box-dependent-interacting protein 1 isoform X4 [Pectinophora gossypiella]	8	353	40.3	6.64	35	11	1	High	1	0.951	1.029	0.745	0.826	0.826	0.769	0.83	0.801	0.756	0.763	0.742	0.725	0.629	0.75
TRINITY_DN4065_c0_g1_i5_orf1	uncharacterized protein LOC114357176 [Ostrinia furnacalis]	8	649	71	7.06	20	13	8	High	1	0.965	0.967	1.167	1.26	1.148	1.119	1.125	1.128	1.105	1.192	1.218	1.17	1.241	1.181
TRINITY_DN3831_c0_g1_i7_orf1	beta-ureidopropionase-like [Ostrinia furnacalis]	7	389	43.6	6.95	25	9	7	High	1	0.984	0.997	1.638	1.608	1.507	1.87	1.647	1.797	1.738	1.576	1.826	1.39	1.464	1.422
TRINITY_DN114834_c0_g1_i1_orf1	uncharacterized protein LOC115444227 [Manduca sexta]	10	749	81.4	4.97	19	11	10	High	1	1.003	1.021	0.836	0.825	0.802	0.87	0.908	0.882	0.872	0.859	0.877	2.519	2.62	2.458
TRINITY_DN6991_c0_g1_i24_orf1	muscle M-line assembly protein unc-89 isoform X5 [Ostrinia furnacalis]	11	748	83.1	4.61	16	14	11	High	1	0.995	1.041	1.019	1.101	1.108	1.029	1.025	1.035	1.061	1.05	1.178	0.841	0.843	0.818
TRINITY_DN374_c0_g1_i4_orf1	obg-like ATPase 1 [Helicoverpa zea]	10	397	44.5	7.5	32	12	10	High	1	1.009	0.951	0.877	0.89	0.899	0.821	0.854	0.823	0.826	0.851	0.865	0.782	0.818	0.772
TRINITY_DN10747_c0_g1_i5_orf1	unnamed protein product [Plutella xylostella]	11	365	41.8	6.67	36	15	10	High	1	0.96	1.028	1.056	1.046	1.139	1.14	1.14	1.211	1.241	1.257	1.109	4.781	4.915	4.517
TRINITY_DN110231_c0_g1_i1_orf1	protein singed [Ostrinia furnacalis]	11	514	57	6.84	29	14	11	High	1	1.021	1.007	1.753	1.74	1.699	1.279	1.253	1.319	1.359	1.208	1.286	3.206	3.135	3.142
TRINITY_DN12474_c0_g1_i6_orf1	aromatic-L-amino-acid decarboxylase [Ostrinia furnacalis]	10	478	54.3	6.23	20	14	10	High	1	1.018	1.023	0.319	0.273	0.332	0.301	0.301	0.312	0.317	0.314	0.276	0.288	0.295	0.317
TRINITY_DN17738_c0_g1_i2_orf1	unnamed protein product [Diatraea saccharalis]	10	375	43.9	6.89	28	17	10	High	1	1.011	0.959	0.424	0.407	0.455	0.396	0.392	0.396	0.374	0.355	0.362	0.423	0.405	0.399
TRINITY_DN1445_c0_g1_i1_orf1	leucine-rich PPR motif-containing protein, mitochondrial [Ostrinia furnacalis]	9	780	87.6	6.13	14	11	9	High	1	1.017	1.015	0.355	0.391	0.419	0.36	0.384	0.384	0.381	0.377	0.375	0.473	0.449	0.49
TRINITY_DN16673_c0_g1_i1_orf1	myosin heavy chain, partial [Drosophila virilis]	5	67	7.8	9.48	70	25	4	High	1	1.039	1.037	0.819	0.888	0.819	0.763	0.8	0.778	0.705	0.763	0.766	0.552	0.559	0.547
TRINITY_DN31584_c0_g2_i2_orf1	14-3-3 protein epsilon [Gallus gallus]	9	255	29.2	4.74	35	29	1	High	1	0.926	1.031	0.569	0.618	0.624	0.797	0.852	0.859	1.176	1.063	1.265	1.029	1.021	0.963
TRINITY_DN141_c0_g1_i1_orf1	hypothetical protein evm_010402 [Chilo suppressalis]	8	1003	113.8	5.12	11	9	8	High	1	1.025	1.073	0.723	0.711	0.697	0.627	0.593	0.585	0.626	0.557	0.631	0.795	0.741	0.826
TRINITY_DN28661_c0_g1_i1_orf1	cathepsin B [Ostrinia furnacalis]	10	335	37.1	6.29	38	25	10	High	1	0.983	0.986	1.675	1.773	1.709	1.498	1.527	1.573	1.491	1.313	1.51	1.992	2.021	1.963
TRINITY_DN5661_c0_g1_i5_orf1	cytochrome P450 6B7-like [Ostrinia furnacalis]	10	523	60.2	7.96	29	13	10	High	1	0.963	0.965	1.771	1.706	1.764	1.535	1.633	1.589	1.215	1.128	1.241	0.777	0.758	0.866
TRINITY_DN1123_c2_g1_i4_orf1	troponin I isoform X16 [Ostrinia furnacalis]	15	205	24.4	9.77	46	16	8	High	1	1.026	0.889	0.904	0.998	0.948	0.998	0.944	0.916	0.849	0.797	0.904	0.307	0.297	0.34
TRINITY_DN82801_c0_g1_i1_orf1	uncharacterized protein LOC114364712 [Ostrinia furnacalis]	11	539	61.3	5.25	27	16	10	High	1	1.028	0.972	0.167	0.166	0.197	0.216	0.237	0.215	0.214	0.232	0.222	0.695	0.704	0.666
TRINITY_DN2722_c0_g1_i1_orf1	troponin C [Pieris rapae]	9	159	18.1	4.2	58	26	9	High	1	1.033	0.994	1.59	1.661	1.648	1.657	1.624	1.572	1.488	1.446	1.593	0.664	0.666	0.665
TRINITY_DN145227_c0_g1_i1_orf1	26S protease regulatory subunit 7, partial [Cotesia chilonis]	9	436	48.8	6.27	25	16	8	High	1	1.009	1.005	0.948	0.942	0.933	0.844	0.814	0.826	0.871	0.791	0.749	0.939	0.938	0.966
TRINITY_DN6143_c0_g2_i1_orf1	uncharacterized protein LOC114365036 [Ostrinia furnacalis]	8	253	28.8	8.07	41	12	8	High	1	1.009	0.993	0.509	0.49	0.507	0.462	0.475	0.434	0.422	0.408	0.47	0.253	0.3	0.267
TRINITY_DN32997_c0_g1_i8_orf1	RNA-binding protein squid isoform X1 [Ostrinia furnacalis]	8	282	30	9.28	21	12	8	High	1	1.032	1.044	0.473	0.51	0.504	0.439	0.435	0.426	0.433	0.423	0.43	0.592	0.552	0.582
TRINITY_DN19628_c1_g1_i1_orf1	transcription factor BTF3 homolog 4-like [Ostrinia furnacalis]	7	174	19	8.68	50	12	7	High	1	1.089	1.099	0.597	0.623	0.596	0.565	0.533	0.559	0.529	0.515	0.607	0.656	0.635	0.599
TRINITY_DN8716_c0_g1_i3_orf1	aspartate--tRNA ligase, cytoplasmic isoform X1 [Ostrinia furnacalis]	9	534	59.7	7.21	19	13	9	High	1	1.035	1.038	1.29	1.163	1.23	1.294	1.231	1.384	1.18	1.044	0.994	0.999	1.09	1.025
TRINITY_DN9694_c0_g1_i1_orf1	larval cuticle protein LCP-17 [Helicoverpa armigera]	5	152	15.7	4.92	82	26	5	High	1	0.979	0.999	1.89	1.927	1.907	2.118	2.115	2.045	1.922	1.802	1.932	0.78	0.735	0.77
TRINITY_DN987_c0_g1_i3_orf1	unnamed protein product [Chilo suppressalis]	9	196	21.6	7.66	49	17	3	High	1	0.984	0.954	1.109	1.195	1.079	2.065	2.159	2.02	1.904	1.843	2.085	1.323	1.444	1.353
TRINITY_DN15882_c0_g1_i1_orf1	succinate--CoA ligase [ADP-forming] subunit beta, mitochondrial [Ostrinia furnacalis]	9	478	51.8	8.65	22	13	9	High	1	1.012	0.987	0.52	0.502	0.555	0.533	0.509	0.534	0.514	0.484	0.51	0.494	0.482	0.469
TRINITY_DN5488_c0_g1_i5_orf1	alpha-amylase-like [Ostrinia furnacalis]	10	500	56.8	6.8	26	12	10	High	1	0.979	0.986	1.832	1.853	1.836	1.623	1.64	1.678	1.888	1.881	1.823	1.874	1.923	1.868
TRINITY_DN257_c0_g1_i7_orf1	zinc finger RNA-binding protein 2 [Ostrinia furnacalis]	9	740	78.7	9.26	14	15	9	High	1	1.014	1.022	0.699	0.725	0.727	0.627	0.645	0.625	0.567	0.53	0.589	0.878	0.864	0.828
TRINITY_DN80328_c0_g1_i9_orf1	arylphorin subunit alpha-like [Ostrinia furnacalis]	7	75	9.1	6.54	84	65	4	High	1	0.969	0.976	2.394	2.135	2.197	2.611	2.522	2.77	3.768	3.626	3.113	3.018	3.062	2.984
TRINITY_DN932_c0_g1_i4_orf1	SXSS-APN2 [Ostrinia furnacalis]	11	941	106.5	5.11	15	13	11	High	1	0.98	0.995	0.565	0.522	0.527	0.59	0.571	0.603	0.561	0.582	0.579	0.549	0.542	0.535
TRINITY_DN18249_c0_g1_i1_orf1	60S ribosomal protein L13 [Pectinophora gossypiella]	11	221	25.1	11.36	48	24	11	High	1	0.963	0.932	0.801	0.929	0.83	0.728	0.749	0.727	0.631	0.573	0.697	0.686	0.675	0.705
TRINITY_DN35694_c0_g1_i1_orf1	glucosidase 2 subunit beta [Ostrinia furnacalis]	8	523	59.4	4.55	17	13	8	High	1	1.035	0.984	0.951	0.98	0.984	1.075	1.079	1.1	1.016	0.886	1.046	1.066	1.083	0.986
TRINITY_DN714_c0_g1_i3_orf1	thymosin beta isoform X4 [Ostrinia furnacalis]	11	170	18.9	5.15	62	25	9	High	1	0.947	1.035	1.056	1.093	1.051	1.172	1.202	1.095	1.008	0.953	1.052	1.939	1.959	1.965
TRINITY_DN36701_c0_g1_i4_orf1	hypothetical protein SFRURICE_004895 [Spodoptera frugiperda]	11	143	16	10.56	62	18	11	High	1	1.037	0.956	0.646	0.712	0.681	0.626	0.613	0.635	0.57	0.566	0.623	0.609	0.612	0.578
TRINITY_DN58207_c0_g1_i1_orf1	60S ribosomal protein L6 [Ostrinia furnacalis]	10	250	28.2	10.99	32	24	9	High	1	1.016	0.95	0.582	0.591	0.611	0.519	0.511	0.525	0.426	0.417	0.46	0.417	0.428	0.404
TRINITY_DN41952_c0_g1_i1_orf1	protein DDI1 homolog 2 [Ostrinia furnacalis]	8	389	43.5	5.38	32	11	2	High	1	1.108	1.095	1.714	1.797	1.797	1.616	1.659	1.555	1.579	1.769	1.778	1.666	1.424	1.495
TRINITY_DN8949_c0_g1_i2_orf1	unnamed protein product [Arctia plantaginis]	7	208	24	10.3	29	20	7	High	1	1.029	0.961	0.631	0.638	0.662	0.583	0.595	0.58	0.451	0.42	0.519	0.536	0.531	0.517
TRINITY_DN12387_c1_g2_i1_orf1	skin secretory protein xP2-like [Ostrinia furnacalis]	13	357	39.7	9.28	50	22	10	High	1	0.954	0.972	0.882	0.946	0.894	0.894	1.007	0.983	0.941	1.092	0.953	4.353	4.602	4.071
TRINITY_DN42542_c0_g1_i1_orf1	sorting nexin lst-4 [Ostrinia furnacalis]	11	557	63.2	5.95	24	13	11	High	1	1.025	1.027	0.849	0.805	0.832	0.867	0.89	0.906	0.911	0.945	0.822	0.903	0.873	0.894
TRINITY_DN5384_c0_g1_i21_orf1	hexokinase type 2 isoform X1 [Ostrinia furnacalis]	10	453	50.1	6.32	25	13	10	High	1	0.963	0.996	0.895	0.876	0.937	0.958	0.927	0.949	0.891	0.93	0.83	0.924	0.875	0.888
TRINITY_DN50517_c0_g1_i5_orf1	hypothetical protein evm_004957 [Chilo suppressalis]	9	208	21.7	7.68	51	15	6	High	1	1.062	1.042	0.865	0.886	0.921	0.997	0.879	0.932	0.895	0.754	0.997	1.325	1.392	1.22
TRINITY_DN31286_c0_g1_i6_orfp1	TRINITY_DN31286_c0_g1_i6_m.28438 TRINITY_DN31286_c0_g1::TRINITY_DN31286_c0_g1_i6::g.28438 ORF type:internal len:92 (-),score=3.10,Perilipin PF03036.17 2e-05 TRINITY_DN31286_c0_g1_i6:1-273(-)	5	91	9.4	4.83	71	14	5	High	1	1.037	1.038	2.589	2.738	2.666	3.504	3.355	3.271	2.554	2.375	2.742	1.942	2.084	1.964
TRINITY_DN16077_c0_g1_i13_orf1	dynamin-like 120 kDa protein, mitochondrial [Ostrinia furnacalis]	11	951	108.6	8.68	14	11	10	High	1	0.961	0.992	0.613	0.597	0.595	0.57	0.626	0.56	0.523	0.767	0.583	0.605	0.621	0.603
TRINITY_DN7128_c0_g1_i7_orf1	dystroglycan [Ostrinia furnacalis]	10	1119	124	5.94	11	12	10	High	1	0.994	0.992	1.528	1.609	1.556	1.48	1.457	1.358	1.331	1.293	1.485	1.99	2.052	1.915
TRINITY_DN10476_c0_g1_i1_orf1	prohibitin-2 [Ostrinia furnacalis]	10	299	32.9	9.63	36	18	10	High	1	1.023	1.046	0.539	0.532	0.553	0.508	0.49	0.531	0.481	0.447	0.475	0.489	0.482	0.498
TRINITY_DN19116_c0_g1_i3_orf1	UDP-glucose 4-epimerase isoform X1 [Ostrinia furnacalis]	10	365	40.6	7.3	29	12	10	High	1	0.943	1.034	1.603	1.716	1.572	1.558	1.564	1.578	1.271	1.338	1.342	1.18	1.17	1.24
TRINITY_DN9189_c0_g1_i1_orf1	unnamed protein product, partial [Iphiclides podalirius]	12	454	51	4.82	30	19	5	High	1	1.077	1.007	1.087	1.021	1.067	0.877	0.911	0.932	0.948	0.821	0.873	0.879	0.928	0.905
TRINITY_DN10192_c0_g1_i6_orf1	prolyl endopeptidase isoform X2 [Ostrinia furnacalis]	13	741	83.6	6.07	19	21	13	High	1	0.984	0.98	0.926	0.959	0.949	1.131	1.093	1.043	0.988	0.991	0.89	0.939	0.888	0.888
TRINITY_DN467_c0_g3_i1_orf1	histone-lysine N-methyltransferase 2B-like, partial [Ostrinia furnacalis]	7	523	58.3	6.29	19	8	7	High	1	0.957	0.986	0.768	0.798	0.656	0.727	0.828	0.657	0.635	0.618	0.753	2.413	2.42	2.329
TRINITY_DN4245_c0_g1_i5_orf1	long-chain fatty acid transport protein 4-like [Ostrinia furnacalis]	8	549	60.5	7.12	20	12	7	High	1	0.957	0.985	1.776	1.823	1.769	1.615	1.739	1.676	1.647	1.529	1.701	1.163	1.129	1.174
TRINITY_DN10429_c0_g1_i2_orf1	lon protease homolog, mitochondrial isoform X1 [Ostrinia furnacalis]	12	715	81.5	7.31	17	12	12	High	1	0.98	0.992	0.604	0.605	0.61	0.563	0.566	0.603	0.569	0.556	0.567	0.559	0.539	0.542
TRINITY_DN14328_c0_g1_i12_orf1	larval cuticle protein LCP-30-like [Ostrinia furnacalis]	10	212	24.6	5.02	50	13	10	High	1	1.012	1.086	3.454	3.75	3.555	4.501	4.549	4.098	3.424	2.886	3.723	1.048	0.991	1.11
TRINITY_DN18637_c0_g1_i4_orf1	leucine-rich repeat-containing protein 47-like isoform X1 [Ostrinia furnacalis]	12	531	59.1	8.15	25	15	12	High	1	0.977	0.999	0.936	0.957	0.984	0.94	0.929	0.871	0.903	0.872	0.904	0.91	0.898	0.873
TRINITY_DN334_c0_g1_i3_orf1	chymotrypsin-like serine protease [Ostrinia nubilalis]	6	284	29.6	8.72	35	10	1	High	1	1.002	0.977	0.371	0.391	0.505	0.446	0.394	0.375	0.4	0.406	0.451	0.646	0.634	0.621
TRINITY_DN2267_c0_g1_i1_orf1	hypothetical protein evm_006312 [Chilo suppressalis]	9	378	41.3	8.98	19	25	9	High	1	0.983	0.969	0.323	0.261	0.345	0.275	0.257	0.296	0.315	0.309	0.265	0.281	0.279	0.284
TRINITY_DN91533_c0_g1_i1_orf1	uncharacterized protein LOC114361550 [Ostrinia furnacalis]	10	704	78.9	5.87	18	13	10	High	1	0.96	0.996	1.058	1	1.026	0.995	0.991	1.015	1.015	0.925	0.963	4.006	4.076	3.901
TRINITY_DN31611_c0_g1_i2_orf1	glucose-6-phosphate isomerase-like [Ostrinia furnacalis]	5	133	15	6.58	38	13	5	High	1	1.011	0.992	1.663	1.676	1.58	1.573	1.615	1.587	1.898	1.763	2.003	1.576	1.578	1.668
TRINITY_DN14274_c0_g1_i3_orf1	ATP-dependent RNA helicase dbp2-like isoform X1 [Leguminivora glycinivorella]	10	770	84.6	10.74	17	13	8	High	1	1.002	0.975	0.864	0.918	0.921	1.001	0.957	0.983	1.154	1.17	1.227	1.358	1.324	1.262
TRINITY_DN10174_c0_g1_i4_orf1	protein D2-like isoform X2 [Aricia agestis]	6	190	20.7	6.18	48	17	2	High	1	0.958	1.002	0.699	0.638	0.748	0.787	0.703	0.796	0.871	0.912	0.707	1.057	1.039	1.067
TRINITY_DN14587_c0_g1_i7_orf1	hypothetical protein evm_001488 [Chilo suppressalis]	9	256	29	6.79	43	11	9	High	1	1.035	0.996	1.211	1.229	1.292	1.413	1.428	1.424	1.426	1.272	1.397	1.458	1.576	1.467
TRINITY_DN2172_c0_g2_i5_orf1	4-hydroxyphenylpyruvate dioxygenase [Ostrinia furnacalis]	9	380	43.6	5.74	26	16	9	High	1	0.992	1.018	0.56	0.513	0.558	0.648	0.603	0.648	0.517	0.512	0.47	0.359	0.357	0.37
TRINITY_DN7808_c0_g1_i1_orf1	probable pyruvate dehydrogenase E1 component subunit alpha, mitochondrial isoform X1 [Ostrinia furnacalis]	10	401	43.9	8.1	25	13	10	High	1	1.006	0.975	0.654	0.639	0.707	0.701	0.721	0.695	0.686	0.649	0.723	0.504	0.496	0.52
TRINITY_DN7776_c0_g1_i9_orf1	uncharacterized protein LOC114364702 [Ostrinia furnacalis]	9	245	27.1	5.68	41	15	8	High	1	1.023	1.038	1.39	1.374	1.339	1.306	1.236	1.301	1.315	1.246	1.329	1.509	1.43	1.402
TRINITY_DN11799_c0_g1_i4_orf1	V-type proton ATPase 116 kDa subunit a1 isoform X1 [Manduca sexta]	9	851	97.5	6.62	12	16	8	High	1	1.027	1.022	0.431	0.442	0.469	0.418	0.445	0.473	0.497	0.493	0.495	0.567	0.541	0.539
TRINITY_DN1093_c0_g1_i1_orf1	uncharacterized protein LOC114361723 isoform X1 [Ostrinia furnacalis]	9	608	69	6.28	19	12	1	High	1	0.708	0.851	1.119	0.985	1.156	0.879	1.384	1.31	1.031	1.099	1.084	0.888	0.964	0.974
TRINITY_DN1592_c0_g1_i1_orf1	serine protease 7-like isoform X2 [Ostrinia furnacalis]	9	379	41.6	6.18	29	12	9	High	1	1.021	1.037	2.076	2.203	2.054	1.953	2.079	1.906	1.611	1.558	1.752	1.565	1.578	1.598
TRINITY_DN50787_c0_g1_i1_orf1	proteasome subunit alpha type-4 [Ostrinia furnacalis]	8	257	28.6	6.6	32	14	8	High	1	1.001	1.027	1.197	1.167	1.146	1.055	1.063	1.124	1.138	1.097	1.094	1.175	1.133	1.201
TRINITY_DN5982_c0_g1_i3_orf1	coatomer subunit gamma [Ostrinia furnacalis]	11	864	95.2	5.68	14	15	10	High	1	1.042	1.019	0.748	0.773	0.765	0.776	0.744	0.768	0.698	0.72	0.706	0.863	0.89	0.873
TRINITY_DN7626_c0_g1_i1_orf1	NADH dehydrogenase [ubiquinone] flavoprotein 1, mitochondrial isoform X1 [Ostrinia furnacalis]	9	462	50.5	8	24	17	9	High	1	1.018	0.977	0.454	0.481	0.509	0.44	0.438	0.442	0.429	0.436	0.462	0.451	0.454	0.446
TRINITY_DN38720_c0_g1_i3_orf1	transmembrane protein 214 [Ostrinia furnacalis]	13	664	74.8	9.17	23	17	13	High	1	1.08	1.067	1.083	1.014	1.061	0.943	0.914	0.932	0.858	0.819	0.891	0.992	0.921	0.929
TRINITY_DN33146_c0_g1_i1_orf1	adenylate kinase-like [Ostrinia furnacalis]	11	242	27	8.22	42	21	11	High	1	1.036	0.977	0.814	0.863	0.821	0.961	0.965	0.885	0.965	0.904	1.076	0.821	0.811	0.771
TRINITY_DN2062_c0_g1_i9_orf1	uncharacterized protein LOC114350846 [Ostrinia furnacalis]	11	247	25.6	6.79	61	12	6	High	1	0.99	0.98	0.47	0.485	0.482	0.473	0.497	0.483	0.35	0.388	0.361	0.564	0.594	0.577
TRINITY_DN3190_c0_g1_i1_orf1	repetitive proline-rich cell wall protein 1 precursor [Papilio polytes]	18	392	44	9.01	44	22	17	High	1	0.988	1.047	0.979	0.978	0.964	0.95	1.024	1.002	0.999	0.878	0.824	10.242	10.661	9.866
TRINITY_DN2946_c0_g1_i1_orf1	histidine-rich glycoprotein [Ostrinia furnacalis]	9	208	23.4	6.43	28	20	9	High	1	1.051	0.987	0.777	0.803	0.821	0.874	0.912	0.982	0.825	0.742	0.787	6.303	6.359	5.662
TRINITY_DN3476_c0_g1_i5_orf1	maltase A1-like [Ostrinia furnacalis]	9	577	66.3	4.79	22	13	8	High	1	1.053	1.041	0.274	0.262	0.327	0.315	0.308	0.325	0.337	0.356	0.318	0.254	0.249	0.258
TRINITY_DN2813_c0_g1_i3_orf1	arylphorin subunit alpha-like [Ostrinia furnacalis]	13	471	55.6	6.25	27	14	2	High	1	1.014	0.912	1.142	1.037	1.09	0.851	0.722	0.797	0.823	0.939	0.81	0.791	0.894	0.72
TRINITY_DN3321_c0_g1_i3_orf1	peroxidasin [Ostrinia furnacalis]	12	1368	154.8	6.28	10	12	12	High	1	1.012	1.018	0.77	0.775	0.774	0.657	0.734	0.682	0.63	0.604	0.631	0.788	0.787	0.827
TRINITY_DN5893_c0_g1_i7_orf1	jupiter microtubule associated homolog 1-like [Ostrinia furnacalis]	8	146	15.1	9.09	62	11	8	High	1	1.058	1.015	0.957	0.965	0.914	0.897	0.93	0.909	0.946	0.795	1.073	1.817	1.92	1.793
TRINITY_DN8724_c0_g1_i2_orf1	vesicle-associated membrane protein/synaptobrevin-binding protein isoform X2 [Pectinophora gossypiella]	10	184	20.7	8.32	68	14	1	High	1	0.996	0.955	1.507	1.639	1.552	1.473	1.311	1.335	1.352	1.483	1.402	1.682	1.512	1.768
TRINITY_DN1421_c0_g1_i1_orf1	uncharacterized protein LOC114352615 [Ostrinia furnacalis]	7	405	44.4	6.35	22	11	7	High	1	0.987	1.016	2.635	2.604	2.514	2.448	2.35	2.471	2.338	2.099	2.458	2.347	2.393	2.346
TRINITY_DN26254_c0_g1_i1_orf1	hypothetical protein evm_003664 [Chilo suppressalis]	3	137	14.7	4.88	36	10	3	High	1	1.034	0.972	1.566	1.577	1.627	1.383	1.387	1.398	1.402	1.144	1.473	0.325	0.304	0.326
TRINITY_DN1212_c0_g1_i8_orf1	extensin isoform X5 [Ostrinia furnacalis]	7	393	44.1	9.39	26	12	7	High	1	1.058	1.064	1.515	1.627	1.56	1.666	1.636	1.502	1.323	1.215	1.572	0.477	0.462	0.509
TRINITY_DN24310_c0_g1_i2_orf1	glucose-6-phosphate 1-dehydrogenase [Ostrinia furnacalis]	11	445	51.3	8.65	25	14	11	High	1	0.974	1.033	1.374	1.329	1.38	1.227	1.24	1.28	1.389	1.363	1.385	1.396	1.39	1.465
TRINITY_DN391_c5_g1_i1_orf1	hypothetical protein B5X24_HaOG210395 [Helicoverpa armigera]	9	466	52.6	6.76	26	18	8	High	1	1.011	1.004	0.485	0.45	0.523	0.446	0.464	0.474	0.468	0.454	0.443	0.483	0.458	0.441
TRINITY_DN1465_c0_g2_i1_orf1	unnamed protein product, partial [Iphiclides podalirius]	8	528	57.9	7.09	23	10	8	High	1	1.001	1.034	0.345	0.358	0.389	0.398	0.398	0.415	0.406	0.506	0.375	0.36	0.352	0.36
TRINITY_DN8637_c0_g1_i1_orf1	superoxide dismutase [Cu-Zn] [Ostrinia furnacalis]	7	154	15.7	6.51	68	14	6	High	1	1.015	1.054	1.514	1.558	1.474	1.948	1.932	1.846	1.778	1.824	1.949	1.729	1.748	1.64
TRINITY_DN19058_c1_g1_i1_orf1	syntaxin-7 [Helicoverpa armigera]	7	264	30	6.81	38	11	7	High	1	0.995	1.048	1.083	1.082	1.084	1.08	1.094	1.097	1.033	1.044	1.054	1.389	1.323	1.293
TRINITY_DN7836_c0_g1_i2_orf1	uncharacterized protein LOC114353624 [Ostrinia furnacalis]	13	1521	168.8	7.53	11	13	13	High	1	1.026	1.004	0.772	0.79	0.838	0.796	0.858	0.898	0.886	0.772	0.751	0.761	0.828	0.798
TRINITY_DN3374_c0_g1_i7_orf1	TPPP family protein CG45057 [Ostrinia furnacalis]	9	203	22.2	9.01	40	14	9	High	1	1.057	0.986	1.476	1.501	1.61	1.493	1.384	1.39	1.335	1.119	1.287	1.049	1.026	0.978
TRINITY_DN5874_c0_g1_i2_orf1	endoplasmic reticulum resident protein 44 isoform X1 [Ostrinia furnacalis]	8	404	46.6	6.29	24	14	8	High	1	0.958	0.931	0.794	0.791	0.859	0.832	0.872	0.822	0.818	0.797	0.842	0.836	0.822	0.862
TRINITY_DN43792_c0_g1_i1_orf1	40S ribosomal protein S3a [Spodoptera litura]	8	207	23.5	8.76	36	16	7	High	1	1.001	1.021	0.729	0.678	0.78	0.732	0.696	0.757	0.631	0.598	0.595	0.682	0.696	0.688
TRINITY_DN2075_c0_g1_i4_orf1	rabankyrin-5 isoform X2 [Ostrinia furnacalis]	11	1183	127.4	5.86	13	11	11	High	1	1.036	1.015	1.064	0.973	1.068	1.128	1.049	1.11	1.013	1.057	0.934	1.064	1.045	1.15
TRINITY_DN2146_c0_g1_i1_orf1	heat shock protein 68-like [Ostrinia furnacalis]	10	636	70.2	5.91	19	16	2	High	1	1.017	0.997	0.908	0.773	0.815	0.899	0.894	0.868	0.852	0.785	0.855	0.657	0.733	0.684
TRINITY_DN2706_c0_g1_i3_orf1	hypothetical protein evm_004793 [Chilo suppressalis]	10	1414	156.7	7.06	9	12	10	High	1	0.997	1.035	1.742	1.723	1.723	1.509	1.525	1.577	1.493	1.598	1.486	1.25	1.311	1.321
TRINITY_DN90321_c0_g2_i1_orf1	pre-mRNA-processing-splicing factor 8 [Apis dorsata]	11	2378	277.6	8.87	5	11	11	High	1	1.011	0.979	0.834	0.797	0.82	0.807	0.89	0.886	0.784	0.79	0.746	0.925	0.928	0.92
TRINITY_DN3029_c4_g1_i1_orf1	proliferation marker protein Ki-67-like, partial [Ostrinia furnacalis]	12	1724	188.8	10.89	8	12	12	High	1	0.963	0.967	0.722	0.817	0.814	0.807	0.874	0.809	0.561	0.632	0.611	0.815	0.817	0.764
TRINITY_DN2072_c0_g1_i1_orf1	dnaJ homolog subfamily C member 3 [Helicoverpa zea]	12	491	56.3	6.64	22	16	12	High	1	0.994	1.012	1.116	1.177	1.048	1.074	1.142	1.08	0.873	0.858	0.893	0.928	0.89	0.915
TRINITY_DN30306_c0_g2_i1_orf1	perilipin-4-like isoform X3 [Ostrinia furnacalis]	6	72	7.2	4.88	64	22	6	High	1	1.032	1.006	4.939	5.428	4.992	4.051	4.213	3.831	3.228	2.791	3.715	1.792	1.881	1.951
TRINITY_DN13972_c0_g1_i5_orf1	myelin expression factor 2-like [Ostrinia furnacalis]	8	518	57.1	9.11	17	13	8	High	1	0.951	1	0.69	0.677	0.688	0.569	0.638	0.596	0.583	0.58	0.598	0.787	0.801	0.773
TRINITY_DN96801_c0_g1_i1_orf1	histone H4 isoform X2 [Gracilinanus agilis]	9	112	12.4	11.39	53	22	2	High	1	1.068	1.123	1.332	1.224	1.374	1.368	1.465	1.464	1.15	1.047	0.915	1.181	1.185	1.161
TRINITY_DN5829_c0_g1_i1_orf1	uncharacterized protein LOC114365758 isoform X3 [Ostrinia furnacalis]	5	207	23.4	6.37	39	10	5	High	1	1.012	1.06	0.957	0.892	0.904	0.936	1.065	0.978	0.956	1.253	0.959	6.162	6.33	6.094
TRINITY_DN15327_c2_g1_i2_orf1	protein lethal(2)essential for life-like [Ostrinia furnacalis]	7	193	22	6.55	44	17	7	High	1	1.032	0.984	2.215	2.268	2.151	2.324	2.394	2.312	2.659	2.355	2.871	0.765	0.736	0.747
TRINITY_DN23183_c0_g1_i2_orf1	nuclear protein localization protein 4 homolog isoform X2 [Ostrinia furnacalis]	8	554	61.1	6.98	18	10	8	High	1	1.04	1.013	1.26	1.246	1.194	1.112	1.126	1.136	1.123	0.938	1.051	1.265	1.209	1.201
TRINITY_DN1090_c0_g1_i1_orf1	RNA helicase aquarius isoform X1 [Ostrinia furnacalis]	12	1440	166.1	6.68	12	12	12	High	1	0.992	0.976	0.9	0.89	0.915	0.896	0.936	0.928	0.853	0.938	0.861	0.917	0.91	0.961
TRINITY_DN9980_c0_g1_i1_orf1	unnamed protein product [Chrysodeixis includens]	10	276	30.3	6.64	36	24	10	High	1	0.992	1.004	1.056	1.004	1.051	0.988	0.963	1.019	0.949	0.897	0.863	1.078	1.132	1.101
TRINITY_DN5562_c1_g1_i3_orf1	cell division cycle and apoptosis regulator protein 1-like [Ostrinia furnacalis]	9	623	70.1	8.82	22	12	9	High	1	1.042	1.054	0.765	0.77	0.771	0.727	0.766	0.705	0.751	0.737	0.732	0.811	0.773	0.75
TRINITY_DN3292_c2_g2_i1_orf1	aldo-keto reductase AKR2E4-like [Ostrinia furnacalis]	7	322	35.8	6.44	32	11	6	High	1	1.03	1.029	1.388	1.36	1.29	1.428	1.475	1.35	1.321	1.193	1.386	1.71	1.635	1.653
TRINITY_DN4469_c0_g1_i2_orf1	metal transporter CNNM4-like [Ostrinia furnacalis]	8	921	102.9	5.11	11	12	8	High	1	1.011	1.022	0.746	0.748	0.74	0.671	0.693	0.656	0.588	0.56	0.571	0.603	0.574	0.6
TRINITY_DN1316_c0_g1_i1_orf1	mitochondrial import receptor subunit TOM70 [Ostrinia furnacalis]	10	548	61.6	6.27	19	13	10	High	1	0.997	1.031	0.575	0.562	0.606	0.59	0.569	0.607	0.676	0.611	0.639	0.626	0.657	0.639
TRINITY_DN5244_c0_g1_i1_orf1	eukaryotic peptide chain release factor GTP-binding subunit-like [Ostrinia furnacalis]	6	462	48.5	6.93	20	11	6	High	1	1.001	0.977	0.313	0.319	0.353	0.351	0.346	0.347	0.302	0.28	0.322	0.159	0.148	0.158
TRINITY_DN43881_c0_g1_i2_orf1	estradiol 17-beta-dehydrogenase 8-like [Ostrinia furnacalis]	7	255	26.4	8.09	39	11	7	High	1	0.989	1.077	1.298	1.246	1.107	0.94	0.899	0.984	0.806	0.794	0.786	0.748	0.681	0.79
TRINITY_DN27592_c0_g1_i1_orf1	D-arabinitol dehydrogenase 1-like [Ostrinia furnacalis]	7	133	15.1	8.53	59	17	1	High	1	0.972	0.943	0.851	0.653	0.787	0.125	0.172	0.18	0.223	0.204	0.216	0.155	0.172	0.174
TRINITY_DN3916_c0_g1_i6_orf1	sarcalumenin [Ostrinia furnacalis]	7	827	92.7	4.36	11	11	7	High	1	1.005	1.003	0.989	1.047	1.006	1.043	1.105	1.695	0.932	0.897	0.939	0.883	0.753	0.676
TRINITY_DN2999_c1_g1_i4_orf1	uncharacterized protein C05D11.1-like [Ostrinia furnacalis]	8	273	29.8	6.52	37	10	8	High	1	1.046	1.003	1.06	1.003	0.987	0.933	0.929	0.945	0.893	0.903	0.885	0.893	0.904	0.9
TRINITY_DN2416_c0_g1_i5_orf1	somatomedin-B and thrombospondin type-1 domain-containing protein [Ostrinia furnacalis]	7	276	30.5	7.43	33	13	7	High	1	1.024	0.986	1.356	1.405	1.356	1.605	1.531	1.486	1.202	1.098	1.199	2.069	2.161	1.977
TRINITY_DN14865_c0_g1_i2_orf1	ubiquilin-1 [Ostrinia furnacalis]	7	427	46.2	5.03	27	11	7	High	1	1.024	1.009	1.008	1.089	1.079	0.932	0.96	0.946	0.886	0.822	0.923	1.138	1.238	1.222
TRINITY_DN4524_c0_g1_i2_orf1	sodium/potassium-transporting ATPase subunit alpha isoform X1 [Chelonus insularis]	10	1041	115.5	5.74	12	13	1	High	1	0.895	1.016	0.927	0.991	0.869	1.074	0.986	0.944	0.939	0.937	0.87	1.254	1.084	1.19
TRINITY_DN2407_c0_g1_i6_orf1	uncharacterized protein LOC114366345 isoform X2 [Ostrinia furnacalis]	7	340	37.6	5.54	24	17	5	High	1	0.957	1.073	1.793	1.847	1.73	1.884	1.926	1.923	1.978	1.814	1.927	2.694	2.902	2.528
TRINITY_DN214_c0_g1_i3_orf1	uncharacterized protein LOC114352813 [Ostrinia furnacalis]	6	174	19.4	7.93	38	16	3	High	1	0.946	0.955	2.923	2.285	2.655	1.599	1.685	1.803	2.048	2.074	1.799	0.964	0.943	1.007
TRINITY_DN12964_c0_g1_i1_orf1	dnaJ homolog subfamily A member 1 [Ostrinia furnacalis]	8	403	45.5	6.9	27	10	8	High	1	1.004	0.992	0.591	0.656	0.62	0.687	0.658	0.651	0.612	0.597	0.571	0.7	0.728	0.751
TRINITY_DN4869_c0_g1_i10_orf1	estrogen sulfotransferase-like isoform X1 [Ostrinia furnacalis]	10	343	39.9	7.61	34	11	9	High	1	1.023	0.971	0.117	0.118	0.138	0.136	0.158	0.165	0.151	0.151	0.139	0.14	0.153	0.149
TRINITY_DN53760_c0_g1_i1_orf1	unnamed protein product [Parnassius apollo]	7	625	71.5	7.55	16	8	7	High	1	0.968	1.011	1.001	1.08	1.044	0.972	0.953	0.909	0.839	0.729	0.857	1.041	1.002	0.917
TRINITY_DN3483_c0_g1_i5_orf1	phenoloxidase-activating factor 2-like isoform X1 [Ostrinia furnacalis]	10	407	44.6	6.37	29	12	10	High	1	1.052	1.075	1.297	1.32	1.293	1.641	1.684	1.665	1.743	1.546	1.808	1.714	1.755	1.645
TRINITY_DN13114_c0_g1_i1_orf1	nicalin-1 [Helicoverpa zea]	7	550	60.5	6.71	16	10	7	High	1	1.085	1.027	0.779	0.76	0.795	0.705	0.75	0.768	0.711	0.753	0.726	0.784	0.88	0.774
TRINITY_DN22664_c0_g1_i1_orf1	larval cuticle protein LCP-14-like [Ostrinia furnacalis]	6	181	19.3	5.26	52	9	6	High	1	1.013	1.037	0.454	0.481	0.481	0.334	0.345	0.331	0.215	0.206	0.225	0.156	0.148	0.163
TRINITY_DN5081_c0_g1_i5_orf1	ester hydrolase C11orf54 homolog isoform X1 [Ostrinia furnacalis]	7	369	40.2	8.51	22	11	7	High	1	0.978	0.957	1.306	1.436	1.319	1.603	1.664	1.575	1.469	1.531	1.612	1.265	1.144	1.239
TRINITY_DN2442_c0_g1_i6_orf1	cytochrome P450 6B5-like [Ostrinia furnacalis]	9	494	56.7	7.93	20	10	7	High	1	0.991	1.04	2.015	1.836	1.896	2.236	2.064	2.365	1.74	1.648	1.58	1.613	1.723	1.613
TRINITY_DN12960_c0_g1_i1_orf1	collagen alpha-2(IV) chain-like [Ostrinia furnacalis]	5	327	36	9.5	26	9	5	High	1	1.005	1.023	1.242	1.266	1.094	1.347	1.416	1.273	1.069	1.228	1.132	1.185	1.128	1.194
TRINITY_DN8771_c0_g1_i5_orf1	regucalcin-like [Ostrinia furnacalis]	9	303	33.2	6.58	32	19	7	High	1	0.97	0.975	1.899	2.005	1.882	1.91	2.077	1.885	1.7	1.6	1.815	2.431	2.485	2.309
TRINITY_DN3609_c0_g1_i6_orf1	leukocyte elastase inhibitor-like [Ostrinia furnacalis]	8	516	56.7	7.31	17	10	8	High	1	1.048	1.045	2.372	2.144	2.329	2.944	2.895	2.868	2.179	1.843	1.924	3.275	3.254	3.266
TRINITY_DN11297_c0_g1_i1_orf1	ribosomal protein L13 [Conogethes punctiferalis]	14	204	23.3	10.86	57	30	14	High	1	0.965	0.955	0.666	0.663	0.696	0.672	0.645	0.655	0.51	0.662	0.524	0.539	0.551	0.552
TRINITY_DN2704_c0_g1_i5_orf1	hypothetical protein evm_009002 [Chilo suppressalis]	9	770	84.2	6.02	16	13	9	High	1	1.008	0.989	0.335	0.305	0.351	0.38	0.369	0.369	0.347	0.374	0.441	0.413	0.511	0.408
TRINITY_DN4125_c0_g1_i14_orf1	angiotensin-converting enzyme-like isoform X1 [Ostrinia furnacalis]	7	644	74.3	5.77	12	9	1	High	1	0.993	0.993	0.641	0.679	0.611	0.633	0.641	0.738	0.718	0.435	0.469	3.012	2.976	2.642
TRINITY_DN15834_c0_g1_i2_orf1	ubiquitin carboxyl-terminal hydrolase isozyme L3 [Ostrinia furnacalis]	8	230	25.4	5	45	13	8	High	1	1.012	0.969	1.031	0.981	1.037	0.974	0.876	0.932	0.903	0.834	0.933	0.996	1.031	0.946
TRINITY_DN14572_c0_g1_i1_orf1	ras-related protein Rab-11A [Ostrinia furnacalis]	8	213	24.1	5.53	46	11	8	High	1	0.987	1.001	0.868	0.802	0.85	0.799	0.817	0.88	0.797	0.736	0.731	0.947	0.968	0.949
TRINITY_DN12242_c0_g1_i5_orf1	heterogeneous nuclear ribonucleoprotein 87F-like isoform X1 [Vanessa tameamea]	8	318	34	9.16	41	12	8	High	1	1.018	1.006	0.406	0.409	0.446	0.357	0.353	0.346	0.384	0.346	0.345	0.685	0.721	0.686
TRINITY_DN3732_c1_g1_i5_orf1	cytochrome P450 6B2-like [Ostrinia furnacalis]	11	480	55.1	7.74	23	15	5	High	1	0.918	0.985	2.086	2.039	2.094	2.472	2.327	2.339	1.195	1.213	1.213	1.212	1.034	1.044
TRINITY_DN448_c0_g1_i20_orf1	probable cytochrome P450 9f2 isoform X1 [Ostrinia furnacalis]	9	524	60.7	6.62	21	13	8	High	1	0.977	1.001	1.947	1.803	1.856	2.517	2.317	2.578	2.035	1.996	1.835	1.316	1.352	1.332
TRINITY_DN43667_c0_g1_i1_orf1	carbonyl reductase [NADPH] 1-like [Ostrinia furnacalis]	8	288	32.5	6.95	32	13	8	High	1	1.002	1.026	1.595	1.48	1.534	2.447	2.326	2.539	2.056	2.08	1.935	1.617	1.669	1.647
TRINITY_DN7226_c0_g1_i2_orf1	chemosensory protein [Conogethes punctiferalis]	5	76	9	7.39	54	15	5	High	1	0.963	1.003	3.905	4.083	3.859	3.074	3.239	3.225	3.278	5.897	3.502	1.916	1.956	2.112
TRINITY_DN5310_c2_g1_i2_orf1	serine protease persephone-like [Ostrinia furnacalis]	9	308	34.8	6.84	34	15	9	High	1	0.977	1.01	2.787	2.728	2.842	3.711	3.568	3.633	2.43	2.417	2.288	2.976	2.906	3.005
TRINITY_DN696_c1_g1_i10_orf1	titin-like [Ostrinia furnacalis]	9	2641	288.8	4.22	5	12	9	High	1	0.991	1.006	0.977	0.981	0.958	1.062	1.124	1.122	1.046	0.997	1.052	3.198	3.28	3.199
TRINITY_DN6147_c0_g1_i2_orf1	uncharacterized protein LOC114352519 [Ostrinia furnacalis]	10	389	44.6	5.19	27	12	10	High	1	0.971	0.969	0.393	0.4	0.415	0.432	0.442	0.45	0.519	0.499	0.491	0.475	0.432	0.435
TRINITY_DN71698_c0_g1_i1_orfp1	TRINITY_DN71698_c0_g1_i1_m.1194 TRINITY_DN71698_c0_g1::TRINITY_DN71698_c0_g1_i1::g.1194 ORF type:internal len:134 (+),score=19.66,Toxin_2 PF00451.20 4.3e-05,Toxin_2|PF00451.20|0.037,Toxin_2|PF00451.20|7.5e-05,Gamma-thionin|PF00304.21|0.017,Gamma-thionin|PF00304.21|0.05,Gamma-thionin|PF00304.21|0.021,Toxin_38|PF14866.7|0.13,Toxin_38|PF14866.7|0.15,Toxin_38|PF14866.7|0.15,Defensin_2|PF01097.19|0.05…	7	133	15.5	5.81	47	24	6	High	1	1.024	0.974	3.61	3.886	3.499	2.941	2.929	2.893	3.911	3.307	4.434	1.785	1.727	1.744
TRINITY_DN5564_c0_g1_i5_orf1	probable phosphoserine aminotransferase [Ostrinia furnacalis]	5	123	13.8	9.14	56	14	1	High	1	1.11	1.056	1.134	1.031	1.004	1.108	1.113	1.17	1.395	1.589	1.317	0.879	0.952	0.807
TRINITY_DN10138_c0_g1_i1_orf1	storage protein 1 [Omphisa fuscidentalis]	6	85	10.1	5.14	91	40	6	High	1	0.979	0.992	2.068	2.197	2.07	2.189	2.356	2.095	3.411	4.007	3.953	2.856	2.887	2.835
TRINITY_DN7112_c0_g1_i1_orf1	heterogeneous nuclear ribonucleoprotein K isoform X2 [Ostrinia furnacalis]	7	210	22.2	7.24	48	8	7	High	1	1.014	0.95	0.609	0.642	0.641	0.454	0.441	0.452	0.377	0.392	0.419	0.759	0.788	0.728
TRINITY_DN2794_c1_g1_i8_orf1	carboxypeptidase D [Ostrinia furnacalis]	12	1382	155.8	5.77	8	14	12	High	1	1.013	1.052	1.822	1.732	1.803	1.676	1.671	1.742	1.634	1.482	1.463	2.761	2.941	2.726
TRINITY_DN24043_c0_g1_i1_orf1	uncharacterized protein LOC110377964 [Helicoverpa armigera]	7	351	39.4	9.23	23	14	7	High	1	1.017	0.98	0.51	0.51	0.544	0.456	0.447	0.47	0.518	0.486	0.506	0.461	0.473	0.458
TRINITY_DN4731_c0_g1_i1_orf1	gelsolin-like [Ostrinia furnacalis]	7	649	72	4.68	15	8	7	High	1	1.019	0.992	0.199	0.194	0.216	0.248	0.263	0.268	0.217	0.249	0.237	0.208	0.209	0.223
TRINITY_DN3909_c0_g2_i2_orf1	ribosomal protein L24 [Loxostege sticticalis]	8	157	17.7	10.98	40	19	8	High	1	0.982	0.97	0.748	0.761	0.775	0.707	0.719	0.73	0.574	0.546	0.632	0.623	0.659	0.618
TRINITY_DN38685_c0_g1_i4_orf1	unnamed protein product [Euphydryas editha]	8	349	40.2	8.15	34	11	8	High	1	0.997	0.946	1.584	1.695	1.586	1.544	1.535	1.584	1.391	1.361	1.515	1.385	1.354	1.373
TRINITY_DN6595_c1_g1_i6_orf1	methenyltetrahydrofolate synthase domain-containing protein [Ostrinia furnacalis]	11	473	52.3	9.79	23	14	11	High	1	1.009	1.017	1.095	1.254	1.118	1.3	1.395	1.284	1.022	0.994	1.162	1.17	1.192	1.212
TRINITY_DN2089_c0_g1_i5_orf1	eukaryotic translation initiation factor 4B [Ostrinia furnacalis]	10	575	65.7	9.32	17	13	10	High	1	0.981	1.008	0.623	0.637	0.632	0.503	0.506	0.497	0.462	0.404	0.503	0.686	0.669	0.653
TRINITY_DN24_c0_g1_i1_orf1	hypothetical protein evm_007803 [Chilo suppressalis]	10	539	60.2	5.57	19	15	9	High	1	1.002	0.924	3.101	2.868	3.099	2.856	2.835	2.91	2.057	1.707	1.795	1.913	1.992	1.945
TRINITY_DN1552_c0_g1_i3_orf1	casein kinase II subunit alpha isoform X3 [Galleria mellonella]	8	391	46.3	8.22	28	12	8	High	1	0.972	1.049	0.846	0.856	0.849	0.761	0.803	0.796	0.775	0.808	0.814	1.016	0.999	1.001
TRINITY_DN870_c0_g1_i3_orf1	talin-1 isoform X12 [Ostrinia furnacalis]	10	334	37.9	7.49	40	11	9	High	1	1.027	1.047	1.208	1.295	1.235	1.291	1.215	1.26	1.124	0.959	1.15	0.901	0.844	0.847
TRINITY_DN24917_c0_g2_i1_orf1	hypothetical protein L3Q82_022586 [Scortum barcoo]	8	117	13.1	11.36	44	20	1	High	1	1.241	1.155	0.44	0.539	0.468	0.564	0.493	0.635	0.599	1.01	0.636	0.57	0.655	0.721
TRINITY_DN1952_c0_g1_i2_orf1	uncharacterized protein LOC114354403 [Ostrinia furnacalis]	11	608	70.8	5.91	17	14	11	High	1	0.986	1.009	0.627	0.588	0.619	0.696	0.665	0.695	0.654	0.603	0.599	0.386	0.384	0.371
TRINITY_DN4125_c0_g1_i6_orf1	angiotensin-converting enzyme-like isoform X1 [Ostrinia furnacalis]	7	501	58.1	5.97	15	10	1	High	1	0.835	0.85	1.159	1.071	1.235	1.215	1.891	1.532	1.11	1.199	1.096	1.409	1.49	1.666
TRINITY_DN3588_c0_g1_i1_orf1	probable peroxisomal acyl-coenzyme A oxidase 1 [Ostrinia furnacalis]	9	666	74.9	8.76	16	12	9	High	1	0.992	1.007	0.786	0.78	0.76	0.703	0.676	0.758	0.64	0.745	0.676	0.7	0.618	0.614
TRINITY_DN47842_c0_g1_i1_orf1	protein lethal(2)essential for life-like [Helicoverpa armigera]	7	185	20.7	5.27	43	12	6	High	1	1.105	1.126	1.513	1.508	1.513	3.165	2.939	2.899	2.137	2.282	2.38	3.065	2.966	2.875
TRINITY_DN1888_c0_g2_i1_orf1	peptidyl-prolyl cis-trans isomerase FKBP8 [Ostrinia furnacalis]	9	402	44.5	5.85	33	12	9	High	1	0.975	1.022	0.79	0.858	0.825	0.844	0.78	0.793	0.701	0.865	0.718	0.868	0.886	0.858
TRINITY_DN2314_c0_g1_i7_orf1	protein dj-1beta-like isoform X1 [Ostrinia furnacalis]	7	231	24.5	8.51	45	13	4	High	1	1.062	0.995	2.014	2.008	2.021	2.844	2.757	2.622	3.214	2.824	3.143	2.116	2.106	2.105
TRINITY_DN24281_c0_g1_i1_orf1	elongin-B isoform X1 [Maniola jurtina]	9	119	13.4	4.97	80	14	9	High	1	1.014	0.975	0.634	0.594	0.682	0.547	0.523	0.524	0.592	0.556	0.508	0.523	0.531	0.532
TRINITY_DN125427_c0_g1_i1_orf1	heat shock protein 19.8 [Chilo suppressalis]	7	188	21.2	8.12	39	15	3	High	1	1.059	0.953	0.881	0.911	0.954	1.176	1.099	1.21	1.313	1.132	1.327	2.54	2.621	2.484
TRINITY_DN11172_c0_g1_i4_orf1	juvenile hormone epoxide hydrolase-like isoform X1 [Ostrinia furnacalis]	11	461	52.7	8.65	24	17	11	High	1	0.987	0.984	1.048	0.978	1.033	1.277	1.19	1.32	0.81	0.802	0.734	0.794	0.851	0.826
TRINITY_DN1578_c0_g3_i1_orf1	S-adenosylmethionine synthase isoform X1 [Ostrinia furnacalis]	9	253	28.2	5.14	42	12	7	High	1	1.075	1.03	0.381	0.465	0.45	0.424	0.455	0.457	0.456	0.559	0.502	0.416	0.402	0.414
TRINITY_DN41736_c0_g2_i1_orf1	calcyclin-binding protein [Ostrinia furnacalis]	9	235	27.6	8	41	12	9	High	1	1.062	1.028	0.763	0.739	0.755	0.73	0.732	0.763	0.743	0.84	0.709	0.991	0.957	0.989
TRINITY_DN3126_c0_g1_i4_orf1	unnamed protein product, partial [Iphiclides podalirius]	6	87	9.6	9.31	72	13	6	High	1	1.064	1.041	1.153	1.098	1.12	0.992	0.835	0.939	1.238	1.096	1.244	0.934	0.974	0.884
TRINITY_DN115_c0_g1_i6_orf1	basigin [Ostrinia furnacalis]	7	266	29.8	5.16	29	14	7	High	1	0.999	0.971	0.692	0.7	0.75	0.713	0.722	0.73	0.69	0.649	0.721	0.79	0.821	0.785
TRINITY_DN28711_c0_g1_i1_orf1	hypothetical protein evm_000299 [Chilo suppressalis]	7	69	7.5	9.38	83	20	7	High	1	0.956	1.001	1.54	1.571	1.476	1.736	1.793	1.655	2.636	3.504	2.972	3.926	3.962	4.132
TRINITY_DN610_c1_g1_i1_orf1	restin homolog isoform X16 [Ostrinia furnacalis]	10	1392	160.3	5.15	9	10	10	High	1	1.096	1.072	1.008	1.089	1.045	1.026	1.091	1.023	1.015	1.021	1.071	1.077	1.042	1.037
TRINITY_DN3637_c0_g1_i2_orf1	ATP-binding cassette sub-family G member 4 isoform X1 [Ostrinia furnacalis]	8	697	77.8	8.16	16	10	8	High	1	0.991	1.038	1.323	1.323	1.248	1.16	1.132	1.162	1.121	1.261	1.136	1.416	1.421	1.387
TRINITY_DN18869_c0_g1_i1_orf1	unnamed protein product [Parnassius apollo]	7	327	35.5	4.98	33	16	7	High	1	0.988	0.892	0.689	0.648	0.693	0.627	0.629	0.655	0.564	0.679	0.56	0.545	0.537	0.536
TRINITY_DN4497_c2_g1_i3_orf1	uncharacterized protein LOC114353086 [Ostrinia furnacalis]	11	518	59.8	8.46	20	15	9	High	1	1.031	0.985	1.865	1.84	1.845	2.386	2.302	2.37	2.166	2.092	2.132	1.428	1.504	1.49
TRINITY_DN4944_c0_g1_i5_orf1	bifunctional glutamate/proline--tRNA ligase [Ostrinia furnacalis]	9	853	92.4	9.28	14	12	4	High	1	1.03	1.069	0.63	0.674	0.712	0.588	0.531	0.531	0.595	0.584	0.644	0.64	0.661	0.662
TRINITY_DN62_c0_g1_i18_orf1	hypothetical protein evm_002481 [Chilo suppressalis]	7	419	46.7	5.03	25	9	7	High	1	1.008	0.94	0.69	0.695	0.677	0.645	0.588	0.647	0.648	0.593	0.62	0.833	0.84	0.77
TRINITY_DN4944_c0_g1_i2_orf1	bifunctional glutamate/proline--tRNA ligase [Ostrinia furnacalis]	11	450	51	6.92	28	14	6	High	1	0.965	0.972	0.482	0.474	0.472	0.423	0.418	0.413	0.405	0.4	0.418	0.483	0.5	0.469
TRINITY_DN4676_c0_g1_i16_orf1	meiosis-specific nuclear structural protein 1-like isoform X2 [Ostrinia furnacalis]	9	291	33.5	7.47	34	12	9	High	1	0.994	1.051	1.543	1.629	1.584	1.018	1.159	1.067	1.237	1.174	1.234	3.712	3.808	3.585
TRINITY_DN4711_c0_g1_i2_orf1	xanthine dehydrogenase-like isoform X1 [Ostrinia furnacalis]	8	1267	138.8	6.74	8	9	8	High	1	0.997	1.012	1.125	1.056	1.133	0.986	1.085	1.013	0.939	0.918	0.885	1.237	1.223	1.283
TRINITY_DN863_c0_g1_i6_orf1	protein henna [Galleria mellonella]	9	456	52.2	5.72	26	9	9	High	1	1.04	0.995	0.629	0.596	0.649	0.839	0.805	0.885	0.753	0.777	0.664	0.564	0.55	0.534
TRINITY_DN20658_c0_g1_i1_orf1	prostaglandin reductase 1-like [Ostrinia furnacalis]	8	158	17.6	8.53	49	17	8	High	1	1.014	1.043	2.546	2.553	2.471	2.505	2.543	2.517	2.276	2.021	2.348	1.661	1.75	1.732
TRINITY_DN2876_c0_g1_i1_orf1	long-chain fatty acid transport protein 4-like [Ostrinia furnacalis]	8	652	72	8.37	16	8	5	High	1	1.032	0.984	1.633	1.632	1.74	1.621	1.63	1.556	1.405	1.614	1.181	1.462	1.303	1.455
TRINITY_DN5382_c0_g2_i1_orf1	protein seele [Ostrinia furnacalis]	7	239	27.3	4.72	28	12	7	High	1	0.934	0.975	0.822	0.861	0.813	0.687	0.714	0.729	0.877	0.782	0.878	0.709	0.686	0.676
TRINITY_DN36538_c0_g1_i2_orf1	xaa-Pro dipeptidase isoform X1 [Ostrinia furnacalis]	9	545	60.8	6.81	18	10	9	High	1	1.028	1.005	0.42	0.432	0.461	0.38	0.389	0.368	0.362	0.424	0.353	0.482	0.472	0.488
TRINITY_DN31637_c0_g1_i3_orf1	protein CDV3 homolog isoform X1 [Ostrinia furnacalis]	8	214	23.3	6.96	63	11	8	High	1	0.993	1.019	0.721	0.699	0.729	0.634	0.699	0.622	0.6	0.585	0.64	0.728	0.754	0.745
TRINITY_DN268_c3_g1_i2_orf1	hypothetical protein evm_003084 [Chilo suppressalis]	8	525	57.1	7.08	20	11	8	High	1	1.012	0.992	1.26	1.299	1.286	1.277	1.208	1.213	1.239	1.136	1.315	1.031	1.055	0.978
TRINITY_DN2682_c0_g1_i4_orf1	40S ribosomal protein S5 [Manduca sexta]	7	228	25.6	9.31	26	21	7	High	1	0.989	0.986	0.737	0.812	0.796	0.652	0.67	0.635	0.53	0.545	0.614	0.603	0.592	0.593
TRINITY_DN1926_c0_g1_i5_orf1	coiled-coil and C2 domain-containing protein 1-like [Ostrinia furnacalis]	9	719	77.6	5.64	19	9	9	High	1	1.062	1.024	1.521	1.529	1.6	1.52	1.424	1.528	1.396	1.283	1.424	1.244	1.318	1.197
TRINITY_DN3588_c0_g1_i4_orf1	probable peroxisomal acyl-coenzyme A oxidase 1 isoform X1 [Ostrinia furnacalis]	9	669	75.2	7.53	16	10	9	High	1	1.003	1.009	1.22	1.295	1.264	1.002	1.053	1.055	1.002	0.918	0.879	1.124	1.059	1.073
TRINITY_DN14532_c0_g1_i1_orf1	pupal cuticle protein-like [Trichoplusia ni]	4	245	25.9	6.65	26	9	4	High	1	0.953	0.991	0.609	0.614	0.586	0.718	0.782	0.687	0.62	0.604	0.657	2.547	2.647	2.595
TRINITY_DN4572_c0_g3_i1_orf1	putative aminopeptidase W07G4.4 isoform X2 [Ostrinia furnacalis]	4	105	10.6	5.45	45	22	4	High	1	1.033	1.034	0.996	1.003	0.998	1.106	1.101	1.092	1.005	1.055	1.172	1.467	1.483	1.472
TRINITY_DN4320_c0_g1_i1_orf1	selenide, water dikinase [Ostrinia furnacalis]	6	402	44.1	6.74	21	10	6	High	1	0.945	0.954	0.968	1.056	0.917	0.921	0.828	0.91	0.897	0.923	0.917	1.518	1.689	1.735
TRINITY_DN1402_c1_g1_i6_orf1	unnamed protein product [Parnassius apollo]	5	282	32.8	8.54	23	14	5	High	1	0.994	0.962	1.007	0.977	0.999	0.934	0.912	0.855	1.12	1.046	1.199	0.878	0.89	0.898
TRINITY_DN2594_c0_g2_i4_orf1	isocitrate dehydrogenase [NAD] subunit beta, mitochondrial isoform X2 [Ostrinia furnacalis]	5	378	41.2	8.35	13	10	3	High	1	1.02	1.04	0.339	0.314	0.347	0.287	0.299	0.293	0.32	0.338	0.325	0.399	0.393	0.379
TRINITY_DN8291_c0_g1_i3_orf1	probable cysteine desulfurase, mitochondrial [Ostrinia furnacalis]	8	454	50.1	8.19	22	8	8	High	1	1.014	1.066	0.858	0.827	0.856	0.868	0.863	0.877	0.865	0.894	0.87	0.869	0.813	0.779
TRINITY_DN11415_c0_g1_i4_orf1	maestro heat-like repeat-containing protein family member 1 [Ostrinia furnacalis]	11	1648	184.8	6.43	8	11	11	High	1	1.043	1.072	1.198	1.066	1.11	1.121	1.127	1.246	1.201	1.139	1.014	1.19	1.182	1.179
TRINITY_DN1718_c1_g1_i5_orf1	gelsolin-like [Ostrinia furnacalis]	8	291	32.8	5.3	27	13	5	High	1	0.98	0.952	1.039	1.028	0.997	1.074	0.976	0.991	0.941	0.812	1.007	0.677	0.694	0.648
TRINITY_DN35147_c0_g1_i1_orf1	collagen alpha-2(IV) chain isoform X2 [Ostrinia furnacalis]	5	269	29	5.97	35	11	5	High	1	0.984	1.022	1.192	1.229	1.15	1.802	1.675	1.592	1.234	1.102	1.295	1.42	1.436	1.364
TRINITY_DN19990_c0_g1_i1_orf1	carboxypeptidase B-like [Ostrinia furnacalis]	7	513	57.6	5.86	16	9	7	High	1	1.003	1.084	1.062	1.065	1.093	1.058	1.109	1.053	1.235	1.214	1.145	3.847	3.886	3.798
TRINITY_DN76815_c0_g1_i3_orf1	5-formyltetrahydrofolate cyclo-ligase [Ostrinia furnacalis]	7	127	14.2	9.2	61	13	1	High	1	0.857	0.899	0.77	0.808	0.887	1.335	1.245	1.189	0.176	0.082	0.116	0.133	0.079	0.081
TRINITY_DN10090_c0_g1_i1_orf1	clotting factor B-like isoform X1 [Ostrinia furnacalis]	9	418	45.8	7.9	28	11	9	High	1	0.999	1.003	1.72	1.743	1.627	1.652	1.762	1.728	1.791	1.681	1.813	2.203	2.248	2.135
TRINITY_DN16539_c0_g1_i7_orf1	dolichyl-diphosphooligosaccharide--protein glycosyltransferase 48 kDa subunit [Ostrinia furnacalis]	8	435	48.9	6.01	20	13	8	High	1	0.987	1.026	0.952	0.836	0.905	0.914	0.85	0.962	0.852	0.791	0.738	0.874	0.837	0.902
TRINITY_DN95530_c0_g1_i1_orf1	aldose reductase-like isoform X4 [Ostrinia furnacalis]	6	145	16.3	5.55	41	27	1	High	1	0.988	0.912	1.005	1.016	0.874	1.176	1.288	1.175	1.147	0.957	1.141	1.005	0.913	0.899
TRINITY_DN21469_c0_g1_i4_orf1	poly [ADP-ribose] polymerase [Ostrinia furnacalis]	9	998	112.6	8.4	11	10	9	High	1	0.954	0.994	0.979	1.053	1.012	1.058	1.093	1.058	1.052	1.143	1.067	1.048	1.05	1.066
TRINITY_DN126127_c0_g1_i1_orf1	prolow-density lipoprotein receptor-related protein 1, partial [Ostrinia furnacalis]	9	517	56.4	6.48	25	12	9	High	1	0.972	0.946	1.718	1.696	1.604	1.987	2.098	1.899	1.775	1.725	1.809	2.34	2.323	2.245
TRINITY_DN8367_c0_g1_i1_orf1	uncharacterized protein LOC114357075 [Ostrinia furnacalis]	7	220	23.4	9.63	36	10	3	High	1	1.062	1.009	0.443	0.454	0.482	0.51	0.506	0.539	0.514	0.471	0.537	0.603	0.559	0.618
TRINITY_DN4793_c0_g1_i7_orf1	probable hydroxyacid-oxoacid transhydrogenase, mitochondrial isoform X3 [Ostrinia furnacalis]	7	462	50.1	6.6	16	10	7	High	1	1.001	0.981	1.331	1.292	1.34	1.378	1.401	1.428	1.048	1.04	1.098	0.872	0.833	0.863
TRINITY_DN1280_c0_g1_i1_orf1	coronin-7 isoform X1 [Ostrinia furnacalis]	11	1247	137.3	6.93	12	11	11	High	1	1.029	0.983	0.799	0.798	0.803	0.758	0.765	0.78	0.784	0.699	0.799	1.315	1.329	1.298
TRINITY_DN5653_c0_g1_i4_orf1	hrp65 protein-like [Ostrinia furnacalis]	10	471	54.7	8.25	26	11	10	High	1	0.986	0.959	0.593	0.615	0.639	0.511	0.535	0.547	0.543	0.559	0.537	0.87	0.799	0.714
TRINITY_DN1400_c0_g1_i21_orf1	pyridoxal-dependent decarboxylase domain-containing protein 1 [Ostrinia furnacalis]	8	721	78.4	5.62	14	9	8	High	1	0.978	0.973	0.853	0.909	0.834	0.832	0.868	0.824	0.766	0.889	0.819	0.76	0.783	0.764
TRINITY_DN4628_c0_g1_i1_orf1	guanine nucleotide-binding protein G(q) subunit alpha isoform X1 [Ostrinia furnacalis]	9	353	41.5	5.31	35	12	9	High	1	0.976	0.988	1.061	1.03	1.003	1.153	1.238	1.197	0.998	0.969	0.973	1.024	1.047	1.046
TRINITY_DN33763_c0_g1_i1_orf1	uncharacterized protein LOC114355186 [Ostrinia furnacalis]	7	273	29.9	6.55	40	11	7	High	1	0.984	0.98	1.055	1.04	1.043	1.39	1.377	1.344	1.3	1.309	1.309	0.879	0.895	0.913
TRINITY_DN20658_c0_g2_i3_orf1	prostaglandin reductase 1-like [Ostrinia furnacalis]	7	238	25.7	8.34	27	20	7	High	1	0.968	1.003	2.464	2.181	2.507	3.029	2.77	3.079	2.24	2.401	1.876	1.793	1.811	1.815
TRINITY_DN12944_c0_g1_i1_orf1	lachesin-like [Ostrinia furnacalis]	7	460	51.3	5.22	26	8	7	High	1	0.965	1.016	0.971	1.043	1.004	0.926	0.999	0.967	0.86	0.906	0.922	1.024	0.997	1.017
TRINITY_DN6169_c0_g1_i15_orf1	cullin-2 isoform X1 [Ostrinia furnacalis]	9	776	86	7.62	14	9	9	High	1	1.034	0.993	0.957	0.943	0.921	0.812	0.89	0.888	0.821	0.839	0.778	0.913	0.919	0.898
TRINITY_DN9820_c0_g1_i1_orf1	endocuticle structural glycoprotein SgAbd-2-like [Ostrinia furnacalis]	4	147	16	4.88	56	11	4	High	1	1.038	1.021	1.962	2.094	2.024	1.866	1.935	1.857	1.622	1.337	1.621	0.469	0.404	0.472
TRINITY_DN1622_c0_g1_i6_orf1	unnamed protein product [Parnassius apollo]	10	644	73.3	7.37	19	12	10	High	1	1.022	1.002	1.616	1.484	1.526	1.58	1.516	1.657	1.207	1.205	1.167	1.082	1.078	1.041
TRINITY_DN1914_c0_g1_i4_orf1	loricrin-like [Ostrinia furnacalis]	6	591	58.5	6.55	15	7	1	High	1	0.968	0.979	0.501	0.535	0.529	1.261	1.306	1.236	0.624	0.58	0.634	0.366	0.268	0.296
TRINITY_DN3251_c0_g1_i6_orf1	fatty-acid amide hydrolase 2-like [Ostrinia furnacalis]	8	543	59.5	8.22	19	11	8	High	1	0.966	1.025	1.719	1.611	1.663	1.534	1.532	1.642	1.726	1.687	1.528	2.024	1.948	1.97
TRINITY_DN338_c1_g1_i9_orf1	scolexin B-like isoform X2 [Ostrinia furnacalis]	7	360	38.2	6.52	23	10	7	High	1	1.025	1.016	1.733	1.777	1.711	1.626	1.691	1.655	2.135	1.852	1.985	1.988	2.016	2.007
TRINITY_DN107_c0_g1_i1_orf1	dynein light chain 2, cytoplasmic isoform X1 [Pectinophora gossypiella]	3	117	13.5	8.56	38	6	3	High	1	1.112	1.077	0.854	0.796	0.909	0.81	0.862	0.774	0.857	0.743	0.84	0.972	0.902	0.906
TRINITY_DN9770_c0_g1_i1_orf1	flavin reductase (NADPH) [Ostrinia furnacalis]	6	205	22.4	5.49	35	15	6	High	1	0.942	0.938	0.608	0.61	0.64	0.666	0.67	0.688	0.565	0.573	0.569	0.606	0.608	0.615
TRINITY_DN2516_c0_g2_i10_orf1	unnamed protein product, partial [Chilo suppressalis]	9	1132	131.4	7.39	11	9	9	High	1	1.027	1.061	1.687	1.626	1.621	1.534	1.5	1.544	1.49	1.5	1.435	1.44	1.438	1.411
TRINITY_DN53167_c0_g1_i3_orf1	uncharacterized protein LOC114359219 [Ostrinia furnacalis]	6	489	55.9	4.74	16	11	6	High	1	1.023	1.023	0.362	0.398	0.382	0.351	0.355	0.355	0.319	0.39	0.322	0.31	0.313	0.319
TRINITY_DN52944_c0_g1_i1_orf1	apolipophorins-like [Ostrinia furnacalis]	5	100	11	7.24	59	22	5	High	1	0.98	1.086	1.469	1.525	1.443	1.601	1.581	1.616	2.444	2.576	2.371	3.317	3.283	3.15
TRINITY_DN9874_c0_g1_i7_orf1	hypothetical protein evm_013697 [Chilo suppressalis]	11	200	23.3	10.87	44	32	7	High	1	1.053	1.048	0.69	0.627	0.715	0.642	0.613	0.663	0.632	0.565	0.534	0.567	0.569	0.554
TRINITY_DN3053_c0_g1_i2_orf1	prostaglandin reductase 1-like [Ostrinia furnacalis]	9	355	39.1	8.81	28	12	9	High	1	1.005	0.971	0.468	0.468	0.516	0.43	0.453	0.457	0.398	0.386	0.402	0.398	0.388	0.395
TRINITY_DN10502_c0_g1_i4_orf1	interleukin enhancer-binding factor 2 homolog [Ostrinia furnacalis]	9	389	41.8	7.53	29	11	9	High	1	1.025	1.025	0.675	0.679	0.702	0.662	0.674	0.67	0.6	0.673	0.63	0.881	0.863	0.849
TRINITY_DN23978_c0_g1_i2_orf1	insulin-like growth factor-binding protein complex acid labile subunit [Ostrinia furnacalis]	10	856	95.8	4.7	14	11	10	High	1	1.033	1.019	1.17	1.167	1.176	0.924	0.958	0.972	1.477	1.416	1.508	1.412	1.405	1.506
TRINITY_DN13973_c0_g1_i6_orf1	27 kDa glycoprotein-like [Ostrinia furnacalis]	6	261	29.1	5.02	35	8	6	High	1	0.965	1.02	1.229	1.204	1.272	1.867	1.747	1.706	2.017	2.137	2.045	2.787	2.592	2.734
TRINITY_DN28711_c1_g1_i1_orf1	apolipophorins-like [Ostrinia furnacalis]	7	92	9.8	8.51	86	14	7	High	1	0.945	0.993	1.391	1.489	1.36	1.581	1.564	1.643	2.296	2.453	2.392	3.333	3.2	3.229
TRINITY_DN472_c0_g1_i6_orf1	hypothetical protein evm_002904 [Chilo suppressalis]	8	776	84.2	5.62	14	8	8	High	1	1.035	0.978	1.222	1.114	1.241	1.152	1.174	1.198	1.3	1.271	1.138	1.173	1.126	1.16
TRINITY_DN81031_c0_g1_i1_orf1	aldehyde dehydrogenase, partial [Ectropis obliqua]	5	79	8.6	8.46	57	37	5	High	1	0.95	0.946	1.89	2.052	1.849	2.446	2.527	2.342	2.491	2.971	2.853	2.673	2.819	2.789
TRINITY_DN6612_c0_g1_i4_orf1	hypothetical protein O3G_MSEX008151 [Manduca sexta]	8	389	42.7	7.75	24	14	8	High	1	0.992	1.001	1.261	1.284	1.327	1.039	1.026	1.14	0.891	0.852	0.905	0.616	0.58	0.609
TRINITY_DN2038_c0_g1_i2_orf1	tryptophan--tRNA ligase, cytoplasmic-like [Ostrinia furnacalis]	10	400	45.7	6.86	28	14	10	High	1	0.982	0.961	0.821	0.759	0.794	0.709	0.699	0.677	0.79	0.933	0.74	0.697	0.7	0.719
TRINITY_DN52316_c0_g1_i1_orf1	arylphorin subunit alpha-like [Ostrinia furnacalis]	7	113	13.9	5.4	55	25	4	High	1	0.967	1.011	3.005	2.299	2.589	3.324	3.121	4.164	5.461	5.399	3.567	4.327	4.074	4.596
TRINITY_DN3511_c0_g2_i1_orf1	eukaryotic translation initiation factor 2A [Ostrinia furnacalis]	10	570	63.7	9.29	18	11	10	High	1	0.972	0.979	0.895	0.906	0.93	0.843	0.8	0.855	0.753	0.755	0.76	0.768	0.749	0.723
TRINITY_DN2215_c0_g2_i1_orf1	PREDICTED: larval cuticle protein LCP-22-like [Amyelois transitella]	3	156	16.5	5.11	33	29	3	High	1	0.984	0.995	1.543	1.609	1.515	1.465	1.523	1.411	1.248	1.048	1.433	0.264	0.206	0.247
TRINITY_DN740_c0_g1_i1_orf1	GTP-binding nuclear protein Ran [Pieris rapae]	6	213	24.4	7.42	31	11	6	High	1	0.994	1.007	0.596	0.612	0.623	0.621	0.602	0.608	0.568	0.583	0.589	0.676	0.655	0.671
TRINITY_DN11231_c1_g1_i1_orfp1	TRINITY_DN11231_c1_g1_i1_m.13377 TRINITY_DN11231_c1_g1::TRINITY_DN11231_c1_g1_i1::g.13377 ORF type:internal len:76 (-),score=1.43 TRINITY_DN11231_c1_g1_i1:1-225(-)	4	75	7.6	5.87	89	13	4	High	1	1.001	1.023	1.948	2.025	1.915	1.988	1.895	1.953	1.564	1.401	1.522	1.166	1.177	1.186
TRINITY_DN8030_c0_g1_i2_orf1	chaoptin isoform X1 [Ostrinia furnacalis]	10	1321	150.1	6.6	9	11	10	High	1	0.952	0.987	1.488	1.439	1.351	1.751	1.645	1.778	1.632	1.768	1.605	1.108	1.031	1.086
TRINITY_DN3835_c0_g1_i3_orf1	protein ERGIC-53 isoform X1 [Ostrinia furnacalis]	5	441	49.4	5.85	21	9	4	High	1	0.992	0.975	0.651	0.612	0.676	0.64	0.624	0.646	0.558	0.594	0.572	0.735	0.752	0.802
TRINITY_DN54205_c0_g1_i1_orf1	aldo-keto reductase AKR2E4-like [Ostrinia furnacalis]	7	305	34.5	6.65	32	10	7	High	1	0.985	1.035	1.75	1.742	1.763	2.185	2.063	2.023	2.01	1.997	2.052	1.444	1.408	1.545
TRINITY_DN10792_c0_g2_i5_orf1	uncharacterized protein LOC114366171 [Ostrinia furnacalis]	9	418	48	5.87	20	11	9	High	1	1.011	0.968	0.137	0.135	0.201	0.194	0.202	0.204	0.209	0.209	0.196	0.207	0.191	0.197
TRINITY_DN6235_c0_g1_i5_orf1	rRNA 2'-O-methyltransferase fibrillarin [Vanessa cardui]	10	317	33.1	10.24	35	18	10	High	1	0.992	1.024	0.607	0.644	0.616	0.517	0.515	0.539	0.493	0.516	0.512	0.546	0.528	0.526
TRINITY_DN817_c0_g1_i3_orf1	phenylalanine--tRNA ligase beta subunit [Ostrinia furnacalis]	8	428	48.1	6.34	21	10	8	High	1	0.969	1.009	0.859	0.851	0.884	0.712	0.785	0.758	0.666	0.659	0.67	0.682	0.704	0.689
TRINITY_DN843_c0_g1_i5_orf1	fasciclin-3 isoform X4 [Helicoverpa zea]	10	494	54	5.45	27	13	2	High	1	0.923	0.918	1.01	1.049	1.068	1.002	1.123	1.069	0.969	0.753	0.902	1.28	1.227	1.309
TRINITY_DN25901_c0_g1_i2_orf1	short-chain specific acyl-CoA dehydrogenase, mitochondrial-like isoform X2 [Ostrinia furnacalis]	10	406	43.9	8.46	27	12	10	High	1	1.008	1.017	0.633	0.66	0.651	0.848	0.794	0.809	0.663	0.62	0.658	0.55	0.601	0.56
TRINITY_DN2688_c0_g1_i3_orf1	mitochondrial amidoxime reducing component 2-like [Ostrinia furnacalis]	8	334	37.4	8.51	24	14	3	High	1	0.993	0.996	1.624	1.673	1.663	1.248	1.286	1.188	1.353	1.325	1.571	1.046	1.032	1.053
TRINITY_DN443_c0_g1_i2_orf1	proteasome subunit beta type-4 [Ostrinia furnacalis]	5	263	28.7	6.3	34	13	5	High	1	0.94	0.94	1.495	1.603	1.467	1.33	1.462	1.331	1.455	1.616	1.59	1.424	1.424	1.462
TRINITY_DN3428_c0_g1_i1_orf1	10 kDa heat shock protein, mitochondrial [Ostrinia furnacalis]	8	103	11.1	8.37	64	13	8	High	1	1.027	0.925	0.457	0.471	0.504	0.42	0.422	0.401	0.401	0.347	0.413	0.484	0.525	0.486
TRINITY_DN1914_c0_g1_i6_orf1	loricrin-like [Ostrinia furnacalis]	6	595	58.9	6.61	15	7	1	High	1	1.119	0.999	0.07	0.074	0.101	0.121	0.127	0.117	0.107	0.106	0.1	0.175	0.211	0.172
TRINITY_DN791_c0_g1_i2_orf1	peroxiredoxin 1 isoform X1 [Maniola jurtina]	8	233	26.5	6.68	32	16	7	High	1	0.987	0.914	0.421	0.379	0.455	0.399	0.359	0.413	0.386	0.36	0.321	0.454	0.455	0.462
TRINITY_DN6108_c0_g1_i5_orf1	myogenesis-regulating glycosidase-like [Ostrinia furnacalis]	11	579	66.3	5.22	20	11	11	High	1	1.019	1.032	1.767	1.738	1.824	1.498	1.69	1.612	2.511	2.282	2.357	1.649	1.797	1.706
TRINITY_DN51050_c0_g1_i3_orf1	GRB10-interacting GYF protein 2 isoform X1 [Ostrinia furnacalis]	10	1614	175.7	7.78	8	10	10	High	1	0.976	0.991	0.755	0.781	0.775	0.768	0.788	0.752	0.706	0.609	0.724	0.864	0.889	0.851
TRINITY_DN81488_c0_g1_i1_orf1	apolipophorins-like [Ostrinia furnacalis]	6	76	8.8	9.28	75	22	6	High	1	1.031	1.05	1.758	1.47	1.648	1.938	1.664	1.871	3.275	2.837	2.526	3.834	4.022	3.512
TRINITY_DN29555_c0_g1_i8_orf1	fasciclin-1 [Ostrinia furnacalis]	9	665	76	7.78	15	11	9	High	1	0.92	0.973	2.553	2.555	2.393	2.274	2.364	2.227	1.881	1.84	1.898	2.009	1.985	2.036
TRINITY_DN140_c0_g1_i5_orf1	calcyphosin-like protein isoform X4 [Helicoverpa armigera]	9	103	12	9.04	73	14	2	High	1	0.936	0.958	2.885	3.088	2.856	2.692	2.711	2.622	0.987	0.87	0.851	0.902	0.967	0.965
TRINITY_DN8241_c0_g1_i3_orf1	transforming growth factor beta-1-induced transcript 1 protein [Ostrinia furnacalis]	6	179	19.5	8.02	57	8	6	High	1	0.953	0.964	0.986	1.101	0.978	0.856	0.84	0.789	0.712	0.652	0.826	0.719	0.698	0.726
TRINITY_DN10512_c0_g1_i1_orf1	protein obstructor-E [Ostrinia furnacalis]	8	225	24.8	4.81	57	11	8	High	1	1.029	1.039	1.155	1.227	1.196	1.186	1.211	1.134	1.006	0.923	1.058	0.868	0.882	0.887
TRINITY_DN376_c0_g1_i1_orf1	thioredoxin reductase 1, mitochondrial isoform X4 [Helicoverpa zea]	8	494	53.6	6.76	28	10	8	High	1	0.974	0.984	0.74	0.721	0.747	0.779	0.751	0.795	0.862	0.834	0.811	0.874	0.903	0.903
TRINITY_DN2344_c1_g1_i4_orf1	aldo-keto reductase AKR2E4-like [Ostrinia furnacalis]	6	367	41.3	8.97	20	13	4	High	1	1.002	0.996	0.816	0.782	0.856	0.891	0.932	0.936	0.947	1.011	0.961	0.894	0.919	0.844
TRINITY_DN21357_c0_g1_i5_orf1	40S ribosomal protein S11 isoform X2 [Ostrinia furnacalis]	9	152	17.6	10.49	54	15	9	High	1	0.958	0.959	0.607	0.624	0.637	0.589	0.577	0.564	0.455	0.431	0.504	0.49	0.493	0.488
TRINITY_DN8133_c0_g1_i4_orf1	protein sel-1 homolog 1 isoform X2 [Ostrinia furnacalis]	8	743	81.1	5.99	12	8	8	High	1	0.99	0.937	0.882	0.916	0.969	0.9	0.9	0.884	0.816	0.748	0.824	0.966	0.964	0.98
TRINITY_DN20339_c0_g1_i3_orf1	ecto-NOX disulfide-thiol exchanger 2-like [Ostrinia furnacalis]	9	634	72	7.81	16	9	9	High	1	0.957	1.01	0.785	0.835	0.815	0.667	0.707	0.703	0.65	0.679	0.652	0.904	0.931	0.892
TRINITY_DN1520_c0_g1_i9_orf1	adipocyte plasma membrane-associated protein-like [Ostrinia furnacalis]	11	425	46.2	9.58	28	11	11	High	1	0.965	0.992	0.995	0.976	0.998	1.011	0.948	0.967	0.808	0.764	0.798	0.998	1.037	1.001
TRINITY_DN7241_c0_g2_i2_orf1	40S ribosomal protein S10 [Zerene cesonia]	8	161	18.4	9.99	36	22	8	High	1	1.033	1.053	0.755	0.786	0.743	0.613	0.621	0.604	0.575	0.501	0.621	0.589	0.606	0.566
TRINITY_DN13322_c0_g1_i6_orf1	macrophage mannose receptor 1-like [Ostrinia furnacalis]	6	319	36.3	5.21	25	8	6	High	1	0.945	1.003	1.778	1.703	1.709	2.069	1.951	1.887	1.96	1.725	2.169	1.364	1.381	1.372
TRINITY_DN34536_c0_g1_i6_orf1	clustered mitochondria protein homolog isoform X2 [Ostrinia furnacalis]	9	1129	124.7	6.34	8	12	9	High	1	1.035	1.037	0.3	0.353	0.35	0.349	0.355	0.325	0.306	0.297	0.327	0.37	0.354	0.379
TRINITY_DN21124_c0_g1_i4_orf1	calsyntenin-1 [Ostrinia furnacalis]	10	859	95.1	6.39	14	10	10	High	1	1.002	0.933	0.497	0.517	0.559	0.542	0.579	0.54	0.526	0.569	0.519	1.411	1.481	1.425
TRINITY_DN2507_c0_g1_i7_orf1	uncharacterized protein LOC114357507 isoform X1 [Ostrinia furnacalis]	6	364	38.6	6.29	20	8	6	High	1	0.896	0.956	1.05	1.084	1.079	1.113	1.073	1.05	1.034	1.048	0.995	0.994	0.93	0.957
TRINITY_DN3312_c0_g1_i10_orf1	glycerol-3-phosphate dehydrogenase, mitochondrial-like isoform X3 [Ostrinia furnacalis]	8	720	80.2	8.19	16	10	8	High	1	0.995	0.979	0.555	0.605	0.612	0.496	0.545	0.537	0.601	0.612	0.615	0.573	0.58	0.604
TRINITY_DN4314_c0_g1_i9_orf1	serine proteinase inhibitor 2 [Ostrinia furnacalis]	10	381	41.8	5.53	27	10	10	High	1	1.002	0.987	1.612	1.53	1.494	1.729	1.669	1.706	1.937	1.789	1.855	0.981	1.002	1.007
TRINITY_DN1593_c0_g1_i1_orf1	chemosensory protein csp11 [Helopeltis theivora]	8	137	15.4	7.02	39	24	8	High	1	1.003	0.968	3.177	3.429	3.228	2.2	2.298	2.175	2.257	2.014	2.581	1.048	1.072	1.09
TRINITY_DN53294_c0_g1_i1_orf1	liver carboxylesterase 2-like [Ostrinia furnacalis]	9	664	72.2	7.11	16	11	9	High	1	0.983	0.952	1.124	1.05	1.036	1.077	1.126	1.065	1.536	1.445	1.479	1.328	1.278	1.291
TRINITY_DN493_c0_g1_i4_orf1	ADP-ribosylation factor GTPase-activating protein 3 [Ostrinia furnacalis]	7	499	54.5	6.81	15	9	7	High	1	1.042	1.043	0.797	0.795	0.778	0.703	0.705	0.701	0.684	0.621	0.671	0.878	0.852	0.828
TRINITY_DN2953_c1_g1_i11_orf1	methionine--tRNA ligase, cytoplasmic isoform X2 [Ostrinia furnacalis]	10	887	98.9	7.37	14	10	7	High	1	0.995	1.043	0.737	0.721	0.725	0.699	0.648	0.766	0.812	0.743	0.729	0.836	0.856	0.862
TRINITY_DN351_c14_g1_i2_orf1	calnexin [Ostrinia furnacalis]	10	576	64.6	4.86	15	18	10	High	1	1.003	0.984	0.941	0.98	0.962	0.877	0.891	0.852	0.768	0.715	0.792	0.888	0.906	0.912
TRINITY_DN48610_c0_g1_i2_orf1	hypothetical protein evm_002298 [Chilo suppressalis]	5	174	18.6	4.65	41	10	5	High	1	0.994	1.009	1.26	1.391	1.259	1.025	1.109	1.039	0.897	0.865	1.029	0.435	0.413	0.404
TRINITY_DN2894_c0_g1_i2_orf1	myrosinase 1-like isoform X1 [Ostrinia furnacalis]	7	514	59.3	5.24	17	10	6	High	1	1.042	0.968	0.189	0.196	0.253	0.196	0.225	0.184	0.202	0.2	0.195	0.205	0.22	0.21
TRINITY_DN26168_c0_g1_i1_orf1	ATP-dependent RNA helicase Ddx1-like [Ostrinia furnacalis]	7	728	81.2	6.93	14	8	7	High	1	0.995	1.065	0.774	0.772	0.756	0.745	0.728	0.753	0.68	0.682	0.695	0.871	0.896	0.917
TRINITY_DN4199_c0_g1_i1_orf1	plasminogen activator inhibitor 1 RNA-binding protein-like [Ostrinia furnacalis]	11	351	39.3	9.26	29	20	11	High	1	1.005	0.973	0.774	0.815	0.786	0.787	0.816	0.81	0.815	0.827	0.837	0.83	0.815	0.817
TRINITY_DN85319_c0_g1_i1_orf1	cholinesterase 2-like [Ostrinia furnacalis]	9	542	61.4	4.84	18	11	9	High	1	1.025	0.977	0.378	0.357	0.423	0.393	0.388	0.382	0.343	0.319	0.321	0.388	0.394	0.387
TRINITY_DN26818_c0_g1_i1_orf1	PREDICTED: malignant T-cell-amplified sequence 1 homolog [Amyelois transitella]	5	182	20.5	9	45	8	5	High	1	0.973	0.991	0.93	0.881	0.989	0.976	1.012	0.986	1.02	1.016	0.945	0.818	0.888	0.893
TRINITY_DN843_c0_g1_i2_orf1	unnamed protein product [Diatraea saccharalis]	10	444	48.6	5.45	32	13	2	High	1	1.072	1.161	1.908	1.868	1.445	1.038	1.008	0.914	1.073	1.071	1.235	2.877	2.506	2.338
TRINITY_DN31232_c1_g1_i9_orf1	PREDICTED: elongation factor 1-alpha 1, partial [Haliaeetus albicilla]	6	412	45.4	8.95	14	23	1	High	1	1.182	1.052	0.504	0.469	0.577	0.474	0.574	0.372	0.66	0.534	0.548	0.432	0.392	0.573
TRINITY_DN16349_c0_g1_i10_orf1	protein lingerer-like isoform X1 [Nymphalis io]	5	683	69.3	8.03	14	8	5	High	1	1.012	1.027	0.521	0.519	0.589	0.494	0.552	0.474	0.434	0.4	0.472	0.79	0.765	0.804
TRINITY_DN27771_c0_g1_i1_orf1	glycine--tRNA ligase [Ostrinia furnacalis]	8	533	60	8.16	17	12	8	High	1	0.991	0.964	0.898	0.852	0.882	0.744	0.745	0.786	0.686	0.716	0.665	0.838	0.913	0.873
TRINITY_DN1465_c2_g1_i2_orf1	transcription initiation factor TFIID subunit 1-like [Ostrinia furnacalis]	7	316	36.9	8.19	26	11	7	High	1	0.935	0.991	1.33	1.411	1.334	1.687	1.768	1.756	1.378	1.23	1.334	3.243	3.409	3.126
TRINITY_DN43505_c0_g1_i1_orf1	unnamed protein product [Chilo suppressalis]	7	462	51.4	5.31	27	9	7	High	1	0.986	1.031	1.315	1.347	1.283	1.319	1.381	1.346	1.316	1.603	1.352	1.37	1.372	1.41
TRINITY_DN2922_c0_g1_i1_orf1	uncharacterized protein LOC114354086 [Ostrinia furnacalis]	7	314	33.7	7.08	34	8	7	High	1	0.975	1.008	1.008	1.088	1.011	1.138	1.127	1.05	1.007	0.946	1.063	0.668	0.689	0.654
TRINITY_DN7776_c0_g1_i5_orf1	uncharacterized protein LOC114364702 [Ostrinia furnacalis]	8	1027	116.1	5.22	9	8	7	High	1	1.018	1	1.248	1.402	1.438	1.466	1.55	1.475	1.369	1.184	1.363	1.565	1.591	1.584
TRINITY_DN8367_c0_g2_i2_orf1	uncharacterized protein LOC114357075 [Ostrinia furnacalis]	6	262	27.9	8.06	31	7	3	High	1	1.126	1.05	2.138	2.027	2.12	2.034	2.156	2.114	1.729	1.755	2.096	1.825	1.849	1.968
TRINITY_DN19460_c0_g1_i1_orf1	cuticle protein 3-like [Ostrinia furnacalis]	5	181	19.7	5.12	40	10	5	High	1	0.933	0.971	1.017	1.138	1.089	1.113	1.132	1.078	1.021	0.97	1.115	0.742	0.711	0.679
TRINITY_DN1515_c0_g1_i2_orf1	unnamed protein product [Diatraea saccharalis]	10	1254	141.4	5.48	10	10	10	High	1	0.995	1.03	0.891	0.867	0.913	0.865	0.966	0.959	0.774	0.89	0.773	0.818	0.838	0.833
TRINITY_DN19923_c0_g1_i1_orf1	uncharacterized protein LOC114350958 [Ostrinia furnacalis]	7	146	16.2	4.78	71	14	7	High	1	1.004	1.025	0.801	0.78	0.791	0.833	0.827	0.79	0.888	0.738	0.863	2.055	2.136	1.887
TRINITY_DN642_c0_g1_i6_orf1	reticulon-3-B isoform X5 [Ostrinia furnacalis]	7	214	23.2	9.23	33	10	1	High	1	1.096	1.031	0.74	0.718	0.716	0.637	0.608	0.706	0.608	0.58	0.498	0.564	0.536	0.634
TRINITY_DN130575_c0_g1_i1_orfp1	TRINITY_DN130575_c0_g1_i1_m.77798 TRINITY_DN130575_c0_g1::TRINITY_DN130575_c0_g1_i1::g.77798 ORF type:internal len:70 (+),score=15.12 TRINITY_DN130575_c0_g1_i1:3-209(+)	5	69	6.7	6.6	74	18	2	High	1	0.982	0.999	2.471	2.645	2.421	2.666	2.731	2.557	2.148	2.048	2.321	1.702	1.717	1.704
TRINITY_DN15858_c0_g1_i2_orf1	15-hydroxyprostaglandin dehydrogenase [NAD(+)]-like [Ostrinia furnacalis]	5	277	30.1	7.43	30	6	3	High	1	0.975	1.03	2.367	2.285	2.413	1.834	1.854	1.94	2.121	2.203	1.963	1.275	1.217	1.392
TRINITY_DN9717_c0_g2_i1_orf1	proteasome subunit beta type-2 [Ostrinia furnacalis]	7	205	23.2	6.9	29	9	7	High	1	1.001	0.965	1.214	1.277	1.166	1.191	1.233	1.174	1.249	1.295	1.158	1.257	1.192	1.302
TRINITY_DN2043_c0_g1_i11_orf1	phenoloxidase-activating factor 2-like [Ostrinia furnacalis]	7	372	39.8	7.24	21	11	7	High	1	0.95	1.021	1.314	1.376	1.291	1.117	1.101	1.111	1.222	1.086	1.29	1.552	1.635	1.519
TRINITY_DN17406_c0_g1_i1_orf1	uncharacterized protein LOC114356625 [Ostrinia furnacalis]	6	190	20.5	7.2	61	6	6	High	1	1.035	1.023	0.978	0.949	0.854	0.892	0.774	0.892	1.066	1.018	1.082	1.306	1.267	1.161
TRINITY_DN8471_c0_g1_i6_orf1	titin homolog isoform X4 [Ostrinia furnacalis]	9	837	96.1	8.32	12	13	9	High	1	1.026	1.035	1.233	1.165	1.171	1.123	1.346	1.08	1.155	1.162	1.222	0.753	0.808	1.425
TRINITY_DN5354_c0_g1_i4_orf1	NADP-dependent malic enzyme-like [Ostrinia furnacalis]	10	620	68.8	7.05	19	11	10	High	1	0.961	0.96	0.645	0.551	0.653	0.688	0.658	0.713	0.955	0.814	0.715	0.562	0.554	0.584
TRINITY_DN38667_c0_g1_i9_orf1	signal transducer and activator of transcription 5B-like [Melitaea cinxia]	9	771	88.4	6.14	14	10	9	High	1	1.01	1.026	0.886	0.855	0.895	0.787	0.765	0.788	0.817	0.85	0.756	0.989	0.936	0.941
TRINITY_DN143497_c0_g1_i1_orf1	fibroin heavy chain-like [Ostrinia furnacalis]	7	200	19.4	9.82	39	9	7	High	1	0.969	0.998	0.73	0.826	0.797	0.767	0.866	0.801	0.723	0.725	0.739	3.52	3.574	3.43
TRINITY_DN14934_c0_g1_i17_orf1	putative tricarboxylate transport protein, mitochondrial isoform X1 [Ostrinia furnacalis]	8	317	34.4	9.63	23	14	8	High	1	0.998	0.999	0.641	0.569	0.634	0.669	0.656	0.68	0.647	0.613	0.582	0.531	0.504	0.52
TRINITY_DN8116_c0_g1_i2_orf1	uncharacterized protein LOC114350845 [Ostrinia furnacalis]	8	251	26.1	8.73	37	12	6	High	1	1.003	0.989	0.176	0.157	0.185	0.229	0.228	0.215	0.189	0.177	0.202	0.206	0.198	0.202
TRINITY_DN21218_c0_g1_i4_orf1	leukotriene A-4 hydrolase isoform X2 [Ostrinia furnacalis]	6	417	46.2	6.04	17	6	6	High	1	0.991	1.015	0.631	0.634	0.636	0.608	0.645	0.642	0.684	0.753	0.667	0.888	0.854	0.908
TRINITY_DN18222_c0_g1_i4_orf1	phosphoglycerate kinase [Manduca sexta]	7	263	27.8	5.69	33	16	1	High	1	0.998	1.048	1.388	1.269	1.025	1.196	0.922	1.187	1.594	1.122	1.769	1.356	1.415	1.178
TRINITY_DN5417_c0_g1_i1_orf1	NADH dehydrogenase [ubiquinone] 1 alpha subcomplex subunit 10, mitochondrial isoform X1 [Ostrinia furnacalis]	9	399	45.9	6.96	22	12	9	High	1	0.98	0.999	0.459	0.486	0.492	0.446	0.451	0.44	0.43	0.445	0.456	0.477	0.442	0.465
TRINITY_DN4451_c0_g1_i1_orf1	uncharacterized protein LOC114361986 isoform X1 [Ostrinia furnacalis]	4	193	20.6	7.84	39	6	3	High	1	1.032	1.077	0.445	0.457	0.432	0.453	0.44	0.444	0.546	0.76	0.525	0.477	0.489	0.461
TRINITY_DN3732_c0_g1_i2_orf1	cytochrome P450 monooxygenase CYP6AB141 [Ostrinia furnacalis]	10	515	59.3	8.91	21	11	7	High	1	0.96	0.942	0.708	0.678	0.674	1.05	1.054	1.091	0.714	0.678	0.744	0.804	0.797	0.789
TRINITY_DN2255_c0_g1_i1_orf1	glutathione S-transferase sigma 3 [Ostrinia furnacalis]	10	201	23	8.16	41	16	9	High	1	0.96	0.991	1.723	1.525	1.675	1.903	1.818	1.921	1.937	1.871	1.604	1.463	1.45	1.54
TRINITY_DN7291_c0_g1_i5_orf1	dynamin-1-like protein isoform X3 [Ostrinia furnacalis]	8	690	77.5	7.27	14	11	1	High	1	1.141	1.216	0.91	1.293	1.053	1.347	1.321	1.326	0.972	0.766	0.802	0.911	0.985	0.902
TRINITY_DN32687_c0_g1_i1_orf1	protein D2-like isoform X2 [Ostrinia furnacalis]	4	105	11.6	6.54	66	8	1	High	1	1.028	1.203	0.828	1.014	0.915	1.195	1.078	1.074	0.85	1.135	0.775	0.928	0.929	0.932
TRINITY_DN625_c2_g2_i2_orf1	L-dopachrome tautomerase yellow-f2-like [Ostrinia furnacalis]	7	401	45.4	6.27	23	10	6	High	1	0.988	1.049	1.538	1.516	1.427	1.633	1.665	1.626	1.882	2.33	1.975	1.7	1.623	1.849
TRINITY_DN4394_c0_g1_i4_orf1	B-cell receptor-associated protein 31 [Ostrinia furnacalis]	7	224	25.5	8.76	22	16	7	High	1	0.989	0.985	1.686	1.796	1.667	1.527	1.601	1.465	1.585	1.337	1.797	1.304	1.377	1.337
TRINITY_DN2835_c0_g1_i6_orf1	probable isoaspartyl peptidase/L-asparaginase GA20639 [Ostrinia furnacalis]	9	313	32.4	6.46	37	12	9	High	1	1.018	1.059	1.385	1.356	1.391	1.715	1.752	1.706	1.933	1.921	2.035	2.425	2.419	2.396
TRINITY_DN3532_c0_g1_i12_orf1	sulfide:quinone oxidoreductase, mitochondrial-like [Ostrinia furnacalis]	9	440	49.4	8.9	21	10	9	High	1	1.01	0.962	0.973	0.956	0.955	0.999	0.967	1.031	0.897	0.88	0.947	0.827	0.778	0.8
TRINITY_DN101_c0_g2_i2_orf1	tyrosine-protein phosphatase non-receptor type 23 [Ostrinia furnacalis]	9	1913	212.3	5.33	7	9	9	High	1	1.029	1.032	1.085	1.09	1.009	1.001	0.987	1.046	1.012	1.207	0.881	1.252	1.244	1.205
TRINITY_DN6522_c0_g1_i6_orf1	proteasome subunit alpha type-2 [Ostrinia furnacalis]	4	234	25.7	6.54	28	7	4	High	1	0.978	0.933	0.962	0.919	0.971	0.96	0.966	0.997	0.973	1.044	0.912	0.888	0.838	0.9
TRINITY_DN1722_c0_g1_i2_orf1	delta(3,5)-Delta(2,4)-dienoyl-CoA isomerase, mitochondrial isoform X1 [Ostrinia furnacalis]	8	294	32.4	7.05	30	10	5	High	1	1.043	1.023	1.243	1.219	1.193	1.191	1.227	1.249	1.235	1.147	1.226	1.325	1.38	1.425
TRINITY_DN6103_c0_g1_i6_orf1	sedoheptulokinase-like [Ostrinia furnacalis]	8	459	50.4	6.79	22	9	8	High	1	0.998	0.971	0.752	0.724	0.78	0.785	0.736	0.77	0.728	0.685	0.697	0.885	0.861	0.853
TRINITY_DN1960_c5_g1_i3_orf1	cytochrome P450 monooxygenase CYP9G18 [Cnaphalocrocis medinalis]	6	373	43.4	6.35	21	9	3	High	1	1.043	1.109	1.85	1.8	1.802	2.211	2.133	2.296	2.365	2.197	2.192	1.475	1.384	1.469
TRINITY_DN2171_c0_g1_i1_orf1	probable pterin-4-alpha-carbinolamine dehydratase isoform X1 [Ostrinia furnacalis]	6	147	16.5	9.6	41	19	6	High	1	1.036	1.005	1.742	1.665	1.692	1.809	1.769	1.846	1.777	1.543	1.571	2.057	2.06	2.014
TRINITY_DN3332_c0_g1_i2_orf1	glutathione S-transferase sigma3 [Glyphodes pyloalis]	8	180	20.6	5.15	50	20	3	High	1	1.032	1.015	0.245	0.256	0.334	0.313	0.317	0.311	0.291	0.346	0.293	0.321	0.318	0.357
TRINITY_DN7613_c1_g2_i1_orf1	60S ribosomal protein L19 [Helicoverpa armigera]	8	200	23.6	11.22	30	29	8	High	1	0.979	0.97	0.759	0.796	0.784	0.721	0.715	0.727	0.643	0.611	0.666	0.648	0.649	0.657
TRINITY_DN1149_c0_g1_i4_orf1	circadian clock-controlled protein-like [Ostrinia furnacalis]	7	247	27.4	7.33	35	14	7	High	1	0.97	1.102	4.797	4.767	4.589	2.682	2.853	2.713	3.47	3.234	3.696	1.479	1.415	1.483
TRINITY_DN152_c0_g1_i4_orf1	LOW QUALITY PROTEIN: protein tyrosine phosphatase type IVA 3 [Ostrinia furnacalis]	5	171	19.4	8.53	28	9	5	High	1	0.972	0.982	0.893	0.945	0.892	0.739	0.78	0.763	0.618	0.613	0.722	0.854	0.852	0.865
TRINITY_DN94248_c0_g2_i3_orf1	uncharacterized protein LOC114357292 isoform X4 [Ostrinia furnacalis]	7	268	28.7	8.68	29	12	7	High	1	0.968	0.965	0.258	0.268	0.301	0.305	0.341	0.329	0.332	0.342	0.355	0.281	0.253	0.279
TRINITY_DN2318_c1_g1_i1_orf1	transcription factor SPT20 homolog [Ostrinia furnacalis]	7	487	54.7	9.23	20	9	7	High	1	1.013	1.023	0.889	0.946	0.992	0.803	0.828	0.812	0.809	0.76	0.856	0.631	0.647	0.643
TRINITY_DN7405_c0_g1_i3_orf1	hexokinase-2-like [Ostrinia furnacalis]	8	501	54.1	6.07	18	10	8	High	1	1.005	0.982	0.499	0.554	0.555	0.594	0.626	0.629	0.554	0.738	0.568	0.548	0.519	0.544
TRINITY_DN12545_c0_g1_i7_orf1	hypothetical protein evm_003491 [Chilo suppressalis]	7	635	71.1	6.61	14	8	7	High	1	1.052	1.135	2.041	1.662	1.914	1.776	1.575	1.809	1.636	1.469	1.34	1.061	0.994	1.104
TRINITY_DN8659_c0_g2_i1_orf1	ubiquitin-like modifier-activating enzyme 1 [Ostrinia furnacalis]	7	437	49.2	5.96	17	13	4	High	1	0.929	0.965	1.038	1.051	1.016	0.828	0.818	0.853	1.026	1.016	0.965	1.408	1.361	1.41
TRINITY_DN14313_c0_g1_i1_orf1	25S rRNA (cytosine-C(5))-methyltransferase nop2 [Ostrinia furnacalis]	9	848	95.6	9.06	12	10	9	High	1	0.979	0.932	0.384	0.402	0.405	0.387	0.406	0.376	0.376	0.374	0.362	0.518	0.467	0.453
TRINITY_DN3551_c0_g1_i4_orf1	carnitine O-palmitoyltransferase 2, mitochondrial [Ostrinia furnacalis]	7	653	74.7	8.68	15	9	7	High	1	0.988	0.97	0.656	0.597	0.632	0.585	0.642	0.6	0.602	0.676	0.612	0.623	0.583	0.556
TRINITY_DN17351_c0_g1_i3_orf1	V-type proton ATPase subunit F [Ostrinia furnacalis]	6	124	13.8	6.18	40	11	6	High	1	1.021	0.993	0.305	0.312	0.351	0.34	0.401	0.33	0.324	0.313	0.352	0.296	0.292	0.301
TRINITY_DN23167_c0_g1_i4_orf1	uncharacterized protein LOC114363065 [Ostrinia furnacalis]	7	687	69.4	6.25	14	8	7	High	1	1.022	0.986	0.807	0.637	0.673	0.538	0.486	0.464	0.45	0.369	0.464	0.314	0.336	0.32
TRINITY_DN5563_c1_g2_i2_orf1	hypothetical protein evm_005765 [Chilo suppressalis]	5	617	68.8	5.76	13	9	5	High	1	1.005	0.955	0.967	1.034	0.951	0.979	0.929	0.905	0.924	0.808	0.957	0.817	0.828	0.767
TRINITY_DN2394_c0_g1_i4_orf1	uncharacterized protein LOC114363116 [Ostrinia furnacalis]	6	166	18.8	8	33	9	6	High	1	1.241	1.161	0.075	0.07	0.107	0.116	0.127	0.103	0.109	0.098	0.117	0.113	0.101	0.109
TRINITY_DN14855_c0_g1_i1_orf1	neurochondrin homolog [Ostrinia furnacalis]	7	739	83.1	5.76	12	9	7	High	1	0.99	1	0.958	0.865	0.977	0.843	0.847	0.873	0.738	0.74	0.658	0.741	0.768	0.76
TRINITY_DN87648_c0_g1_i1_orfp1	TRINITY_DN87648_c0_g1_i1_m.51054 TRINITY_DN87648_c0_g1::TRINITY_DN87648_c0_g1_i1::g.51054 ORF type:internal len:180 (+),score=75.93 TRINITY_DN87648_c0_g1_i1:2-538(+)	7	179	18	4.23	37	12	7	High	1	1.064	1.011	0.836	0.889	0.882	1.108	1.066	1.043	0.95	0.826	0.962	0.524	0.547	0.535
TRINITY_DN19678_c0_g1_i1_orf1	phosphatidylinositide phosphatase SAC1 [Ostrinia furnacalis]	7	503	57.3	9.31	15	7	6	High	1	1.053	1.038	0.946	0.956	0.937	1.015	0.951	0.968	0.922	0.921	0.868	0.972	0.981	1.073
TRINITY_DN3256_c0_g1_i3_orf1	hypothetical protein evm_007599 [Chilo suppressalis]	7	404	45.6	7.61	21	9	6	High	1	0.964	0.986	1.073	0.996	1.061	1.081	1.083	1.135	1.059	1.09	0.944	1.171	1.09	1.178
TRINITY_DN2461_c0_g1_i5_orf1	secretory phospholipase A2 receptor [Vanessa cardui]	7	283	31.9	5.1	30	13	7	High	1	1.001	1.001	1.965	1.987	2.012	2.119	2.28	2.24	1.957	2.067	2.021	1.184	1.127	1.162
TRINITY_DN2600_c0_g1_i7_orf1	mucin-5AC isoform X2 [Ostrinia furnacalis]	9	912	98	8.44	12	10	9	High	1	1.001	1	0.377	0.466	0.433	0.427	0.455	0.432	0.358	0.351	0.387	1.096	1.145	1
TRINITY_DN51342_c0_g1_i7_orf1	prophenoloxidase [Ostrinia furnacalis]	6	309	36.2	6.9	32	9	6	High	1	1.102	1.022	1	1.023	1.03	1.071	1	1.029	1.21	1.151	1.322	0.912	0.992	0.935
TRINITY_DN2489_c0_g1_i1_orf1	uncharacterized protein LOC114354692 [Ostrinia furnacalis]	5	305	31.8	5.85	24	7	5	High	1	0.977	1.028	1.254	1.208	1.246	1.276	1.269	1.427	1.468	1.456	1.29	3.422	3.296	3.402
TRINITY_DN27136_c0_g3_i1_orf1	WD repeat and FYVE domain-containing protein 2 isoform X1 [Ostrinia furnacalis]	7	418	46.5	7.64	24	7	7	High	1	0.953	0.95	1.107	1.094	1.126	1.104	1.108	1.042	0.964	1.134	0.981	1.126	1.167	1.105
TRINITY_DN2783_c1_g1_i2_orf1	proline-rich extensin-like protein EPR1 isoform X1 [Ostrinia furnacalis]	9	986	106.7	8.69	14	9	9	High	1	1.002	0.983	0.655	0.669	0.662	0.655	0.705	0.655	0.708	0.67	0.664	0.829	0.773	0.803
TRINITY_DN11108_c0_g1_i4_orf1	peroxisomal leader peptide-processing protease [Ostrinia furnacalis]	6	527	58.1	7.74	17	7	6	High	1	0.977	0.927	2.266	2.083	1.985	1.695	1.756	1.78	1.469	1.39	1.428	1.183	1.257	1.244
TRINITY_DN2818_c0_g1_i2_orf1	proteasome subunit alpha type-3 [Ostrinia furnacalis]	8	255	28.1	5.29	30	12	8	High	1	0.989	0.992	1.397	1.32	1.333	1.234	1.196	1.276	1.283	1.09	1.188	1.34	1.443	1.309
TRINITY_DN2266_c0_g1_i6_orf1	bilin-binding protein-like [Ostrinia furnacalis]	6	205	22.1	5.68	31	10	6	High	1	1.007	0.944	0.337	0.336	0.378	0.346	0.327	0.326	0.616	0.536	0.619	0.356	0.386	0.368
TRINITY_DN1759_c0_g1_i4_orf1	protein PFC0760c-like isoform X1 [Ostrinia furnacalis]	11	890	100.6	4.22	12	13	9	High	1	0.998	1.017	2.039	2.144	2.055	2.202	2.232	2.163	1.452	1.249	1.496	1.879	1.907	1.808
TRINITY_DN2323_c0_g1_i4_orf1	uncharacterized protein LOC114364097 isoform X2 [Ostrinia furnacalis]	8	490	53.5	5	20	10	8	High	1	1.008	1.02	0.843	0.94	0.901	0.886	1.066	0.939	1.052	0.938	1.039	1.75	1.902	1.808
TRINITY_DN15706_c0_g2_i5_orf1	cdc42 homolog [Galleria mellonella]	4	191	21.3	6.55	25	8	3	High	1	1.013	1.012	0.568	0.544	0.542	0.61	0.619	0.56	0.557	0.496	0.579	0.706	0.755	0.721
TRINITY_DN32687_c0_g1_i2_orf1	protein D2-like isoform X2 [Ostrinia furnacalis]	4	105	11.6	6.54	66	12	1	High	1	1.051	1.123	1.264	1.285	1.254	0.567	0.563	0.66	0.717	0.618	0.568	0.575	0.587	0.543
TRINITY_DN19098_c0_g1_i4_orf1	L-xylulose reductase-like [Ostrinia furnacalis]	8	244	26.2	7.02	35	11	8	High	1	1.023	1.054	1.287	1.263	1.306	1.672	1.567	1.598	1.258	1.229	1.21	1.068	1.13	1.064
TRINITY_DN79657_c0_g1_i1_orf1	uncharacterized protein LOC114349955 [Ostrinia furnacalis]	6	299	31.7	10.81	24	8	6	High	1	0.994	1.008	1.912	1.829	1.742	1.9	1.978	1.837	1.611	1.752	1.657	1.823	1.724	1.784
TRINITY_DN38431_c0_g1_i1_orf1	neprilysin-2 isoform X1 [Ostrinia furnacalis]	10	772	87.5	6.65	16	10	10	High	1	0.978	1.015	0.975	0.985	1.006	1.067	1.05	1.04	0.959	1.095	0.953	2.574	2.472	2.48
TRINITY_DN66822_c0_g1_i1_orf1	heterogeneous nuclear ribonucleoprotein 27C isoform X6 [Pieris rapae]	6	279	29.9	7.94	30	13	6	High	1	1.02	1.003	0.632	0.659	0.686	0.612	0.676	0.657	0.572	0.643	0.565	0.673	0.669	0.686
TRINITY_DN5092_c0_g1_i2_orf1	peroxisomal acyl-coenzyme A oxidase 3 isoform X3 [Ostrinia furnacalis]	8	642	72	7.8	15	11	8	High	1	1.057	1.045	0.741	0.754	0.765	0.7	0.808	0.787	0.694	0.684	0.701	0.736	0.721	0.728
TRINITY_DN4891_c0_g1_i4_orf1	xaa-Pro aminopeptidase ApepP-like isoform X1 [Ostrinia furnacalis]	8	665	73.8	6.4	14	9	8	High	1	0.999	1.006	0.749	0.807	0.828	0.849	0.931	0.842	0.883	0.89	0.876	0.933	0.974	0.964
TRINITY_DN9558_c0_g1_i2_orf1	NADH dehydrogenase [ubiquinone] iron-sulfur protein 4, mitochondrial-like [Ostrinia furnacalis]	5	183	20.8	9.26	48	7	5	High	1	0.999	1.004	0.521	0.55	0.597	0.577	0.549	0.594	0.585	0.871	0.568	0.587	0.591	0.545
TRINITY_DN8046_c0_g1_i4_orf1	tumor protein D54 isoform X3 [Hyposmocoma kahamanoa]	6	210	22.6	5.34	36	9	2	High	1	0.877	1.011	1.139	0.992	1.053	0.821	0.859	0.945	1.058	1.132	0.888	0.986	0.937	0.866
TRINITY_DN1673_c0_g1_i2_orf1	hypothetical protein evm_006080 [Chilo suppressalis]	9	1157	128.5	7.01	10	11	9	High	1	1.028	1.016	0.81	0.861	0.835	0.76	0.822	0.78	0.736	0.8	0.751	0.834	0.838	0.912
TRINITY_DN6199_c2_g1_i3_orf1	uncharacterized protein LOC114352137 [Ostrinia furnacalis]	8	168	19	5.67	65	10	8	High	1	1.073	1.006	1.13	1.111	1.119	1.415	1.401	1.348	1.564	1.412	1.584	1.575	1.67	1.513
TRINITY_DN38075_c0_g1_i1_orf1	60S ribosomal protein L26 [Ostrinia furnacalis]	7	148	17.1	10.7	49	13	7	High	1	0.899	0.959	0.642	0.664	0.639	0.585	0.587	0.597	0.508	0.556	0.565	0.594	0.57	0.613
TRINITY_DN2026_c0_g1_i4_orf1	60S ribosomal protein L35a [Ostrinia furnacalis]	8	159	17.4	11.55	44	18	8	High	1	0.903	0.927	0.619	0.726	0.644	0.581	0.622	0.607	0.523	0.729	0.583	0.54	0.551	0.563
TRINITY_DN40126_c0_g2_i1_orf1	aldehyde dehydrogenase X, mitochondrial-like [Ostrinia furnacalis]	6	143	15.4	7.96	62	10	3	High	1	1.288	1.176	2.472	2.763	2.515	2.28	2.361	2.281	2.133	2.12	2.178	1.443	1.638	1.576
TRINITY_DN4235_c0_g1_i2_orf1	uncharacterized protein LOC114361536 [Ostrinia furnacalis]	6	394	43.7	6.65	16	10	5	High	1	1.053	1.071	2.565	2.317	2.365	2.474	2.368	2.529	2.908	2.887	2.685	2.359	2.174	2.344
TRINITY_DN45973_c0_g1_i4_orf1	6-phosphogluconolactonase [Ostrinia furnacalis]	8	233	25.6	6.9	38	15	8	High	1	0.997	0.997	0.856	0.888	0.907	0.896	0.987	0.91	0.854	0.811	0.896	0.932	0.955	0.978
TRINITY_DN36460_c0_g1_i2_orf1	N-acetylneuraminate lyase-like [Ostrinia furnacalis]	8	299	32.3	7.33	33	15	6	High	1	1.001	0.992	1.299	1.372	1.307	1.253	1.311	1.25	1.237	1.33	1.153	0.978	1.001	1.038
TRINITY_DN14398_c0_g1_i4_orf1	trimethyllysine dioxygenase, mitochondrial [Ostrinia furnacalis]	7	376	43	5.81	22	8	7	High	1	0.973	0.992	1.109	1.058	1.11	1.062	1.042	1.07	1.026	1.109	0.934	0.811	0.82	0.812
TRINITY_DN23349_c0_g1_i9_orf1	COP9 signalosome complex subunit 4 isoform X1 [Ostrinia furnacalis]	10	409	47.3	5.53	26	15	10	High	1	0.963	1.02	0.906	0.892	0.923	0.969	0.926	0.975	0.889	0.99	0.875	1.051	0.995	0.977
TRINITY_DN31163_c1_g1_i4_orf1	phenoloxidase subunit 2-like [Ostrinia furnacalis]	4	112	12.6	4.55	63	7	4	High	1	0.957	0.995	1.204	1.306	1.289	1.242	1.244	1.214	1.488	1.696	1.545	1.045	1.082	1.026
TRINITY_DN51830_c0_g1_i4_orf1	15-hydroxyprostaglandin dehydrogenase [NAD(+)]-like [Ostrinia furnacalis]	7	279	30.2	6.95	33	8	7	High	1	0.955	1.004	0.812	0.809	0.792	1.035	1.021	1.038	0.882	1.004	0.9	0.63	0.587	0.649
TRINITY_DN206_c0_g1_i11_orf1	A-kinase anchor protein 200-like [Ostrinia furnacalis]	6	639	67.6	4.23	12	8	3	High	1	0.964	0.994	1.039	1.12	0.958	1.007	1.134	1.027	0.97	1.067	1.008	2.547	2.697	2.633
TRINITY_DN37048_c0_g1_i9_orf1	microtubule-actin cross-linking factor 1 isoform X15 [Ostrinia furnacalis]	3	129	14.6	6.55	35	8	3	High	1	1.081	1	1.114	1.166	1.099	1.077	1.111	1.095	1.056	1.048	0.998	1.071	0.96	1.028
TRINITY_DN17299_c0_g1_i4_orf1	RNA cytidine acetyltransferase isoform X1 [Ostrinia furnacalis]	10	986	108.8	8.34	9	10	10	High	1	0.995	1.014	0.523	0.511	0.583	0.539	0.59	0.576	0.598	0.488	0.501	0.49	0.499	0.474
TRINITY_DN3582_c0_g1_i2_orf1	uncharacterized protein LOC114357129 [Ostrinia furnacalis]	8	869	96.4	6.39	13	8	8	High	1	1.013	1.009	0.578	0.593	0.632	0.61	0.561	0.581	0.585	0.513	0.553	0.809	0.776	0.797
TRINITY_DN45924_c0_g1_i14_orf1	adenylosuccinate synthetase isoform X1 [Ostrinia furnacalis]	10	452	49.7	6.79	19	14	10	High	1	1.031	1.007	0.524	0.546	0.566	0.467	0.473	0.462	0.427	0.417	0.425	0.506	0.499	0.499
TRINITY_DN11693_c0_g1_i6_orf1	sorting nexin-32 isoform X1 [Ostrinia furnacalis]	8	417	48.2	6.61	21	8	8	High	1	0.999	1.055	1.333	1.352	1.294	1.19	1.129	1.204	0.959	1.021	1.055	1.374	1.433	1.386
TRINITY_DN12_c0_g1_i5_orf1	cAMP-dependent protein kinase type II regulatory subunit isoform X1 [Ostrinia furnacalis]	8	382	43.1	5.05	25	10	8	High	1	1.052	0.932	0.964	0.996	0.941	0.926	0.962	0.934	0.789	0.78	0.848	0.774	0.766	0.771
TRINITY_DN7291_c0_g1_i3_orf1	dynamin-1-like protein isoform X1 [Ostrinia furnacalis]	8	683	76.8	7.42	13	11	1	High	1	1.169	1.235	1.274	1.166	1.3	1.189	1.145	1.209	1.292	1.409	1.249	1.578	1.511	1.554
TRINITY_DN574_c0_g1_i4_orf1	CD63 antigen-like [Ostrinia furnacalis]	7	232	25.2	7.12	34	11	7	High	1	0.999	1.021	1.981	1.974	1.91	1.933	1.901	1.949	1.807	1.772	1.889	1.526	1.637	1.504
TRINITY_DN13718_c0_g1_i4_orf1	immulectin-4 [Ostrinia furnacalis]	6	255	28.6	7.03	36	7	2	High	1	1.123	1.047	1.693	1.446	1.721	2.218	1.602	2.028	1.716	1.552	1.26	1.685	1.409	1.515
TRINITY_DN46_c0_g1_i2_orf1	disks large 1 tumor suppressor protein isoform X12 [Ostrinia furnacalis]	7	745	82.6	7.46	11	7	7	High	1	1.008	1.003	0.833	0.808	0.812	0.744	0.773	0.776	0.809	0.834	0.816	0.968	0.914	0.936
TRINITY_DN15202_c0_g1_i6_orf1	uncharacterized protein LOC114364499 isoform X2 [Ostrinia furnacalis]	3	126	14	5.01	41	6	2	High	1	1.132	0.98	3.951	4.372	4.335	6.923	7.364	7.355	5.555	5.331	6.166	2.318	2.266	2.297
TRINITY_DN2749_c0_g2_i3_orf1	RNA exonuclease 4-like [Ostrinia furnacalis]	7	161	17.8	8.54	45	9	5	High	1	1	0.993	0.348	0.351	0.389	0.947	1.034	0.959	0.469	0.453	0.557	0.459	0.453	0.437
TRINITY_DN20344_c0_g1_i5_orf1	uncharacterized protein LOC114351483 [Ostrinia furnacalis]	6	122	13.5	5	57	10	4	High	1	0.89	1.005	2.836	2.703	2.767	5.11	4.355	4.604	4.017	3.232	3.902	0.935	0.829	0.953
TRINITY_DN8116_c0_g1_i1_orf1	uncharacterized protein LOC114350845 [Ostrinia furnacalis]	6	243	25.5	7.97	26	9	4	High	1	0.971	0.918	0.218	0.209	0.251	0.24	0.226	0.247	0.23	0.225	0.229	0.297	0.291	0.277
TRINITY_DN364_c2_g1_i2_orf1	vinculin-like isoform X3 [Ostrinia furnacalis]	7	639	70.5	6.95	12	8	6	High	1	1.046	1.02	1.395	1.372	1.34	1.138	1.195	1.121	1.201	1.1	1.203	1.323	1.396	1.43
TRINITY_DN9468_c1_g1_i4_orf1	coronin-1C-A isoform X1 [Bombyx mori]	7	520	57.2	6.64	17	9	7	High	1	0.987	1.012	1.189	1.225	1.123	1.07	1.075	1.023	1.018	1.066	1.113	0.81	0.755	0.869
TRINITY_DN15896_c0_g1_i4_orf1	phosphatidylinositol transfer protein alpha isoform [Ostrinia furnacalis]	9	272	31.3	6.43	32	14	9	High	1	1.024	0.976	0.606	0.569	0.63	0.558	0.556	0.563	0.565	0.506	0.533	0.521	0.538	0.513
TRINITY_DN4808_c0_g1_i3_orf1	kinesin light chain [Ostrinia furnacalis]	7	541	61.1	6.71	16	10	7	High	1	0.999	0.994	0.807	0.854	0.802	0.74	0.743	0.734	0.683	0.687	0.786	1.038	1.053	1.008
TRINITY_DN6241_c0_g1_i1_orf1	uncharacterized protein LOC114355531 [Ostrinia furnacalis]	7	84	9.5	7.18	70	20	7	High	1	1.02	0.989	0.581	0.627	0.636	0.955	0.926	0.87	0.974	0.823	1.052	0.499	0.53	0.502
TRINITY_DN14952_c0_g3_i1_orf1	protein DEK isoform X3 [Ostrinia furnacalis]	7	311	34.3	4.64	29	8	7	High	1	0.99	0.94	1.152	1.219	1.089	0.975	1.006	0.953	0.878	0.834	0.973	1.087	1.116	1.125
TRINITY_DN26963_c0_g1_i1_orf1	aminoacyl tRNA synthase complex-interacting multifunctional protein 1 isoform X2 [Ostrinia furnacalis]	7	296	32.8	8.95	25	11	7	High	1	1.022	0.966	0.51	0.52	0.513	0.537	0.54	0.512	0.486	0.417	0.461	0.558	0.588	0.567
TRINITY_DN972_c0_g1_i6_orf1	DNA damage-binding protein 1 [Ostrinia furnacalis]	10	654	71.9	5.31	16	12	7	High	1	0.985	1.013	0.907	0.834	0.853	0.82	0.825	0.81	0.815	0.859	0.742	0.942	0.885	0.99
TRINITY_DN39404_c0_g1_i7_orf1	hypothetical protein evm_004736, partial [Chilo suppressalis]	7	2019	227.1	6.81	5	7	7	High	1	1.014	1.064	1.311	1.422	1.329	1.263	1.327	1.259	1.17	1.273	1.256	1.528	1.434	1.613
TRINITY_DN2876_c0_g1_i3_orf1	long-chain fatty acid transport protein 4-like isoform X1 [Ostrinia furnacalis]	6	692	76.8	8.9	11	7	1	High	1	1.09	0.997	0.447	0.716	0.528	0.549	0.519	0.594	0.609	0.773	0.548	0.852	0.651	0.708
TRINITY_DN779_c0_g1_i12_orf1	unnamed protein product [Chilo suppressalis]	8	869	93.6	9.2	16	10	1	High	1	0.933	0.92	1.082	1.16	1.09	1.378	1.275	1.356	1.225	0.931	1.077	0.59	0.513	0.459
TRINITY_DN3601_c0_g1_i5_orf1	Golgi-specific brefeldin A-resistance guanine nucleotide exchange factor 1 [Ostrinia furnacalis]	9	1965	217.8	5.66	6	9	9	High	1	1.076	1.038	0.851	0.909	0.913	0.948	0.904	0.866	0.866	0.905	0.834	0.952	0.983	0.962
TRINITY_DN7024_c0_g1_i1_orf1	uncharacterized protein LOC114363116 [Ostrinia furnacalis]	7	134	15.1	6.79	68	15	7	High	1	1.369	1.272	0.02	0.022	0.076	0.054	0.066	0.06	0.063	0.054	0.062	0.07	0.057	0.063
TRINITY_DN8854_c0_g1_i2_orf1	glutathione S-transferase epsilon 2 [Ostrinia furnacalis]	7	218	24.6	4.97	37	10	7	High	1	1.009	0.935	1.174	1.223	1.257	1.335	1.338	1.215	1.445	1.438	1.42	1.102	1.089	1.126
TRINITY_DN2795_c0_g1_i1_orf1	hypothetical protein B5X24_HaOG209451 [Helicoverpa armigera]	10	335	38.3	5.78	30	10	10	High	1	1.021	1.027	0.932	0.796	0.907	0.939	0.862	0.96	0.916	0.796	0.772	0.944	0.966	0.96
TRINITY_DN1921_c1_g1_i5_orf1	hypothetical protein evm_002627 [Chilo suppressalis]	6	446	48	6.79	22	6	6	High	1	1.008	1.047	0.781	0.78	0.743	0.781	0.796	0.771	0.755	0.801	0.811	1.016	1.039	0.997
TRINITY_DN10900_c0_g1_i7_orf1	fatty acid synthase-like [Ostrinia furnacalis]	7	2309	258.9	7.23	4	8	7	High	1	0.937	0.998	1.651	1.642	1.556	1.157	1.253	1.172	1.126	1.223	1.199	1.379	1.343	1.389
TRINITY_DN1771_c0_g2_i1_orf1	eukaryotic peptide chain release factor subunit 1 isoform X1 [Danaus plexippus plexippus]	7	437	49.1	5.81	18	11	7	High	1	0.955	0.972	0.681	0.677	0.675	0.703	0.698	0.757	0.794	0.856	0.758	0.813	0.801	0.861
TRINITY_DN2320_c0_g1_i4_orf1	trifunctional enzyme subunit beta, mitochondrial isoform X1 [Ostrinia furnacalis]	7	473	50.6	9.11	16	16	7	High	1	0.965	0.965	0.942	0.959	0.949	0.816	0.818	0.815	0.852	0.768	0.855	0.8	0.805	0.779
TRINITY_DN11402_c0_g1_i1_orf1	constitutive coactivator of PPAR-gamma-like protein 1 isoform X1 [Ostrinia furnacalis]	9	755	84	7.9	16	10	9	High	1	0.985	0.939	0.612	0.62	0.621	0.56	0.606	0.602	0.597	0.616	0.561	0.852	0.844	0.866
TRINITY_DN114890_c0_g1_i4_orf1	chemosensory protein 10 [Ostrinia furnacalis]	6	59	6.9	7.97	76	17	1	High	1	1.077	1.134	3.397	3.519	3.669	3.117	2.914	2.922	5.528	5.02	6.324	1.654	1.691	1.578
TRINITY_DN64769_c0_g1_i3_orf1	procollagen-lysine,2-oxoglutarate 5-dioxygenase isoform X2 [Ostrinia furnacalis]	8	728	83.9	6.37	13	11	8	High	1	1.013	0.95	0.548	0.562	0.58	0.698	0.692	0.672	0.57	0.544	0.567	1.271	1.248	1.231
TRINITY_DN361_c0_g1_i5_orf1	hexosaminidase [Ostrinia furnacalis]	5	615	70.1	5.83	11	7	5	High	1	1.087	1.005	1.489	1.526	1.446	1.526	1.475	1.463	1.7	1.787	1.649	2.406	2.347	2.365
TRINITY_DN4281_c0_g1_i1_orf1	inosine-5'-monophosphate dehydrogenase [Ostrinia furnacalis]	6	512	55.3	8.1	18	10	6	High	1	0.991	1.02	0.892	0.867	0.854	0.834	0.902	0.821	0.823	0.829	0.898	0.812	0.78	0.799
TRINITY_DN30027_c0_g1_i1_orf1	40S ribosomal protein S14 [Plutella xylostella]	5	151	16.2	10.46	32	13	5	High	1	1.049	1.062	0.825	0.861	0.854	0.818	0.776	0.806	0.682	0.634	0.733	0.805	0.805	0.822
TRINITY_DN107617_c3_g1_i1_orf1	NADH dehydrogenase [ubiquinone] 1 alpha subcomplex subunit 9, mitochondrial [Ostrinia furnacalis]	8	400	45.2	9.17	16	9	8	High	1	0.972	0.98	0.518	0.531	0.539	0.468	0.526	0.521	0.488	0.481	0.479	0.405	0.394	0.439
TRINITY_DN7957_c0_g1_i5_orf1	spermidine synthase [Ostrinia furnacalis]	7	287	32.3	5.85	28	11	7	High	1	1.005	1.066	1.295	1.387	1.323	1.562	1.709	1.605	1.673	1.687	1.753	1.608	1.556	1.651
TRINITY_DN3859_c0_g1_i5_orf1	D-aspartate oxidase [Ostrinia furnacalis]	8	337	37	8.22	21	9	8	High	1	1.045	1.024	1.644	1.535	1.571	1.4	1.37	1.407	1.659	1.585	1.616	1.025	1.023	0.975
TRINITY_DN3732_c0_g1_i6_orf1	cytochrome P450 monooxygenase CYP6AB141 [Ostrinia furnacalis]	9	479	55.5	8.5	20	11	5	High	1	1.007	1.06	1.171	1.193	1.195	0.963	1.064	1.004	0.847	0.988	0.909	0.918	0.839	0.912
TRINITY_DN2302_c0_g1_i1_orf1	enoyl-CoA hydratase domain-containing protein 3, mitochondrial [Ostrinia furnacalis]	6	278	30.7	8.28	27	10	6	High	1	0.994	1.024	1.64	1.589	1.539	1.35	1.357	1.324	1.21	1.277	1.211	1.045	1.08	1.083
TRINITY_DN10336_c0_g1_i9_orf1	protein phosphatase methylesterase 1 isoform X1 [Ostrinia furnacalis]	5	409	45.5	5.8	16	7	5	High	1	0.927	1.037	1.149	1.113	1.133	1.205	1.189	1.218	1.139	1.097	1.133	1.334	1.306	1.34
TRINITY_DN7022_c0_g1_i7_orf1	fatty-acid amide hydrolase 2-A-like [Ostrinia furnacalis]	11	537	59.4	7.2	16	12	11	High	1	1.033	1.041	1.45	1.452	1.426	1.086	1.099	1.108	1.264	1.262	1.323	0.976	1.003	0.984
TRINITY_DN294_c0_g1_i2_orf1	chloride intracellular channel isoform 1 [Phthorimaea operculella]	5	281	31.8	6.13	38	5	5	High	1	1.062	1.07	0.996	0.855	0.915	0.737	0.76	0.894	0.774	0.967	0.768	0.903	0.879	0.927
TRINITY_DN6908_c0_g1_i3_orf1	serine--pyruvate aminotransferase, mitochondrial [Ostrinia furnacalis]	5	82	9.8	9.13	52	9	1	High	1	0.996	0.975	1.609	1.591	1.371	1.982	1.842	2.045	1.3	1.453	1.287	1.642	1.47	1.604
TRINITY_DN397_c0_g1_i1_orf1	striatin-3 isoform X1 [Ostrinia furnacalis]	6	477	52.9	5.01	20	7	6	High	1	0.997	0.968	0.744	0.765	0.764	0.708	0.768	0.773	0.699	0.662	0.708	1.044	0.951	0.996
TRINITY_DN21420_c0_g1_i2_orf1	glutathione peroxidase, partial [Ostrinia furnacalis]	5	72	8.3	9	76	12	5	High	1	0.939	1.048	2.487	2.503	2.425	2.321	2.443	2.398	3.269	3.035	3.437	1.937	2.007	2.039
TRINITY_DN109540_c0_g1_i3_orf1	4-coumarate--CoA ligase 1-like isoform X4 [Ostrinia furnacalis]	6	534	58.4	8.48	14	6	6	High	1	1.013	1.012	0.36	0.35	0.384	0.352	0.4	0.415	0.388	0.404	0.369	0.353	0.335	0.357
TRINITY_DN25423_c0_g1_i1_orf1	uncharacterized protein LOC114353174 [Ostrinia furnacalis]	8	468	50.6	6.95	22	11	8	High	1	0.974	1.034	1.317	1.38	1.247	1.19	1.225	1.16	1.099	1.008	1.09	1.073	1.125	1.066
TRINITY_DN658_c1_g1_i6_orf1	protein disulfide-isomerase A5 isoform X1 [Ostrinia furnacalis]	7	646	72.4	7.99	11	9	7	High	1	0.999	0.98	0.878	0.838	0.91	0.861	0.803	0.824	0.843	0.827	0.805	0.936	0.92	0.912
TRINITY_DN6162_c1_g1_i1_orf1	hsc70-interacting protein-like [Ostrinia furnacalis]	8	276	31.1	5.34	36	12	8	High	1	0.998	0.978	1.643	1.541	1.682	1.622	1.495	1.597	1.478	1.301	1.374	1.511	1.594	1.534
TRINITY_DN8458_c0_g2_i1_orf1	poly(U)-specific endoribonuclease homolog [Ostrinia furnacalis]	9	554	61.5	9.48	16	10	9	High	1	0.957	1.009	0.923	0.911	0.955	1.046	1.051	1.095	1.13	1.104	1.088	1.13	1.141	1.199
TRINITY_DN36230_c0_g1_i1_orf1	sorting nexin-2 [Ostrinia furnacalis]	8	180	21.2	7.3	51	9	8	High	1	0.979	1.063	1.371	1.256	1.337	1.179	1.062	1.288	1.038	0.994	0.952	1.158	1.208	1.078
TRINITY_DN40345_c0_g1_i6_orf1	60S ribosomal protein L28 [Ostrinia furnacalis]	9	139	15.9	11.6	33	16	9	High	1	0.987	0.995	0.698	0.766	0.683	0.603	0.637	0.62	0.532	0.577	0.626	0.611	0.59	0.618
TRINITY_DN5182_c0_g1_i5_orf1	rab proteins geranylgeranyltransferase component A 1 isoform X1 [Ostrinia furnacalis]	7	532	59.8	4.97	17	9	7	High	1	0.989	1	0.769	0.745	0.807	0.818	0.853	0.807	0.871	0.8	0.831	1.397	1.423	1.401
TRINITY_DN12250_c0_g1_i4_orf1	ubiquinone biosynthesis monooxygenase COQ6, mitochondrial isoform X1 [Ostrinia furnacalis]	7	471	51.9	7.83	21	7	7	High	1	1.061	1.055	0.71	0.72	0.782	0.852	0.835	0.838	0.855	0.83	0.78	0.709	0.706	0.73
TRINITY_DN143_c0_g3_i1_orf1	Ubiquitin-60S ribosomal protein L40, partial [Cotesia chilonis]	8	140	16.2	9.96	39	41	1	High	1	1.042	1.032	0.654	0.669	0.724	0.761	0.788	0.721	0.565	0.505	0.62	0.641	0.63	0.647
TRINITY_DN21170_c0_g1_i5_orf1	twitchin-like [Ostrinia furnacalis]	5	155	17	5.1	52	10	1	High	1	0.937	0.958	1.801	2.032	2.033	0.892	0.779	0.884	0.732	0.655	0.875	0.512	0.569	0.566
TRINITY_DN3889_c0_g1_i7_orfp1	TRINITY_DN3889_c0_g1_i7_m.1657 TRINITY_DN3889_c0_g1::TRINITY_DN3889_c0_g1_i7::g.1657 ORF type:5prime_partial len:235 (+),score=70.90 TRINITY_DN3889_c0_g1_i7:1-705(+)	5	234	24.3	4.67	38	5	1	High	1	1.745	1.388	0.191	0.208	0.116	0.139	0.22	0.328	0.313	0.157	0.196	0.298	0.292	0.324
TRINITY_DN46173_c0_g3_i2_orf1	tropomyosin-1, isoforms 9A/A/B isoform X33 [Aedes aegypti]	7	249	29	4.7	24	17	2	High	1	1.022	0.981	0.465	0.451	0.487	0.379	0.485	0.442	0.403	0.391	0.412	0.514	0.554	0.544
TRINITY_DN1034_c0_g1_i4_orf1	glycerol kinase isoform X4 [Ostrinia furnacalis]	8	624	69.6	6.42	15	8	7	High	1	0.945	1.064	1.422	1.376	1.299	1.261	1.201	1.338	1.443	1.476	1.326	1.026	0.964	1.09
TRINITY_DN58261_c0_g1_i1_orf1	15-hydroxyprostaglandin dehydrogenase [NAD(+)]-like [Ostrinia furnacalis]	8	268	29.4	5.91	34	12	5	High	1	0.977	0.979	0.824	0.79	0.845	0.686	0.649	0.705	0.555	0.61	0.547	0.678	0.647	0.721
TRINITY_DN1004_c0_g1_i6_orf1	rho GDP-dissociation inhibitor 1 [Papilio machaon]	6	205	23.4	4.93	37	10	6	High	1	1.034	1.141	1.049	1.052	1.031	1.036	1.066	1.228	1.053	0.925	0.981	1.09	1.042	1.119
TRINITY_DN2772_c0_g1_i3_orf1	uncharacterized protein LOC114353284 isoform X4 [Ostrinia furnacalis]	7	257	28.3	6.9	33	9	7	High	1	0.94	0.985	1.362	1.383	1.329	1.427	1.568	1.483	1.704	1.987	1.701	0.979	0.998	1.048
TRINITY_DN2258_c0_g2_i1_orf1	60S ribosomal protein L14 [Ostrinia furnacalis]	6	166	18.8	11.39	32	14	6	High	1	0.971	0.965	0.737	0.778	0.726	0.673	0.655	0.671	0.651	0.719	0.693	0.711	0.707	0.743
TRINITY_DN3229_c0_g1_i1_orf1	uncharacterized protein LOC114358442 isoform X1 [Ostrinia furnacalis]	6	217	23.3	5.29	37	11	6	High	1	1.029	1.103	0.452	0.453	0.513	0.469	0.507	0.475	0.462	0.426	0.453	0.337	0.324	0.333
TRINITY_DN12508_c0_g1_i1_orf1	uncharacterized protein LOC114350091 [Ostrinia furnacalis]	8	549	62.3	9.29	13	10	8	High	1	0.995	1.019	0.954	0.825	0.899	0.894	0.855	0.92	0.73	0.735	0.649	0.595	0.597	0.612
TRINITY_DN10385_c0_g1_i5_orf1	unnamed protein product [Arctia plantaginis]	7	484	55.1	5.92	16	8	7	High	1	1.026	0.928	0.805	0.738	0.832	0.772	0.796	0.781	0.725	0.712	0.625	1.046	0.963	0.982
TRINITY_DN72999_c0_g1_i1_orf1	protein obstructor-E-like isoform X1 [Ostrinia furnacalis]	6	295	32.9	5.47	24	11	6	High	1	1.02	0.997	0.612	0.594	0.62	0.545	0.608	0.577	0.521	0.499	0.545	2.17	2.333	2.2
TRINITY_DN49265_c0_g3_i2_orf1	cytochrome c [Ostrinia furnacalis]	7	108	11.8	9.48	50	13	7	High	1	0.975	0.97	0.376	0.378	0.428	0.318	0.324	0.308	0.374	0.36	0.378	0.352	0.346	0.344
TRINITY_DN4041_c0_g1_i6_orf1	tubulin-folding cofactor B isoform X3 [Ostrinia furnacalis]	7	247	28.1	5.2	23	10	7	High	1	0.974	1.001	1.113	1.163	1.142	1.328	1.284	1.287	1.396	1.158	1.414	1.616	1.693	1.652
TRINITY_DN17446_c0_g1_i1_orf1	eukaryotic translation initiation factor 3 subunit E [Ostrinia furnacalis]	6	445	52	5.81	19	6	6	High	1	1.035	1.09	0.729	0.647	0.728	0.61	0.584	0.67	0.611	0.655	0.582	0.615	0.555	0.653
TRINITY_DN47661_c0_g1_i8_orf1	L-dopachrome tautomerase yellow-f2-like [Ostrinia furnacalis]	4	133	15.1	8.46	45	8	3	High	1	1.037	1.047	0.975	0.968	0.892	0.937	0.984	1.039	1.06	1.093	1.056	1.116	1.064	1.108
TRINITY_DN3378_c0_g1_i4_orf1	squamous cell carcinoma antigen recognized by T-cells 3 [Ostrinia furnacalis]	6	901	103.6	5.64	9	6	6	High	1	1.03	1.083	1.042	1.033	1.006	0.943	0.969	1.021	1.003	1.031	1.059	1.031	1.004	1.031
TRINITY_DN4494_c0_g1_i1_orf1	venom serine carboxypeptidase [Ostrinia furnacalis]	6	485	56.1	8.75	14	8	6	High	1	0.914	0.977	0.828	0.802	0.823	0.632	0.621	0.655	0.686	0.65	0.635	1.042	1.075	1.084
TRINITY_DN124654_c0_g1_i1_orf1	protein lethal(2)essential for life [Manduca sexta]	6	195	22.4	5.17	44	12	6	High	1	0.984	1.039	1.828	1.889	1.749	4.577	4.922	3.863	4.061	3.898	4.496	3.122	3.232	3.181
TRINITY_DN2986_c1_g1_i1_orf1	Troponin C, isoform 1 [Papilio xuthus]	5	181	20.2	4.31	22	15	5	High	1	1.048	0.962	0.363	0.373	0.438	0.258	0.233	0.231	0.16	0.142	0.159	0.103	0.098	0.099
TRINITY_DN12534_c0_g1_i4_orf1	antibacterial protein [Heliothis virescens]	6	104	12	6.07	57	10	5	High	1	1.032	0.978	5.086	5.289	4.852	5.448	5.514	5.199	6.182	5.118	6.438	2.269	2.318	2.369
TRINITY_DN1330_c0_g1_i1_orf1	pancreatic triacylglycerol lipase-like [Ostrinia furnacalis]	8	572	65	5.03	15	18	7	High	1	0.982	1.052	0.318	0.327	0.326	0.356	0.38	0.382	0.425	0.414	0.416	0.429	0.416	0.438
TRINITY_DN2407_c0_g1_i2_orf1	uncharacterized protein LOC114366345 isoform X2 [Ostrinia furnacalis]	6	197	21.5	5.5	36	8	1	High	1	0.892	1.012	7.327	7.724	7.256	1.34	1.409	1.725	2.859	3.274	3.148	1.32	0.99	1.219
TRINITY_DN512_c0_g1_i10_orf1	uncharacterized protein LOC114366781 [Ostrinia furnacalis]	6	146	16.8	7.81	43	12	4	High	1	0.971	1.012	1.661	1.583	1.516	2.076	2.027	2	1.926	1.773	1.843	1.479	1.549	1.398
TRINITY_DN10637_c0_g1_i4_orf1	V-type proton ATPase subunit d [Bombyx mandarina]	7	348	39.6	5	20	13	7	High	1	1.043	1.068	0.377	0.353	0.394	0.358	0.392	0.403	0.385	0.415	0.367	0.371	0.364	0.385
TRINITY_DN452_c9_g1_i1_orf1	epidermal retinol dehydrogenase 2-like [Ostrinia furnacalis]	8	362	39.6	8.57	26	8	8	High	1	1.032	1.027	1.957	1.837	1.839	1.528	1.681	1.645	1.434	1.511	1.391	1.153	1.284	1.3
TRINITY_DN17510_c0_g1_i1_orf1	coatomer subunit gamma-2-like [Ostrinia furnacalis]	8	864	95.1	5.66	11	10	7	High	1	1.006	1.032	0.921	0.834	0.911	1.001	0.916	1.081	0.926	0.915	0.792	1.021	1.021	1.051
TRINITY_DN1268_c0_g1_i1_orf1	nuclear pore complex protein Nup154 [Ostrinia furnacalis]	8	1111	120.6	6.6	11	8	8	High	1	0.98	1.006	0.767	0.747	0.768	0.735	0.792	0.756	0.64	0.8	0.669	0.653	0.658	0.689
TRINITY_DN2490_c0_g2_i1_orfp1	TRINITY_DN2490_c0_g2_i1_m.56872 TRINITY_DN2490_c0_g2::TRINITY_DN2490_c0_g2_i1::g.56872 ORF type:internal len:359 (-),score=123.59 TRINITY_DN2490_c0_g2_i1:2-1075(-)	7	358	36.3	5.88	34	8	7	High	1	0.923	1.037	0.058	0.057	0.056	0.08	0.091	0.102	0.071	0.074	0.07	0.088	0.107	0.116
TRINITY_DN5684_c0_g1_i4_orf1	Profilin [Operophtera brumata]	7	126	13.7	6.54	59	14	7	High	1	1.013	1.019	0.934	0.89	0.897	0.984	0.91	0.942	0.963	0.903	0.861	1.07	1.059	1.058
TRINITY_DN6994_c0_g1_i3_orf1	C-type mannose receptor 2-like isoform X1 [Ostrinia furnacalis]	6	324	37	5.59	23	10	5	High	1	0.968	1.041	1.666	1.714	1.678	1.197	1.26	1.179	1.273	1.285	1.272	1.091	1.023	0.978
TRINITY_DN128_c0_g1_i5_orf1	PREDICTED: muscle-specific protein 20-like [Amyelois transitella]	7	182	20.4	8.57	41	17	7	High	1	1.002	1.007	0.987	0.974	0.981	1.109	1.139	1.081	1.11	1.157	1.077	0.734	0.765	0.764
TRINITY_DN3348_c0_g1_i1_orf1	larval cuticle protein A2B-like [Ostrinia furnacalis]	5	199	20.3	6.7	42	9	4	High	1	1.01	0.986	1.059	1.007	0.927	1.037	1.079	1.02	0.976	0.967	1.059	1.121	1.088	1.103
TRINITY_DN327_c1_g1_i4_orf1	mitochondrial import receptor subunit TOM40 homolog 1-like [Ostrinia furnacalis]	6	315	34	7.9	26	7	6	High	1	0.982	1.004	0.401	0.395	0.429	0.393	0.407	0.407	0.381	0.359	0.352	0.413	0.418	0.428
TRINITY_DN23586_c0_g1_i3_orf1	myrosinase 1-like isoform X1 [Ostrinia furnacalis]	8	342	39.2	4.94	29	9	5	High	1	1.014	1.035	0.442	0.444	0.429	0.478	0.488	0.462	0.415	0.525	0.505	0.424	0.396	0.443
TRINITY_DN32586_c0_g2_i1_orf1	unnamed protein product [Euphydryas editha]	4	176	20.5	6.39	47	6	4	High	1	0.976	0.959	1.772	1.813	1.729	2.057	2.022	1.94	1.808	1.648	1.909	0.6	0.713	0.684
TRINITY_DN9464_c0_g1_i1_orf1	angio-associated migratory cell protein [Ostrinia furnacalis]	6	404	44.7	4.68	20	7	6	High	1	1.035	1.004	0.333	0.358	0.383	0.349	0.345	0.365	0.309	0.261	0.289	0.337	0.281	0.291
TRINITY_DN2521_c1_g1_i2_orf1	thioredoxin-like protein 1 [Ostrinia furnacalis]	5	286	31.2	5.39	34	6	5	High	1	0.982	0.95	1.19	1.213	1.248	1.057	1.067	1.119	1.022	1.056	0.99	1.16	1.1	1.091
TRINITY_DN4640_c0_g1_i7_orf1	probable 3-hydroxyacyl-CoA dehydrogenase B0272.3 isoform X1 [Ostrinia furnacalis]	8	310	34.2	7.88	33	10	7	High	1	0.99	0.951	0.977	1.005	0.952	1.126	1.142	1.076	1.069	1.059	1.151	1.043	1.074	1.098
TRINITY_DN9718_c0_g1_i7_orf1	uncharacterized protein LOC114365184 [Ostrinia furnacalis]	7	741	82.8	9.72	13	8	7	High	1	0.961	1.004	1.624	1.631	1.603	1.599	1.613	1.646	1.715	1.629	1.582	1.6	1.537	1.613
TRINITY_DN935_c0_g1_i3_orf1	carboxylesterase 5A-like [Ostrinia furnacalis]	9	578	64.7	5.68	15	11	7	High	1	0.976	0.986	0.807	0.854	0.84	1.05	1.091	1.099	0.903	1.137	1.026	0.815	0.804	0.788
TRINITY_DN429_c0_g1_i12_orf1	hypothetical protein SFRUCORN_009336 [Spodoptera frugiperda]	6	224	25	6.25	27	9	6	High	1	0.987	0.996	0.784	0.813	0.801	0.826	0.849	0.826	0.833	0.798	0.788	0.947	0.925	0.931
TRINITY_DN7674_c0_g1_i2_orf1	prefoldin subunit 2 [Ostrinia furnacalis]	6	145	16.1	6.8	54	10	6	High	1	0.997	0.958	0.89	0.993	0.97	0.8	0.822	0.812	0.792	0.782	0.762	0.833	0.811	0.838
TRINITY_DN117_c0_g1_i5_orf1	lipase member I-like [Ostrinia furnacalis]	6	421	46.9	4.83	21	8	6	High	1	0.986	0.981	0.244	0.24	0.289	0.298	0.317	0.297	0.269	0.265	0.299	0.233	0.241	0.245
TRINITY_DN41259_c0_g1_i6_orf1	endocuticle structural glycoprotein SgAbd-8 [Ostrinia furnacalis]	7	216	24.7	5.02	44	13	7	High	1	0.995	0.979	0.15	0.144	0.18	0.154	0.174	0.165	0.149	0.156	0.145	1.547	1.639	1.471
TRINITY_DN11113_c0_g1_i1_orf1	glutamate--cysteine ligase [Ostrinia furnacalis]	7	666	75.8	6.89	13	11	7	High	1	1.077	0.993	1.054	1.009	1.006	1.023	1.04	1.134	1.004	0.928	0.933	0.943	0.95	0.957
TRINITY_DN220_c0_g1_i3_orf1	serine-arginine protein 55 isoform X6 [Pieris brassicae]	6	226	26.5	10.26	28	8	6	High	1	0.925	0.942	0.54	0.564	0.581	0.434	0.472	0.419	0.4	0.387	0.41	0.703	0.72	0.755
TRINITY_DN9079_c1_g1_i1_orf1	UDP-glucuronosyltransferase 2B15-like [Ostrinia furnacalis]	8	514	58.4	8.29	16	9	7	High	1	1.021	1.06	1.11	0.944	1.068	1.322	1.248	1.4	1.126	1.165	0.857	0.927	0.882	0.95
TRINITY_DN19043_c0_g2_i1_orf1	hypothetical protein EVAR_60653_1 [Eumeta japonica]	6	187	21	5	32	19	6	High	1	1.014	1.047	1.887	1.931	1.84	1.79	1.859	1.757	1.877	1.672	1.876	5.314	5.657	5.002
TRINITY_DN9100_c0_g1_i5_orf1	microtubule-associated protein futsch-like isoform X6 [Ostrinia furnacalis]	10	2257	250.4	5	5	10	10	High	1	1.02	1.004	0.791	0.821	0.831	0.832	0.934	0.825	0.864	0.79	0.84	1.417	1.338	1.339
TRINITY_DN30311_c0_g1_i4_orf1	ribose-5-phosphate isomerase [Ostrinia furnacalis]	6	268	29.3	8.12	25	8	6	High	1	1.008	1.026	1.088	1.066	1.012	0.934	0.909	0.972	0.865	0.905	0.871	0.885	0.898	0.887
TRINITY_DN3010_c0_g1_i4_orf1	inositol oxygenase-like [Ostrinia furnacalis]	9	291	34	5.66	33	12	9	High	1	1.012	1.036	1.114	1.073	1.115	1.071	1.044	1.088	0.877	0.874	0.858	0.702	0.755	0.725
TRINITY_DN27_c0_g1_i1_orf1	THO complex subunit 4-A [Ostrinia furnacalis]	7	260	27.4	10.89	27	9	7	High	1	1.038	1.029	0.625	0.638	0.685	0.594	0.582	0.56	0.538	0.515	0.545	0.729	0.766	0.732
TRINITY_DN144_c0_g1_i4_orf1	COPII coat assembly protein sec16-like [Ostrinia furnacalis]	9	1628	172.6	4.54	7	9	9	High	1	0.957	1.023	0.915	0.979	0.943	0.988	1.02	0.972	0.913	1.08	1.016	1.406	1.302	1.345
TRINITY_DN5666_c0_g1_i2_orf1	protein ROP isoform X2 [Ostrinia furnacalis]	9	587	66.9	7.15	16	11	9	High	1	1.059	1.04	1.133	1.057	1.131	0.972	1.005	0.984	0.933	0.794	0.926	1.165	1.17	1.179
TRINITY_DN7152_c0_g1_i1_orf1	tissue alpha-L-fucosidase [Ostrinia furnacalis]	10	493	57.2	6.28	19	13	10	High	1	0.945	0.98	1.514	1.484	1.489	1.378	1.379	1.414	1.424	1.365	1.393	1.203	1.267	1.21
TRINITY_DN19092_c0_g1_i2_orf1	eukaryotic translation initiation factor 3 subunit L [Ostrinia furnacalis]	10	544	63.7	6.49	19	12	10	High	1	0.948	0.958	0.573	0.499	0.577	0.505	0.508	0.555	0.452	0.54	0.392	0.522	0.523	0.549
TRINITY_DN13088_c0_g1_i5_orf1	beta-hexosaminidase subunit alpha-like isoform X2 [Ostrinia furnacalis]	9	547	62.8	6.35	17	12	9	High	1	1.002	1.01	1.238	1.046	1.175	1.11	1.117	1.203	1.4	1.337	1.158	2.088	2.056	2.103
TRINITY_DN15234_c0_g1_i3_orf1	60S ribosomal protein L30 [Papilio polytes]	6	113	12.4	9.63	60	11	6	High	1	0.963	1.038	0.819	0.762	0.813	0.769	0.755	0.804	0.711	0.801	0.698	0.631	0.637	0.655
TRINITY_DN7294_c0_g2_i4_orf1	hypothetical protein evm_003455 [Chilo suppressalis]	7	489	55.7	5.88	19	9	7	High	1	0.95	1.01	0.817	0.833	0.86	0.811	0.871	0.803	0.78	0.804	0.788	0.775	0.767	0.769
TRINITY_DN15858_c0_g1_i1_orf1	15-hydroxyprostaglandin dehydrogenase [NAD(+)]-like [Ostrinia furnacalis]	3	271	29.6	6.8	21	5	1	High	1	0.88	0.965	1.672	1.864	1.791	1.898	1.963	1.939	1.967	2.016	2.092	1.152	1.049	1.19
TRINITY_DN30208_c0_g1_i3_orf1	unnamed protein product [Timema cristinae]	4	68	7.7	4.5	57	14	4	High	1	1.016	1.003	1.413	1.441	1.424	1.269	1.308	1.194	1.081	0.933	1.218	0.456	0.461	0.463
TRINITY_DN71699_c0_g1_i1_orf1	apolipophorins-like [Ostrinia furnacalis]	6	72	8.2	8.97	63	19	6	High	1	1.033	1.013	1.444	1.433	1.363	1.555	1.634	1.616	2.454	2.411	2.543	3.235	3.172	3.192
TRINITY_DN6908_c0_g1_i1_orf1	serine--pyruvate aminotransferase, mitochondrial [Ostrinia furnacalis]	5	92	10.7	9.36	53	9	1	High	1	1.232	1.488	1.98	1.782	1.815	2.29	2.525	2.57	1.824	2.976	1.661	2.048	1.93	2.351
TRINITY_DN3878_c0_g1_i4_orf1	eukaryotic translation initiation factor 3 subunit J [Ostrinia furnacalis]	6	242	28.1	4.96	23	10	6	High	1	1.04	1.046	0.632	0.662	0.657	0.581	0.594	0.564	0.582	0.613	0.589	0.616	0.612	0.618
TRINITY_DN3708_c0_g1_i3_orf1	hypothetical protein evm_001632 [Chilo suppressalis]	6	335	37.4	5.27	22	10	6	High	1	0.973	0.973	0.998	0.947	0.956	0.853	0.857	0.896	0.908	0.997	0.9	0.855	0.824	0.879
TRINITY_DN667_c0_g1_i13_orf1	enoyl-CoA hydratase domain-containing protein 2, mitochondrial [Ostrinia furnacalis]	8	296	32	8.76	31	8	8	High	1	1.044	0.976	0.765	0.825	0.774	0.872	0.879	0.875	0.81	0.747	0.856	0.751	0.801	0.742
TRINITY_DN6671_c0_g1_i6_orf1	hypothetical protein evm_013656 [Chilo suppressalis]	6	161	17.9	7.33	35	7	6	High	1	0.983	0.954	0.573	0.55	0.589	0.541	0.587	0.563	0.501	0.447	0.48	0.642	0.678	0.646
TRINITY_DN2110_c0_g1_i3_orf1	ribose-phosphate pyrophosphokinase 1 isoform X1 [Chelonus insularis]	5	386	42.2	6.98	13	9	1	High	1	0.923	0.978	1.301	1.277	1.223	1.48	1.504	1.783	1.676	1.723	1.543	1.547	1.399	1.593
TRINITY_DN23564_c0_g1_i7_orf1	cytochrome P450 6B6-like [Ostrinia furnacalis]	10	514	59.4	8.79	17	11	10	High	1	0.914	1.012	1.55	1.626	1.487	1.585	1.611	1.656	1.309	1.243	1.285	1.255	1.218	1.193
TRINITY_DN97378_c0_g1_i2_orf1	dihydropteridine reductase [Galleria mellonella]	5	234	24.7	7.37	32	8	5	High	1	1.026	0.999	1.387	1.375	1.357	1.426	1.518	1.517	1.486	1.563	1.395	1.628	1.5	1.64
TRINITY_DN214_c0_g1_i4_orf1	uncharacterized protein LOC114352813 [Ostrinia furnacalis]	7	262	29.6	8.59	31	11	4	High	1	0.889	0.964	3.272	3.236	3.2	1.838	1.788	1.645	2.277	2.052	2.124	0.869	0.738	0.93
TRINITY_DN7539_c0_g1_i2_orf1	serine protease inhibitor 3/4 [Ostrinia furnacalis]	9	519	58.6	5.66	18	10	9	High	1	0.962	0.955	1.048	1.047	1.022	1.15	1.373	1.289	1.111	1.463	1.033	4.448	4.576	4.464
TRINITY_DN26790_c0_g1_i3_orf1	protein unc-45 homolog B [Ostrinia furnacalis]	8	502	55.9	5.57	18	9	8	High	1	0.986	1.005	0.709	0.714	0.711	0.842	0.877	0.827	0.841	0.984	0.809	0.822	0.842	0.915
TRINITY_DN1369_c0_g2_i3_orf1	ATP-dependent Clp protease ATP-binding subunit clpX-like, mitochondrial isoform X2 [Helicoverpa zea]	8	568	62.1	8.4	15	9	8	High	1	0.992	1.017	0.946	0.961	0.96	0.816	0.828	0.815	0.769	0.74	0.759	0.76	0.711	0.742
TRINITY_DN42824_c0_g1_i5_orf1	prefoldin subunit 3 [Ostrinia furnacalis]	5	186	21.3	5.22	33	9	5	High	1	0.964	1.032	0.625	0.667	0.637	0.59	0.548	0.594	0.608	0.581	0.592	0.766	0.758	0.77
TRINITY_DN1470_c0_g1_i2_orf1	oxidation resistance protein 1 isoform X5 [Ostrinia furnacalis]	7	827	91.2	5.11	12	8	4	High	1	1.08	1.049	1.224	1.218	1.225	1.03	1.115	1.155	1.107	1.061	1.17	0.817	0.875	0.818
TRINITY_DN22678_c0_g1_i4_orf1	NADH-cytochrome b5 reductase 2 isoform X2 [Ostrinia furnacalis]	7	330	37.4	9.35	27	10	7	High	1	0.979	0.947	0.555	0.503	0.541	0.619	0.619	0.63	0.548	0.51	0.502	0.51	0.526	0.492
TRINITY_DN1093_c0_g1_i4_orf1	uncharacterized protein LOC114361723 isoform X4 [Ostrinia furnacalis]	6	238	26.1	5.58	32	8	1	High	1	1.031	0.964	3.332	3.29	2.796	3.636	3.654	3.882	3.613	3.833	3.605	4.207	3.83	4.153
TRINITY_DN51008_c0_g1_i1_orf1	alanine--glyoxylate aminotransferase 2, mitochondrial [Ostrinia furnacalis]	8	488	53.9	7.61	23	9	8	High	1	1.015	1.017	0.969	0.923	0.947	0.976	1.058	1.024	1.015	1.138	1.013	0.97	0.986	0.939
TRINITY_DN6693_c0_g1_i1_orf1	uncharacterized protein LOC114356358 [Ostrinia furnacalis]	7	345	40.4	6.47	24	9	6	High	1	1.008	0.967	0.188	0.17	0.219	0.207	0.195	0.201	0.209	0.217	0.198	0.237	0.254	0.256
TRINITY_DN20957_c0_g1_i1_orf1	adenylate kinase isoenzyme 1 isoform X2 [Ostrinia furnacalis]	6	238	26.2	8.84	30	10	6	High	1	1.004	0.976	0.761	0.753	0.795	0.634	0.62	0.612	0.662	0.601	0.643	0.342	0.333	0.342
TRINITY_DN28759_c0_g1_i1_orf1	innexin inx2 [Ostrinia furnacalis]	7	359	41.6	6.77	19	9	7	High	1	1.004	0.985	0.741	0.69	0.753	0.789	0.742	0.822	0.763	0.716	0.655	1.073	1.066	1.058
TRINITY_DN20347_c0_g1_i6_orf1	venom polypeptide precursor [Doratifera vulnerans]	5	216	24.4	5.19	28	12	5	High	1	1.131	0.984	1.468	1.548	1.435	1.643	1.663	1.655	2.142	2.008	2.275	1.35	1.347	1.325
TRINITY_DN27641_c0_g1_i1_orf1	succinate dehydrogenase [ubiquinone] iron-sulfur subunit, mitochondrial [Ostrinia furnacalis]	6	282	31.8	8.37	30	11	6	High	1	1.015	0.996	0.434	0.444	0.505	0.438	0.443	0.423	0.453	0.471	0.438	0.458	0.427	0.432
TRINITY_DN54410_c0_g2_i1_orf1	lysozyme-like [Ostrinia furnacalis]	5	141	16.2	8.41	43	14	4	High	1	1.09	0.992	0.95	0.981	1.032	1.173	0.984	1.172	1.322	1.226	1.266	0.964	0.982	0.989
TRINITY_DN1491_c0_g1_i8_orf1	GILT-like protein 2 isoform X1 [Ostrinia furnacalis]	5	230	26	5.02	21	11	2	High	1	0.976	1.009	1.145	1.077	1.196	1.233	1.112	1.12	1.16	1.136	1.114	1.865	1.884	1.845
TRINITY_DN12065_c0_g1_i4_orf1	protein DEK isoform X2 [Galleria mellonella]	5	295	31.3	8.9	13	9	5	High	1	0.971	1.044	1.205	1.22	1.201	1.176	1.168	1.146	1.168	1.077	1.263	1.341	1.378	1.377
TRINITY_DN146524_c0_g1_i1_orf1	pupal cuticle protein-like [Ostrinia furnacalis]	4	219	22.2	7.21	30	9	4	High	1	0.954	1.053	1.003	1.052	1.06	1.028	1.039	1.023	0.985	0.912	1.066	1.488	1.501	1.423
TRINITY_DN3366_c0_g1_i6_orf1	eukaryotic translation initiation factor 3 subunit K [Helicoverpa zea]	7	214	24.8	5.81	38	11	7	High	1	1.018	1.004	0.628	0.62	0.679	0.587	0.582	0.592	0.571	0.521	0.551	0.65	0.651	0.672
TRINITY_DN10769_c0_g1_i1_orf1	proteasome subunit beta type-5 [Ostrinia furnacalis]	5	281	31.1	6.42	20	14	5	High	1	0.959	1.021	1.053	0.994	0.999	1.011	0.945	1.047	0.916	0.954	0.892	1.21	1.121	1.143
TRINITY_DN2392_c0_g2_i1_orf1	cytochrome P450 9e2-like [Ostrinia furnacalis]	8	533	61.5	8.38	17	9	6	High	1	0.961	1.012	1.424	1.463	1.332	2.185	2.106	2.131	1.701	1.567	1.869	1.3	1.262	1.273
TRINITY_DN21315_c0_g1_i1_orf1	exportin-7-B isoform X1 [Ostrinia furnacalis]	8	1091	122.4	6.38	9	8	8	High	1	1.027	1.015	1.031	0.998	0.983	1.086	1.1	1.083	1.02	1.012	0.917	1.004	0.928	1.008
TRINITY_DN288_c0_g1_i9_orf1	unnamed protein product [Chilo suppressalis]	8	766	84	6	13	9	8	High	1	0.962	0.99	0.654	0.653	0.681	0.708	0.693	0.668	0.628	0.596	0.645	0.913	0.894	0.913
TRINITY_DN10831_c1_g1_i1_orf1	40S ribosomal protein S16 [Ostrinia furnacalis]	7	151	17	10.11	40	11	5	High	1	1.047	1.085	0.764	0.717	0.761	0.628	0.614	0.658	0.531	0.552	0.53	0.517	0.493	0.529
TRINITY_DN166_c0_g1_i4_orf1	PREDICTED: cryptochrome-1 isoform X1 [Amyelois transitella]	4	555	63.5	6.8	10	6	4	High	1	0.904	0.955	1.218	1.187	1.255	1.375	1.611	1.456	1.654	1.6	1.443	1.874	1.887	1.918
TRINITY_DN12228_c0_g1_i2_orf1	transcriptional activator protein Pur-beta isoform X1 [Ostrinia furnacalis]	5	267	30.2	7.46	25	8	5	High	1	0.967	0.986	1.104	1.079	1.066	1.04	1.027	0.998	0.982	0.926	0.948	1.159	1.151	1.065
TRINITY_DN2283_c0_g2_i1_orf1	H/ACA ribonucleoprotein complex subunit 4 [Ostrinia furnacalis]	9	510	57.3	9.25	16	14	9	High	1	0.986	1.015	0.542	0.523	0.577	0.588	0.608	0.561	0.535	0.477	0.53	0.468	0.471	0.452
TRINITY_DN29009_c0_g2_i2_orf1	juvenile hormone binding protein [Omphisa fuscidentalis]	4	199	22	4.89	23	8	1	High	1	0.942	0.992	1.887	1.91	2.053	1.987	1.903	1.964	2.141	1.793	2.462	1.578	1.701	1.746
TRINITY_DN364_c0_g2_i1_orf1	unnamed protein product [Chilo suppressalis]	6	510	55.5	5.8	14	8	5	High	1	0.987	1.131	1.559	1.655	1.563	1.253	1.375	1.357	1.324	1.197	1.499	1.507	1.555	1.536
TRINITY_DN712_c0_g2_i1_orf1	serine protease inhibitor 77Ba-like [Ostrinia furnacalis]	7	411	46.4	6.96	17	14	7	High	1	1.012	0.983	1.115	1.189	1.132	1.322	1.365	1.299	1.279	1.312	1.199	2.061	2.102	2.018
TRINITY_DN1264_c0_g1_i2_orf1	L-lactate dehydrogenase isoform X1 [Ostrinia furnacalis]	7	348	37.8	6.95	22	10	7	High	1	1.051	0.967	0.963	0.881	0.879	1.217	1.141	1.245	1.096	1.113	0.975	0.807	0.801	0.877
TRINITY_DN17861_c0_g1_i5_orf1	acyl-CoA-binding protein homolog isoform X1 [Ostrinia furnacalis]	4	90	9.6	8.34	47	10	4	High	1	0.925	0.957	0.786	0.777	0.795	0.79	0.788	0.788	0.763	0.773	0.761	0.886	0.842	0.932
TRINITY_DN4748_c0_g1_i5_orf1	unnamed protein product, partial [Brenthis ino]	3	71	7.8	7.88	54	8	3	High	1	0.998	1.069	2.457	2.544	2.393	2.193	2.106	2.149	2.644	2.19	2.556	4.379	5.037	4.465
TRINITY_DN122867_c1_g1_i1_orf1	nuclear migration protein nudC [Ostrinia furnacalis]	7	326	37.7	5.14	22	8	7	High	1	1.025	0.993	0.67	0.648	0.688	0.788	0.734	0.743	0.692	0.686	0.678	0.927	0.928	0.922
TRINITY_DN8245_c0_g1_i4_orf1	uncharacterized protein LOC114357622 [Ostrinia furnacalis]	5	112	12.5	8.57	62	7	2	High	1	0.939	0.884	0.985	1.127	0.993	1.383	1.387	1.555	1.576	1.612	1.55	1.355	1.415	1.358
TRINITY_DN31058_c0_g1_i6_orf1	HIV Tat-specific factor 1 homolog [Ostrinia furnacalis]	7	219	24.7	4.73	30	12	7	High	1	0.988	0.993	0.797	0.848	0.821	0.692	0.755	0.695	0.694	0.711	0.757	0.863	0.83	0.845
TRINITY_DN138481_c0_g1_i5_orf1	hypothetical protein evm_003901 [Chilo suppressalis]	4	217	22.6	8.35	32	7	2	High	1	1.153	1.146	1.384	1.22	1.324	1.529	1.731	1.539	1.763	1.709	1.953	7.965	7.389	6.862
TRINITY_DN31118_c0_g2_i1_orf1	unnamed protein product [Spodoptera exigua]	2	122	12.9	4.92	53	9	2	High	1	1	0.957	1.326	1.443	1.379	1.599	1.532	1.46	1.582	1.267	1.696	0.252	0.212	0.243
TRINITY_DN1993_c0_g1_i1_orf1	6-phosphofructo-2-kinase/fructose-2,6-bisphosphatase isoform X1 [Ostrinia furnacalis]	6	513	58.6	7.78	13	12	6	High	1	1.008	1.058	1.442	1.378	1.355	1.138	1.078	1.138	1.143	1.009	1.075	0.892	0.851	0.875
TRINITY_DN1080_c0_g1_i1_orf1	bleomycin hydrolase [Ostrinia furnacalis]	8	485	55.6	7.18	21	8	8	High	1	0.994	1.005	1.465	1.573	1.568	1.327	1.375	1.318	1.433	1.344	1.415	1.451	1.462	1.449
TRINITY_DN26994_c1_g1_i6_orf1	FGGY carbohydrate kinase domain-containing protein [Ostrinia furnacalis]	8	547	60.1	6.52	15	12	8	High	1	1.053	1.05	1.037	0.98	0.983	1.25	1.188	1.268	1.14	1.116	1.069	1.135	1.148	1.17
TRINITY_DN695_c0_g1_i5_orf1	uncharacterized protein LOC114363574 isoform X1 [Ostrinia furnacalis]	5	253	27.6	5.6	28	7	3	High	1	1.071	1.038	1.368	1.436	1.467	1.294	1.471	1.292	1.269	1.321	1.63	1.048	0.892	1.139
TRINITY_DN2947_c0_g1_i4_orf1	ras-related protein Rab-39B [Spodoptera litura]	6	239	27.1	5.36	29	9	5	High	1	0.974	0.941	1.655	1.416	1.561	1.763	1.591	1.897	1.729	1.659	1.494	1.455	1.533	1.378
TRINITY_DN120979_c0_g1_i1_orf1	la-related protein 1-like isoform X2 [Ostrinia furnacalis]	7	324	34.8	9.16	27	9	7	High	1	1.027	1.016	0.614	0.7	0.626	0.538	0.581	0.559	0.526	0.543	0.638	0.705	0.675	0.682
TRINITY_DN2684_c0_g2_i3_orf1	glutamate decarboxylase 1-like isoform X1 [Ostrinia furnacalis]	6	481	54.5	6.83	18	6	6	High	1	1.021	1.115	1.215	1.171	1.154	1.384	1.546	1.496	1.721	1.637	1.517	2.662	2.852	2.618
TRINITY_DN60949_c0_g1_i4_orf1	aldo-keto reductase AKR2E4-like [Galleria mellonella]	4	123	13.7	9.5	24	18	1	High	1	0.97	0.927	1.562	1.539	1.402	1.044	0.961	1.015	0.935	0.829	0.855	1.428	1.433	1.442
TRINITY_DN142376_c0_g1_i1_orf1	ubiquitin-conjugating enzyme E2 N [Ostrinia furnacalis]	3	151	17.2	6.57	28	7	3	High	1	1.057	1.064	1.117	1.105	1.141	1.136	1.138	1.176	1.338	1.179	1.646	1.142	1.175	1.191
TRINITY_DN629_c0_g1_i6_orf1	annexin B9-like isoform X1 [Ostrinia furnacalis]	6	495	54.7	6.32	16	9	6	High	1	1.066	1.022	1.05	0.976	1.057	0.722	0.71	0.786	0.886	0.763	0.809	1.111	1.098	1.073
TRINITY_DN4956_c0_g1_i6_orf1	nucleolar GTP-binding protein 1 [Ostrinia furnacalis]	6	655	75.1	9.66	10	7	6	High	1	1.039	1.008	0.429	0.475	0.424	0.377	0.475	0.468	0.488	0.457	0.467	0.468	0.438	0.442
TRINITY_DN9302_c0_g1_i1_orf1	DEAD-box helicase Dbp80 [Ostrinia furnacalis]	7	465	51.6	6.47	19	7	7	High	1	0.999	1.004	1.093	1.068	1.094	1.035	1.042	0.989	0.987	0.961	0.982	1.261	1.31	1.312
TRINITY_DN1384_c0_g1_i5_orf1	vacuolar protein sorting-associated protein VTA1 homolog [Ostrinia furnacalis]	7	316	34.6	5.39	22	8	7	High	1	0.953	0.96	1.152	1.109	1.17	1.193	1.236	1.145	1.182	1.208	1.145	1.302	1.317	1.403
TRINITY_DN66671_c0_g1_i1_orf1	phosphoglucomutase-like [Ostrinia furnacalis]	2	87	9.2	9.41	43	6	2	High	1	0.961	1.023	1.361	1.337	1.242	1.343	1.23	1.381	1.477	1.322	1.424	1.451	1.401	1.259
TRINITY_DN1282_c1_g1_i4_orf1	uncharacterized protein LOC114360659 [Ostrinia furnacalis]	6	580	64.2	8.76	13	9	6	High	1	1.05	1.047	1.054	1.093	1.117	1.075	1.136	1.113	1.162	1.175	1.159	1.087	1.035	1.067
TRINITY_DN2694_c0_g1_i3_orf1	cubilin homolog [Ostrinia furnacalis]	9	1742	196.5	5.49	6	10	9	High	1	1.015	1.064	1.291	1.29	1.279	0.844	0.925	0.932	0.97	0.914	0.898	0.84	0.924	0.91
TRINITY_DN18773_c0_g1_i3_orf1	keratin, type II cytoskeletal 68 kDa, component IB-like [Ostrinia furnacalis]	3	148	13.9	11.84	47	6	3	High	1	0.824	0.93	0.4	0.371	0.405	0.361	0.393	0.383	0.272	0.292	0.417	0.235	0.247	0.286
TRINITY_DN5019_c0_g1_i2_orf1	RRP12-like protein isoform X4 [Ostrinia furnacalis]	8	1382	153.7	9	6	8	8	High	1	1.018	1.006	0.437	0.427	0.44	0.438	0.44	0.426	0.419	0.372	0.393	0.423	0.453	0.453
TRINITY_DN3896_c0_g1_i1_orf1	glyoxalase domain-containing protein 4 [Ostrinia furnacalis]	6	285	31.7	6.18	22	9	6	High	1	1	1.093	1.276	1.255	1.273	1.416	1.387	1.377	1.403	1.388	1.374	1.752	1.713	1.786
TRINITY_DN64892_c0_g1_i1_orf1	aldehyde dehydrogenase X, mitochondrial [Manduca sexta]	5	54	5.7	7.42	59	17	3	High	1	0.917	0.955	1.459	1.615	1.421	1.732	1.967	1.758	1.854	3.234	2.043	1.995	1.786	2.166
TRINITY_DN38274_c0_g1_i1_orf1	uncharacterized protein LOC114360402 [Ostrinia furnacalis]	5	261	29.3	6.43	34	5	5	High	1	0.98	1.086	1.107	0.97	0.858	1.034	1.034	0.953	0.932	0.931	0.87	6.44	6.555	6.064
TRINITY_DN2175_c0_g1_i4_orf1	uncharacterized protein LOC114353827 [Ostrinia furnacalis]	5	160	17.4	7.74	45	11	5	High	1	0.962	1.011	1.694	1.664	1.609	1.379	1.281	1.188	1.41	1.253	1.624	0.89	0.882	0.899
TRINITY_DN1191_c0_g1_i4_orf1	interferon-inducible double-stranded RNA-dependent protein kinase activator A homolog isoform X4 [Helicoverpa zea]	5	381	42.1	8.97	16	11	5	High	1	1.003	0.972	0.505	0.554	0.568	0.565	0.579	0.568	0.52	0.515	0.562	0.56	0.575	0.545
TRINITY_DN8544_c12_g1_i2_orf1	mannosyl-oligosaccharide 1,2-alpha-mannosidase IA-like isoform X1 [Ostrinia furnacalis]	7	668	75	6.2	13	9	6	High	1	0.96	0.97	1.016	1.075	1.014	0.978	1.177	1.088	1.004	1.068	0.902	0.928	0.91	0.976
TRINITY_DN7512_c0_g1_i1_orf1	hypothetical protein evm_010529 [Chilo suppressalis]	7	200	22.1	9.13	50	8	5	High	1	0.974	1.002	0.458	0.425	0.477	0.527	0.52	0.53	0.508	0.536	0.504	0.412	0.409	0.444
TRINITY_DN102260_c0_g1_i1_orf1	unnamed protein product [Diatraea saccharalis]	5	88	9.6	9.86	64	8	3	High	1	1.115	1.052	1.115	1.076	0.971	0.848	0.699	0.746	0.734	0.678	0.832	0.754	0.747	0.692
TRINITY_DN25779_c0_g1_i6_orf1	aldo-keto reductase AKR2E4-like [Ostrinia furnacalis]	5	322	35.9	7.14	23	5	5	High	1	1.021	0.961	0.311	0.328	0.347	0.273	0.277	0.268	0.287	0.319	0.286	0.645	0.698	0.653
TRINITY_DN1093_c0_g1_i6_orf1	uncharacterized protein LOC114361723 isoform X4 [Ostrinia furnacalis]	7	414	47.1	6.14	20	8	4	High	1	1.028	0.997	1.725	1.601	1.891	1.857	1.905	1.993	2.219	2.082	1.808	2.096	2.079	1.995
TRINITY_DN2570_c0_g1_i1_orf1	PREDICTED: pyruvate carboxylase, mitochondrial isoform X1 [Microplitis demolitor]	8	1193	131.4	6.55	7	15	1	High	1	0.899	0.982	1.47	1.486	1.501	1.371	1.808	1.627	1.304	1.352	2.105	1.158	1.117	1.204
TRINITY_DN381_c0_g1_i1_orf1	cuticle protein 8-like [Ostrinia furnacalis]	4	230	25	6.86	22	7	4	High	1	0.945	0.952	0.936	0.996	0.868	0.929	0.952	0.909	0.863	0.671	0.741	9.122	9.341	7.971
TRINITY_DN14987_c0_g1_i3_orf1	hypothetical protein evm_009121 [Chilo suppressalis]	9	2239	248.9	7.02	5	9	9	High	1	0.998	1.048	0.898	0.941	0.891	0.826	0.847	0.819	0.735	0.806	0.783	1.067	1.073	1.074
TRINITY_DN5559_c0_g1_i1_orf1	ferrochelatase, mitochondrial isoform X2 [Ostrinia furnacalis]	10	401	45.2	8.03	22	11	10	High	1	0.945	0.977	0.616	0.618	0.666	0.695	0.687	0.689	0.681	0.712	0.689	0.631	0.672	0.653
TRINITY_DN1957_c0_g1_i4_orf1	NAD kinase 2, mitochondrial [Ostrinia furnacalis]	7	435	49.1	7.83	21	7	7	High	1	0.994	1.028	1.684	1.485	1.58	2.096	2.05	2.109	2.376	2.309	2.226	1.927	1.879	1.894
TRINITY_DN11374_c0_g1_i4_orf1	unnamed protein product [Chilo suppressalis]	9	1207	143.9	7.18	9	9	9	High	1	1.014	0.979	1.103	1.114	1.125	1.1	1.172	1.155	0.95	1.105	0.951	0.967	0.913	0.993
TRINITY_DN56795_c1_g1_i1_orf1	uncharacterized protein LOC114365476 [Ostrinia furnacalis]	5	254	27.1	8.82	27	9	5	High	1	1.015	1.024	0.756	0.803	0.756	1.068	1.062	1.019	0.927	0.907	1.032	0.672	0.727	0.728
TRINITY_DN1266_c6_g1_i1_orf1	transmembrane 9 superfamily member 2 [Ostrinia furnacalis]	7	674	76.1	7.72	11	10	7	High	1	0.977	0.982	0.835	0.919	0.865	0.822	0.889	0.876	0.784	0.81	0.797	0.812	0.77	0.817
TRINITY_DN2861_c0_g2_i1_orf1	proteasome subunit alpha type-5 [Ostrinia furnacalis]	6	224	24.6	5.01	42	14	6	High	1	0.96	0.97	1.337	1.252	1.281	1.287	1.338	1.322	1.329	1.381	1.327	1.486	1.429	1.569
TRINITY_DN59422_c0_g1_i2_orf1	larval cuticle protein LCP-22-like isoform X2 [Pectinophora gossypiella]	4	182	19.5	9.45	38	5	4	High	1	1.019	1.111	2.21	2.314	2.167	2.267	2.203	2.108	1.87	1.612	2.103	0.393	0.386	0.431
TRINITY_DN874_c2_g1_i1_orf1	uncharacterized protein LOC114356358 [Ostrinia furnacalis]	6	394	46.2	7.5	19	8	6	High	1	0.994	0.959	1.813	1.845	1.91	2.181	2.004	2.058	1.681	1.932	1.757	1.584	1.662	1.556
TRINITY_DN582_c0_g1_i5_orf1	hypothetical protein evm_007348 [Chilo suppressalis]	5	1319	146.3	6.18	7	6	3	High	1	1.08	1.097	1.5	1.454	1.439	1.623	1.555	1.627	1.496	1.351	1.563	1.587	1.379	1.232
TRINITY_DN6015_c1_g1_i3_orf1	probable salivary secreted peptide [Ostrinia furnacalis]	7	110	12.3	9.07	61	9	6	High	1	1.008	1.045	1.167	1.248	1.162	1.296	1.358	1.326	1.416	1.478	1.346	1.488	1.457	1.516
TRINITY_DN147676_c0_g1_i1_orf1	PREDICTED: 60S ribosomal protein L23 [Microplitis demolitor]	7	140	14.8	10.58	64	18	4	High	1	0.969	0.944	0.768	0.841	0.827	0.737	0.769	0.747	0.605	0.688	0.641	0.581	0.596	0.606
TRINITY_DN542_c0_g2_i1_orf1	uncharacterized protein LOC114364889 [Ostrinia furnacalis]	4	388	44.5	5.07	16	9	4	High	1	1.012	0.937	0.167	0.157	0.184	0.203	0.207	0.207	0.197	0.218	0.177	0.211	0.205	0.215
TRINITY_DN6423_c0_g1_i6_orf1	phenoloxidase-activating factor 2-like isoform X1 [Ostrinia furnacalis]	5	509	55.7	6.18	13	6	3	High	1	1.07	1.084	2.802	2.997	2.584	2.999	3.184	2.971	2.926	2.759	3.377	5.771	6.222	5.405
TRINITY_DN20710_c0_g1_i2_orf1	plexin A3 [Ostrinia furnacalis]	7	1898	211.9	6.65	5	7	7	High	1	1.04	1.052	0.992	0.988	0.953	1.007	0.995	0.98	1.017	0.966	1.023	1.345	1.337	1.303
TRINITY_DN21559_c0_g2_i1_orf1	protein bicaudal D isoform X3 [Galleria mellonella]	6	548	59.4	5.55	15	7	6	High	1	1.025	0.987	0.733	0.724	0.74	0.765	0.781	0.762	0.758	0.762	0.784	1.037	0.99	1.01
TRINITY_DN1285_c0_g1_i6_orf1	bifunctional 3'-phosphoadenosine 5'-phosphosulfate synthase isoform X3 [Ostrinia furnacalis]	5	390	43.5	7.71	16	9	5	High	1	0.931	0.956	0.436	0.433	0.457	0.397	0.433	0.399	0.353	0.367	0.338	0.429	0.446	0.418
TRINITY_DN3769_c0_g1_i1_orf1	uncharacterized protein LOC114360562 [Ostrinia furnacalis]	8	384	45.3	10.4	20	10	8	High	1	0.967	1.016	1.011	1.022	0.983	1.064	1.105	1.072	0.959	0.921	0.961	0.796	0.823	0.849
TRINITY_DN42903_c0_g1_i4_orf1	rab GTPase-binding effector protein 1 isoform X1 [Ostrinia furnacalis]	7	597	66.8	5.36	15	7	7	High	1	0.985	1.02	0.863	0.861	0.795	0.785	0.862	0.814	0.807	0.741	0.82	0.934	0.896	0.875
TRINITY_DN3332_c0_g1_i11_orf1	glutathione S-transferase sigma3 [Glyphodes pyloalis]	8	200	23.1	6.23	45	20	2	High	1	0.961	1.014	0.263	0.221	0.27	0.273	0.279	0.282	0.28	0.436	0.271	0.354	0.316	0.341
TRINITY_DN5867_c0_g1_i1_orf1	NADH dehydrogenase [ubiquinone] 1 alpha subcomplex subunit 7-like [Ostrinia furnacalis]	6	110	12.3	9.92	60	9	6	High	1	1.019	0.995	0.373	0.412	0.439	0.396	0.409	0.403	0.395	0.364	0.42	0.48	0.519	0.484
TRINITY_DN120593_c0_g1_i1_orf1	SUMO-activating enzyme subunit 1 [Ostrinia furnacalis]	6	339	38.1	5.57	20	9	6	High	1	0.97	1.005	0.848	0.89	0.888	0.84	0.876	0.888	0.835	0.803	0.813	1.155	1.114	1.149
TRINITY_DN2177_c0_g1_i1_orf1	uncharacterized protein LOC114349824 isoform X1 [Ostrinia furnacalis]	4	831	89.7	6.39	6	9	4	High	1	1.012	1.012	0.694	0.682	0.744	0.73	0.701	0.808	0.855	0.817	0.804	0.672	0.675	0.677
TRINITY_DN10716_c1_g1_i1_orf1	apoptosis-inducing factor 3-like [Ostrinia furnacalis]	8	602	65.4	8.4	15	9	8	High	1	0.963	0.973	0.804	0.81	0.764	0.773	0.808	0.771	0.767	0.827	0.713	0.735	0.719	0.796
TRINITY_DN13746_c0_g1_i5_orf1	unnamed protein product [Chilo suppressalis]	6	1464	158.8	8.91	6	7	6	High	1	1.006	0.977	0.986	1.028	1.071	1.082	1.109	1.103	1.01	1.142	1.11	1.008	1.064	1.019
TRINITY_DN8651_c0_g1_i18_orf1	glutathione S-transferase theta 2 [Conogethes punctiferalis]	5	144	16.8	7.62	39	6	2	High	1	1.039	1.111	1.497	1.562	1.556	1.347	1.322	1.399	0.962	0.996	1.008	0.594	0.602	0.619
TRINITY_DN3235_c0_g1_i1_orf1	SPARC [Trichoplusia ni]	6	317	36.9	5.01	24	8	6	High	1	1.039	0.964	0.246	0.23	0.27	0.25	0.279	0.273	0.218	0.224	0.215	0.758	0.795	0.717
TRINITY_DN3836_c0_g1_i4_orf1	2-oxoisovalerate dehydrogenase subunit alpha, mitochondrial [Ostrinia furnacalis]	8	432	48.9	6.86	21	9	8	High	1	1.012	0.973	0.546	0.527	0.563	0.628	0.64	0.618	0.464	0.445	0.484	0.426	0.429	0.397
TRINITY_DN5950_c0_g1_i4_orf1	retinol dehydrogenase 14-like [Ostrinia furnacalis]	7	337	38	9.52	28	8	7	High	1	0.993	1.033	0.941	0.907	0.878	1.011	0.972	1.103	0.936	0.887	0.9	0.925	0.853	0.867
TRINITY_DN805_c0_g1_i5_orf1	serine protease snake-like [Ostrinia furnacalis]	6	400	43.9	5.53	23	6	6	High	1	1.035	1.129	2.198	2.101	2.034	2.401	2.212	2.255	2.41	2.261	2.467	2.508	2.836	2.293
TRINITY_DN2170_c1_g1_i3_orf1	beta-1,3-glucan-binding protein-like [Ostrinia furnacalis]	4	191	21.5	6.2	30	5	4	High	1	1.063	0.942	1.497	1.453	1.454	1.516	1.621	1.528	1.758	1.749	1.549	2.459	2.601	2.455
TRINITY_DN8245_c0_g1_i3_orf1	uncharacterized protein LOC114357622 [Ostrinia furnacalis]	5	112	12.5	8.9	62	6	2	High	1	1.01	1	1.772	1.883	1.645	1.765	1.657	1.825	2.027	1.858	2.002	1.914	2.015	1.996
TRINITY_DN1376_c0_g1_i4_orf1	phosphatidylinositol 4-kinase type 2-beta [Ostrinia furnacalis]	6	452	51.7	6.93	17	7	6	High	1	0.976	0.945	0.995	0.951	0.911	0.913	0.943	0.996	0.977	0.974	0.897	0.98	1.01	0.995
TRINITY_DN13615_c0_g1_i3_orf1	calcium-binding protein P-like [Ostrinia furnacalis]	6	269	28.8	7.97	30	8	6	High	1	0.963	1.081	1.32	1.447	1.425	1.488	1.282	1.435	1.506	1.274	1.462	1.433	1.461	1.468
TRINITY_DN829_c0_g1_i8_orf1	cytochrome P450 6B6-like [Ostrinia furnacalis]	7	515	58.5	8.09	16	9	5	High	1	0.974	0.988	1.316	1.227	1.231	1.605	1.586	1.655	1.201	1.275	1.265	0.844	0.791	0.84
TRINITY_DN43942_c0_g1_i1_orf1	LOW QUALITY PROTEIN: caprin homolog [Ostrinia furnacalis]	6	413	45.3	5.16	20	8	6	High	1	1.039	1.027	0.482	0.511	0.532	0.471	0.426	0.425	0.434	0.702	0.425	0.615	0.584	0.586
TRINITY_DN4272_c0_g1_i1_orf1	MICOS complex subunit MIC19-like [Ostrinia furnacalis]	6	167	18.8	7.68	48	10	6	High	1	1	0.964	0.759	0.748	0.772	0.803	0.803	0.738	0.652	0.648	0.71	0.726	0.729	0.674
TRINITY_DN19034_c0_g1_i1_orf1	tRNA-splicing ligase RtcB homolog [Ostrinia furnacalis]	6	506	55.7	8.53	15	8	6	High	1	0.98	1.037	1.096	1.142	1.124	1.059	1.087	1.078	0.928	0.974	1.003	1.206	1.22	1.151
TRINITY_DN64015_c0_g1_i1_orf1	asparagine synthetase [glutamine-hydrolyzing] [Ostrinia furnacalis]	8	551	62.5	6.71	17	10	8	High	1	0.973	0.956	0.846	0.872	0.896	0.855	0.82	0.798	0.822	0.835	0.855	0.913	0.899	0.858
TRINITY_DN4069_c0_g1_i5_orf1	putative sulfiredoxin [Ostrinia furnacalis]	4	129	14.6	8.62	47	7	4	High	1	0.974	1.007	2.146	2.129	2.092	2.243	2.022	2.219	1.618	1.519	1.578	1.326	1.326	1.273
TRINITY_DN23444_c0_g1_i11_orf1	serrate RNA effector molecule homolog isoform X3 [Ostrinia furnacalis]	10	619	70.5	6.2	16	11	5	High	1	1.039	1.178	0.792	0.953	1.029	0.749	0.708	1	0.654	0.894	0.566	0.728	1.573	0.738
TRINITY_DN307_c1_g1_i1_orf1	uncharacterized protein LOC114356704 [Ostrinia furnacalis]	3	96	10.4	8.66	35	15	3	High	1	1.068	1.02	1.24	1.213	1.258	3.168	3.022	2.803	2.225	1.825	2.344	2.106	2.113	1.935
TRINITY_DN14487_c0_g1_i4_orf1	hypothetical protein HW555_009956 [Spodoptera exigua]	6	501	54.6	6.96	14	8	6	High	1	1.011	1.002	0.546	0.558	0.577	0.523	0.522	0.546	0.561	0.617	0.602	0.751	0.708	0.738
TRINITY_DN3616_c0_g1_i4_orf1	conotoxin ArMKLT2-032-like [Ostrinia furnacalis]	3	56	6.1	5.29	68	8	1	High	1	0.952	0.836	2.349	2.202	2.043	1.731	1.364	1.423	3.646	2.701	4.155	6.181	5.815	4.584
TRINITY_DN13312_c0_g2_i1_orf1	von Willebrand factor A domain-containing protein 8 [Trichoplusia ni]	9	884	99.5	8.34	12	9	9	High	1	0.941	0.976	0.938	0.991	0.881	0.877	0.866	0.858	0.893	0.983	0.875	0.651	0.644	0.728
TRINITY_DN1391_c0_g1_i29_orfp1	TRINITY_DN1391_c0_g1_i29_m.70767 TRINITY_DN1391_c0_g1::TRINITY_DN1391_c0_g1_i29::g.70767 ORF type:complete len:495 (+),score=158.49 TRINITY_DN1391_c0_g1_i29:728-2212(+)	6	494	52.3	8.06	14	9	5	High	1	1.035	1.101	3.833	3.989	3.713	4.05	2.942	3.47	3.497	2.784	3.912	2.562	2.551	2.298
TRINITY_DN95665_c0_g1_i1_orf1	hypothetical protein HW555_003264 [Spodoptera exigua]	3	122	13.9	8.28	30	15	3	High	1	1.025	1.011	0.588	0.613	0.63	0.538	0.585	0.54	0.656	0.58	0.654	0.625	0.622	0.616
TRINITY_DN4456_c0_g1_i1_orf1	uncharacterized protein LOC114353382 isoform X1 [Ostrinia furnacalis]	6	374	41	6.46	20	8	6	High	1	0.992	0.983	0.894	0.989	0.971	1.035	1.172	1.147	0.905	0.878	0.826	1.237	1.139	1.144
TRINITY_DN135_c0_g1_i1_orf1	60S ribosomal protein L11 [Nymphalis io]	5	201	23.1	10.26	20	9	4	High	1	0.914	0.966	0.683	0.702	0.679	0.677	0.696	0.692	0.632	0.722	0.679	0.531	0.481	0.568
TRINITY_DN38301_c0_g1_i2_orf1	gamma-taxilin [Ostrinia furnacalis]	7	629	71.1	5.48	12	7	7	High	1	0.999	0.985	0.437	0.432	0.502	0.484	0.453	0.499	0.485	0.464	0.474	0.593	0.567	0.566
TRINITY_DN11973_c0_g1_i1_orf1	nuclear pore complex protein Nup93-like [Ostrinia furnacalis]	7	824	93.3	6.42	11	7	7	High	1	1.019	1.106	0.84	0.89	0.861	0.847	0.812	0.83	0.812	0.748	0.794	0.83	0.869	0.807
TRINITY_DN23204_c0_g1_i1_orf1	LOW QUALITY PROTEIN: uncharacterized protein LOC114350452 [Ostrinia furnacalis]	5	280	30.4	5.43	21	6	5	High	1	1.01	0.963	0.713	0.713	0.745	0.846	0.831	0.795	0.845	0.763	0.852	0.562	0.686	0.634
TRINITY_DN36893_c0_g1_i1_orf1	40S ribosomal protein S15 [Bicyclus anynana]	5	147	17	10.43	59	7	5	High	1	0.9	0.941	0.812	0.815	0.795	0.626	0.609	0.643	0.574	0.593	0.584	0.608	0.61	0.618
TRINITY_DN1386_c0_g1_i6_orf1	ras-related protein Rab-36 [Ostrinia furnacalis]	7	495	54.1	6.42	13	8	7	High	1	0.973	0.97	0.447	0.44	0.487	0.538	0.507	0.571	0.478	0.497	0.431	0.645	0.604	0.62
TRINITY_DN1947_c0_g1_i6_orf1	insulin-degrading enzyme [Ostrinia furnacalis]	10	1008	114.3	6.46	10	11	10	High	1	1.016	0.994	0.732	0.749	0.802	0.779	0.809	0.758	0.739	0.716	0.709	0.812	0.799	0.829
TRINITY_DN29018_c0_g1_i4_orf1	prostaglandin reductase 1-like isoform X1 [Ostrinia furnacalis]	7	335	36.5	6.89	24	7	7	High	1	0.977	0.949	0.154	0.19	0.211	0.171	0.172	0.182	0.241	0.248	0.222	0.146	0.151	0.156
TRINITY_DN28806_c0_g1_i1_orf1	ATP-dependent RNA helicase WM6 [Ostrinia furnacalis]	5	426	48.7	5.64	15	7	5	High	1	0.975	0.975	0.574	0.604	0.65	0.617	0.606	0.699	0.578	0.566	0.537	0.791	0.611	0.625
TRINITY_DN18593_c0_g1_i1_orf1	60S ribosomal protein L22-like [Ostrinia furnacalis]	7	147	16.8	9.82	48	12	7	High	1	1.006	0.997	0.877	0.953	0.815	0.747	0.745	0.713	0.668	0.639	0.777	0.735	0.685	0.684
TRINITY_DN50225_c0_g1_i1_orf1	SRSF protein kinase 3 [Galleria mellonella]	4	605	68.5	6.19	6	4	4	High	1	1.013	0.99	0.792	0.766	0.787	0.716	0.697	0.775	0.698	0.878	0.686	1.016	0.963	0.975
TRINITY_DN32_c0_g1_i4_orf1	epidermal growth factor receptor substrate 15 homolog [Ostrinia furnacalis]	6	309	34.9	4.93	23	7	6	High	1	0.952	0.997	0.724	0.834	0.725	1.166	1.228	1.139	0.941	0.941	0.887	0.648	0.631	0.632
TRINITY_DN8306_c0_g1_i4_orf1	NAD(P) transhydrogenase, mitochondrial-like [Ostrinia furnacalis]	6	834	86.1	5.68	10	7	6	High	1	1.029	0.937	1.048	1.144	1.023	1.141	1.036	1.077	0.906	0.893	0.846	1.457	1.432	1.344
TRINITY_DN246_c1_g1_i5_orf1	lachesin isoform X1 [Ostrinia furnacalis]	6	368	41	6.92	22	7	6	High	1	0.926	0.949	1.025	1.037	1.048	1.099	1.064	1.199	1.176	1.141	1.138	1.442	1.492	1.361
TRINITY_DN9435_c0_g1_i7_orf1	uncharacterized protein LOC114350197 [Ostrinia furnacalis]	5	154	16.8	6.32	34	6	5	High	1	0.941	0.949	1.604	1.723	1.506	1.673	1.811	1.57	2.164	2.245	2.716	1.145	1.14	1.307
TRINITY_DN14073_c0_g1_i1_orf1	cytochrome c oxidase subunit 4 isoform 1, mitochondrial-like [Ostrinia furnacalis]	6	174	20.2	9.79	47	7	6	High	1	1.036	0.997	0.476	0.451	0.501	0.524	0.482	0.533	0.644	0.66	0.585	0.523	0.53	0.535
TRINITY_DN1073_c0_g1_i4_orf1	carboxylesterase [Loxostege sticticalis]	6	589	65.7	4.91	14	8	5	High	1	0.969	0.925	0.273	0.288	0.341	0.335	0.373	0.345	0.306	0.331	0.298	0.308	0.32	0.314
TRINITY_DN13186_c0_g1_i1_orf1	NADH dehydrogenase [ubiquinone] iron-sulfur protein 5-like [Bicyclus anynana]	3	100	11.7	8.48	48	4	3	High	1	0.973	0.973	0.613	0.595	0.622	0.539	0.599	0.558	0.675	0.738	0.726	0.588	0.567	0.572
TRINITY_DN21035_c0_g1_i14_orf1	mitochondrial amidoxime reducing component 2-like [Ostrinia furnacalis]	6	138	15.6	7.78	41	9	1	High	1	0.953	0.915	0.791	0.785	0.893	0.595	0.603	0.646	0.277	0.226	0.239	0.248	0.244	0.268
TRINITY_DN21909_c0_g1_i1_orf1	complement component 1 Q subcomponent-binding protein, mitochondrial [Ostrinia furnacalis]	6	288	31.9	5.2	24	7	6	High	1	1.039	1.011	0.39	0.389	0.417	0.381	0.378	0.374	0.395	0.351	0.363	0.39	0.423	0.389
TRINITY_DN13093_c0_g1_i2_orf1	enhancer of mRNA-decapping protein 4 [Ostrinia furnacalis]	8	1001	107	5.2	7	9	8	High	1	0.987	1.013	0.813	0.809	0.851	0.876	0.896	0.84	0.726	0.689	0.761	0.874	0.905	0.919
TRINITY_DN48410_c0_g2_i1_orf1	alpha-amylase 2-like isoform X3 [Ostrinia furnacalis]	8	502	56.5	6.68	15	9	8	High	1	1.006	0.944	0.193	0.192	0.233	0.24	0.242	0.234	0.248	0.242	0.238	0.215	0.21	0.222
TRINITY_DN35635_c0_g1_i1_orf1	probable NADH dehydrogenase [ubiquinone] 1 alpha subcomplex subunit 12 [Ostrinia furnacalis]	5	143	16.9	9.09	44	11	5	High	1	0.987	0.976	0.429	0.424	0.459	0.345	0.335	0.322	0.397	0.384	0.419	0.501	0.483	0.471
TRINITY_DN64230_c0_g1_i1_orf1	serine/threonine-protein phosphatase 2B catalytic subunit 3-like [Ostrinia furnacalis]	9	495	55.9	6.43	20	9	9	High	1	0.999	1.022	0.941	0.917	0.983	0.969	1.014	0.997	0.929	0.866	0.913	0.927	0.942	0.91
TRINITY_DN2193_c0_g1_i7_orf1	long-chain-fatty-acid--CoA ligase 5 isoform X1 [Ostrinia furnacalis]	9	692	77.2	8	14	11	9	High	1	0.984	0.984	1.358	1.397	1.338	1.297	1.385	1.346	1.101	1.057	1.055	0.824	0.796	0.824
TRINITY_DN18374_c0_g1_i1_orf1	L-2-hydroxyglutarate dehydrogenase, mitochondrial [Ostrinia furnacalis]	8	445	49.4	8.85	22	10	8	High	1	1.039	1.002	1.525	1.443	1.498	1.509	1.486	1.521	1.633	1.791	1.439	1.403	1.394	1.387
TRINITY_DN12193_c0_g1_i2_orf1	carbonyl reductase [NADPH] 1-like [Ostrinia furnacalis]	7	274	29.9	7.53	34	9	3	High	1	1.052	0.986	0.836	0.839	0.883	0.877	0.986	0.94	0.947	0.819	0.942	0.937	0.899	0.894
TRINITY_DN13799_c0_g1_i1_orf1	uncharacterized protein LOC116345248 [Contarinia nasturtii]	6	142	15.8	6.3	44	11	6	High	1	1.008	0.988	1.908	1.902	1.795	3.639	3.786	3.567	4.597	4.151	4.857	3.059	3.191	3.092
TRINITY_DN18502_c0_g1_i1_orf1	uncharacterized protein LOC114359515 [Ostrinia furnacalis]	6	554	59.7	4.87	15	8	6	High	1	1	0.922	0.497	0.537	0.537	0.504	0.562	0.512	0.476	0.489	0.484	3.119	3.18	2.846
TRINITY_DN8317_c1_g2_i8_orf1	PREDICTED: guanine nucleotide-binding protein G(I)/G(S)/G(T) subunit beta-1 [Amyelois transitella]	7	340	37.2	6.28	26	12	7	High	1	0.987	1.009	1.039	1.01	1.024	1.049	1.094	1.036	0.968	0.902	0.974	1.074	1.156	1.153
TRINITY_DN757_c3_g1_i2_orf1	PREDICTED: galectin-4-like [Amyelois transitella]	6	236	24.8	5.06	28	16	6	High	1	0.98	0.958	1.402	1.456	1.441	1.446	1.498	1.444	1.357	1.353	1.355	1.078	1.119	1.114
TRINITY_DN3906_c0_g1_i5_orf1	ejaculatory bulb-specific protein 3-like [Ostrinia furnacalis]	7	119	13.2	5.85	44	9	7	High	1	0.966	0.986	1.191	1.268	1.187	1.02	1.041	0.965	0.738	0.733	0.866	0.578	0.552	0.586
TRINITY_DN27670_c0_g1_i4_orf1	dynactin subunit 2 [Ostrinia furnacalis]	6	369	41.1	5.14	19	6	6	High	1	1.002	0.981	1.01	1.019	1.048	0.992	0.999	0.962	0.958	0.927	0.969	1.094	1.101	1.101
TRINITY_DN120089_c0_g1_i1_orf1	phosphoglucomutase [Ostrinia furnacalis]	6	123	13.3	5.82	66	8	6	High	1	0.954	1.02	1.258	1.255	1.2	1.294	1.34	1.204	1.146	1.25	1.232	0.903	0.897	0.882
TRINITY_DN11464_c0_g1_i3_orf1	unnamed protein product [Spodoptera littoralis]	7	507	56.4	5.2	15	8	7	High	1	1.017	1.034	0.784	0.929	0.81	0.855	0.786	0.842	0.805	0.77	0.87	1.008	1.042	1.054
TRINITY_DN2040_c0_g1_i6_orf1	trypsin-like serine proteinase T26 protein, partial [Chilo infuscatellus]	5	340	37.1	7.06	17	8	2	High	1	1.016	1.129	2.635	2.557	2.636	3.027	2.935	3.048	3.374	2.625	2.919	1.632	1.554	1.491
TRINITY_DN15318_c0_g1_i1_orf1	hepatoma-derived growth factor-related protein 2-like [Ostrinia furnacalis]	7	330	36.9	9.09	27	11	7	High	1	1.054	0.981	0.95	1.049	1.043	0.898	0.963	0.9	0.763	0.69	0.771	0.714	0.735	0.713
TRINITY_DN59852_c0_g1_i1_orf1	hypothetical protein evm_008421 [Chilo suppressalis]	4	100	11.3	7.18	45	6	4	High	1	0.965	0.988	1.314	1.453	1.319	1.318	1.368	1.258	1.257	1.042	1.288	1.072	1.066	0.992
TRINITY_DN4408_c6_g1_i1_orf1	polyprotein, partial [Bemisia tabaci]	6	674	76.2	6.64	10	7	6	High	1	1.058	1.025	1.097	1.047	1.064	1.125	1.106	1.05	0.56	0.531	0.595	0.429	0.368	0.385
TRINITY_DN57536_c0_g1_i14_orf1	hypothetical protein O3G_MSEX012216 [Manduca sexta]	7	145	15.8	6.92	38	10	5	High	1	1.033	1.025	1.173	1.107	1.209	1.249	1.13	1.291	1.233	1.123	1.072	1.254	1.289	1.194
TRINITY_DN5495_c0_g1_i5_orf1	multiple coagulation factor deficiency protein 2 homolog isoform X1 [Ostrinia furnacalis]	6	226	26.2	6.06	31	6	6	High	1	1.033	1.064	1.232	1.21	1.113	1.246	1.169	1.186	1.142	0.993	1.162	1.472	1.415	1.342
TRINITY_DN1935_c0_g1_i1_orf1	adult-specific cuticular protein ACP-22-like [Ostrinia furnacalis]	7	165	19.3	5.73	38	10	6	High	1	0.959	1.023	0.857	0.811	0.795	0.763	0.772	0.728	0.748	0.818	0.731	4.49	4.522	4.258
TRINITY_DN2574_c0_g1_i5_orf1	prion-like-(Q/N-rich) domain-bearing protein 25 [Ostrinia furnacalis]	4	326	34.9	5.95	20	4	4	High	1	1.021	0.966	0.314	0.308	0.348	0.363	0.436	0.361	0.357	0.286	0.381	0.294	0.305	0.286
TRINITY_DN1491_c0_g1_i4_orf1	GILT-like protein 2 isoform X1 [Ostrinia furnacalis]	4	238	26.5	6.87	16	9	1	High	1	0.806	0.849	2.169	2.038	2.308	1.027	0.626	0.882	1.462	1.404	1.64	2.968	3.015	3.247
TRINITY_DN35245_c0_g1_i1_orf1	ras GTPase-activating protein-binding protein 2 isoform X1 [Nymphalis io]	7	188	20.7	6.8	36	8	7	High	1	0.995	1.02	0.801	0.78	0.786	0.637	0.671	0.658	0.674	0.699	0.724	0.812	0.824	0.818
TRINITY_DN36144_c0_g1_i3_orf1	nicotinate phosphoribosyltransferase isoform X1 [Ostrinia furnacalis]	8	599	66.9	7.24	16	8	8	High	1	1.014	1.031	1.361	1.493	1.271	1.5	1.693	1.601	2.121	2.414	2.426	1.899	1.539	1.86
TRINITY_DN8511_c0_g1_i1_orf1	NADH dehydrogenase [ubiquinone] 1 beta subcomplex subunit 10 [Ostrinia furnacalis]	5	158	19.1	7.36	41	6	5	High	1	1.015	0.984	0.556	0.622	0.559	0.522	0.521	0.549	0.548	0.492	0.551	0.523	0.508	0.495
TRINITY_DN22046_c1_g1_i5_orf1	uncharacterized protein LOC114351208 [Ostrinia furnacalis]	6	428	49.1	8.15	17	7	6	High	1	0.956	0.957	1.217	1.24	1.248	1.639	1.615	1.565	1.191	1.174	1.248	1.065	1.071	1.083
TRINITY_DN679_c0_g1_i2_orf1	cytochrome b-c1 complex subunit 7-like [Ostrinia furnacalis]	6	108	13.2	7.94	44	12	6	High	1	1.015	0.961	0.356	0.349	0.39	0.318	0.311	0.32	0.328	0.335	0.313	0.326	0.363	0.327
TRINITY_DN1194_c0_g1_i5_orf1	sequestosome-1-like isoform X4 [Ostrinia furnacalis]	6	590	64.8	6.09	12	9	6	High	1	0.965	1.015	1.765	1.612	1.695	1.151	1.198	1.198	1.151	1.055	1.343	1.867	1.95	2.193
TRINITY_DN9079_c0_g1_i5_orf1	UDP-glucuronosyltransferase-like [Ostrinia furnacalis]	5	428	48.5	9.03	14	6	5	High	1	0.902	0.837	3.507	3.266	3.212	3.272	3.355	3.378	3.61	3.719	3.313	2.067	2.135	2.386
TRINITY_DN2438_c0_g1_i1_orf1	dystrophin, isoforms A/C/F/G/H-like [Ostrinia furnacalis]	8	2756	308.9	5.47	3	11	5	High	1	0.987	0.952	0.886	0.88	0.829	1.052	1.148	1.068	0.883	0.901	0.806	1.314	1.279	1.222
TRINITY_DN82_c0_g1_i1_orf1	vacuolar protein sorting-associated protein 26B-like [Ostrinia furnacalis]	5	436	49.6	6.44	13	7	5	High	1	0.934	0.998	1.173	1.148	1.172	0.948	0.975	1.05	0.936	0.912	0.871	1.07	1.032	1.082
TRINITY_DN2876_c0_g1_i5_orf1	long-chain fatty acid transport protein 4-like isoform X1 [Ostrinia furnacalis]	4	680	75.7	8.75	7	5	1	High	1	1.014	1.065	0.735	0.801	0.8	0.596	0.771	0.726	0.84	0.704	0.911	0.736	0.716	0.754
TRINITY_DN2783_c0_g1_i22_orf1	methionine aminopeptidase 1-like [Pectinophora gossypiella]	5	381	42.2	6.71	17	7	5	High	1	0.969	0.947	0.728	0.771	0.803	0.762	0.764	0.791	0.668	0.657	0.612	0.699	0.668	0.645
TRINITY_DN1355_c0_g1_i5_orf1	hypothetical protein evm_006664 [Chilo suppressalis]	4	209	21.1	8.21	17	17	3	High	1	0.985	1.035	1.157	1.191	1.143	1.063	1.104	1.082	0.982	0.927	1.114	0.824	0.839	0.807
TRINITY_DN23740_c0_g1_i3_orf1	ras-related protein Rab-14 [Ostrinia furnacalis]	5	213	23.7	7.36	38	8	4	High	1	0.976	0.994	1.146	1.215	1.15	1.071	1.168	1.153	1.093	1.061	1.073	1.208	1.287	1.287
TRINITY_DN1814_c0_g1_i11_orf1	titin-like, partial [Ostrinia furnacalis]	5	584	66.6	5.64	15	6	4	High	1	1.08	1.095	1.097	1.054	0.976	1.045	0.94	1.016	0.834	0.714	0.907	0.515	0.506	0.546
TRINITY_DN5873_c0_g4_i1_orf1	hypothetical protein evm_003048 [Chilo suppressalis]	5	169	19.1	10.77	38	9	5	High	1	1.001	1.01	0.806	0.818	0.76	0.766	0.672	0.747	0.623	0.594	0.658	0.621	0.658	0.568
TRINITY_DN1391_c1_g2_i2_orf1	uncharacterized protein LOC119837640 isoform X2 [Zerene cesonia]	6	312	35.1	9.29	24	7	6	High	1	0.971	1.033	1.19	1.238	1.182	1.118	1.172	1.106	0.995	0.888	1.113	0.566	0.558	0.608
TRINITY_DN1503_c0_g1_i6_orf1	ecdysteroid-regulated 16 kDa protein [Ostrinia furnacalis]	6	157	17.1	7.61	38	12	6	High	1	0.976	0.948	2.437	2.641	2.355	1.811	2.009	1.901	2.106	1.978	2.281	1.639	1.697	1.726
TRINITY_DN1741_c0_g1_i5_orf1	gephyrin isoform X1 [Ostrinia furnacalis]	6	616	66.4	6.54	14	6	6	High	1	0.933	0.953	1.207	1.252	1.204	1.131	1.203	1.192	1.219	1.036	1.164	1.004	0.976	0.959
TRINITY_DN53115_c0_g1_i1_orf1	small glutamine-rich tetratricopeptide repeat-containing protein beta-like [Ostrinia furnacalis]	3	289	31.3	5.43	17	4	3	High	1	0.994	1.006	0.763	0.749	0.684	0.661	0.714	0.713	0.737	0.709	0.645	0.837	0.884	0.845
TRINITY_DN3260_c0_g1_i6_orf1	vesicular integral-membrane protein VIP36 isoform X1 [Ostrinia furnacalis]	4	327	37.4	6.99	17	6	3	High	1	1.046	1.043	1.002	0.963	0.949	0.827	0.871	0.8	0.745	0.767	0.778	0.877	0.815	0.937
TRINITY_DN3600_c0_g1_i1_orf1	unnamed protein product [Chilo suppressalis]	6	369	41.5	6.73	21	6	6	High	1	1.053	1.058	1.258	1.232	1.325	1.087	1.194	1.113	1.271	1.198	1.36	1.437	1.434	1.464
TRINITY_DN14094_c0_g1_i1_orfp1	TRINITY_DN14094_c0_g1_i1_m.76391 TRINITY_DN14094_c0_g1::TRINITY_DN14094_c0_g1_i1::g.76391 ORF type:5prime_partial len:120 (+),score=12.94 TRINITY_DN14094_c0_g1_i1:3-362(+)	5	119	13.5	8.95	48	7	5	High	1	0.924	1.001	0.638	0.789	0.656	0.744	0.83	0.697	0.882	0.888	1.233	0.4	0.4	0.468
TRINITY_DN18273_c0_g1_i4_orf1	venom protease-like [Ostrinia furnacalis]	7	432	48.3	7.15	22	8	7	High	1	1.019	1.089	1.198	1.17	1.213	1.24	1.439	1.381	1.77	1.797	1.562	1.455	1.339	1.44
TRINITY_DN29100_c0_g1_i2_orf1	endocuticle structural glycoprotein ABD-5-like [Galleria mellonella]	3	104	11.2	4.83	61	5	3	High	1	1.001	0.964	0.907	0.952	0.897	1.039	1.041	0.974	0.938	0.779	0.935	0.422	0.378	0.494
TRINITY_DN101658_c0_g1_i1_orf1	uncharacterized protein LOC114349955 [Ostrinia furnacalis]	6	401	43.4	6.55	16	8	6	High	1	0.924	0.981	1.183	1.049	1.143	1.163	1.103	1.234	1.184	1.286	1.048	1.03	0.966	0.962
TRINITY_DN7919_c0_g1_i4_orf1	UDP-N-acetylglucosamine--peptide N-acetylglucosaminyltransferase 110 kDa subunit isoform X1 [Zerene cesonia]	6	1058	117.7	6.81	7	7	5	High	1	0.949	0.977	0.862	0.956	0.908	0.905	0.985	0.942	0.865	0.96	0.783	0.81	0.77	0.799
TRINITY_DN126648_c0_g1_i1_orf1	elongation factor 1 alpha, partial [Spodoptera exigua]	3	100	10.9	8.68	44	9	2	High	1	0.993	1.002	0.875	0.756	0.798	0.818	0.792	0.797	0.598	0.551	0.605	0.675	0.661	0.593
TRINITY_DN50517_c0_g1_i3_orf1	PREDICTED: larval cuticle protein A2B-like [Amyelois transitella]	5	182	18.7	6.92	54	7	2	High	1	0.916	1.041	0.879	1.038	0.874	0.913	1.077	1.036	1.08	1.189	0.997	1.185	1.266	1.303
TRINITY_DN1816_c0_g1_i5_orf1	nuclear pore complex protein Nup205 [Ostrinia furnacalis]	7	1457	159.1	7.49	6	7	7	High	1	0.925	1.181	0.801	0.926	0.875	0.88	0.845	0.696	0.731	0.79	0.856	0.799	0.868	0.812
TRINITY_DN364_c1_g1_i2_orf1	talin-2-like, partial [Ostrinia furnacalis]	7	766	81.6	5.22	9	7	7	High	1	1.04	0.979	2.758	2.918	2.836	1.909	1.921	1.926	2.17	1.885	2.083	2.637	2.689	2.593
TRINITY_DN644_c0_g1_i1_orf1	cuticle protein 19-like [Ostrinia furnacalis]	4	131	14.8	6.84	34	8	4	High	1	0.989	0.934	0.647	0.545	0.539	0.606	0.716	0.621	0.564	0.436	0.42	7.811	8.425	7.211
TRINITY_DN83150_c0_g1_i1_orf1	fructose-bisphosphate aldolase-like isoform X1 [Ostrinia furnacalis]	4	90	10	4.84	51	7	1	High	1	0.916	0.968	1.003	0.866	1.01	1.279	1.273	1.308	1.087	0.971	1.028	1.13	1.125	1.233
TRINITY_DN11637_c0_g1_i1_orf1	ribosome-binding protein 1 isoform X4 [Colias croceus]	2	90	10	4.75	49	3	1	High	1	1.017	0.962	0.856	1.02	0.995	0.815	0.913	0.921	0.537	0.782	0.638	0.817	0.735	0.728
TRINITY_DN35099_c0_g1_i1_orf1	transmembrane emp24 domain-containing protein 2 [Ostrinia furnacalis]	5	206	23.3	5.3	30	8	5	High	1	0.947	0.979	1.001	1.002	0.946	0.872	0.884	0.901	0.839	0.772	0.764	1.02	1.019	1.059
TRINITY_DN972_c0_g2_i1_orf1	DNA damage-binding protein 1 [Ostrinia furnacalis]	8	529	58.5	5.77	16	9	5	High	1	0.976	0.991	0.686	0.647	0.728	0.67	0.609	0.835	0.675	0.592	0.578	0.867	0.779	0.836
TRINITY_DN994_c0_g1_i2_orf1	extensin-like isoform X2 [Ostrinia furnacalis]	6	723	81.2	9.8	14	8	6	High	1	1.004	0.971	0.908	0.963	0.926	0.911	0.869	0.937	0.726	1.098	0.845	0.882	0.885	0.847
TRINITY_DN3970_c0_g1_i1_orf1	hypothetical protein evm_002369 [Chilo suppressalis]	5	118	12.3	5.8	45	9	5	High	1	1.021	1.048	0.903	0.907	0.899	0.778	0.843	0.835	0.749	0.732	0.739	0.664	0.686	0.666
TRINITY_DN12661_c0_g1_i3_orf1	T-complex protein 11-like protein 1 [Ostrinia furnacalis]	8	492	55.5	5.59	17	10	8	High	1	1.015	1.056	1.691	2.142	1.689	1.37	1.37	1.473	1.315	1.241	1.451	1.812	1.657	1.588
TRINITY_DN10994_c0_g1_i4_orf1	trypsin inhibitor-like [Ostrinia furnacalis]	2	73	8.1	7.55	49	6	2	High	1	0.988	1.087	1.948	1.908	2.041	2.289	2.017	2.154	2.419	2.074	2.198	1.327	1.346	1.311
TRINITY_DN1956_c1_g1_i5_orf1	uncharacterized protein LOC114356377 [Ostrinia furnacalis]	8	763	87	7.03	12	9	8	High	1	0.987	0.959	0.605	0.618	0.665	0.573	0.621	0.599	0.52	0.574	0.523	0.603	0.564	0.614
TRINITY_DN6248_c0_g1_i1_orf1	DNA topoisomerase I, mitochondrial [Ostrinia furnacalis]	8	947	110.1	8.94	9	8	8	High	1	1.027	1	0.377	0.356	0.429	0.373	0.383	0.381	0.372	0.416	0.341	0.623	0.599	0.586
TRINITY_DN364_c0_g1_i2_orf1	uncharacterized protein LOC114366657, partial [Ostrinia furnacalis]	6	528	58.1	5.44	13	7	6	High	1	0.997	1.07	1.731	1.753	1.758	1.439	1.423	1.413	1.423	1.298	1.438	1.661	1.652	1.543
TRINITY_DN95713_c0_g1_i1_orf1	SH3 domain-binding glutamic acid-rich protein homolog [Zerene cesonia]	7	285	31.5	4.51	19	10	7	High	1	0.993	1.008	0.872	0.91	0.889	0.738	0.761	0.787	0.845	0.819	0.839	0.804	0.826	0.834
TRINITY_DN8046_c0_g1_i5_orf1	tumor protein D53 homolog isoform X2 [Ostrinia furnacalis]	5	310	34.2	4.98	18	8	1	High	1	1.008	1.061	0.967	1.194	0.971	0.916	0.817	0.914	0.836	0.863	0.771	0.87	0.848	1.097
TRINITY_DN4394_c0_g2_i1_orf1	carboxylesterase [Ostrinia furnacalis]	4	445	48.8	8.91	20	5	4	High	1	0.903	0.983	1.409	1.413	1.5	1.251	1.184	1.395	1.902	2.318	1.73	1.832	1.647	1.874
TRINITY_DN10548_c0_g2_i1_orf1	uridine 5'-monophosphate synthase-like [Ostrinia furnacalis]	7	474	52.6	7.39	17	8	7	High	1	0.982	1.005	0.772	0.815	0.795	0.664	0.704	0.711	0.593	0.615	0.614	0.811	0.821	0.821
TRINITY_DN280_c4_g1_i5_orf1	fibroin light chain [Haritalodes derogata]	5	263	27.2	8.6	24	8	5	High	1	0.973	0.977	0.716	0.741	0.752	0.902	0.969	0.938	1.074	1.079	1.122	0.54	0.553	0.529
TRINITY_DN26649_c0_g1_i2_orf1	ATP synthase-coupling factor 6, mitochondrial [Ostrinia furnacalis]	5	95	10.5	8.88	62	11	5	High	1	0.991	0.977	0.462	0.485	0.507	0.444	0.472	0.449	0.468	0.484	0.487	0.437	0.453	0.446
TRINITY_DN37141_c0_g1_i2_orf1	dnaJ homolog shv [Ostrinia furnacalis]	6	353	39.8	5.87	18	6	6	High	1	1.019	0.921	0.711	0.797	0.807	0.813	0.785	0.74	0.747	0.681	0.774	0.872	0.923	0.843
TRINITY_DN19939_c0_g1_i4_orf1	unnamed protein product [Chilo suppressalis]	9	1070	121.1	5.94	10	9	9	High	1	1.039	1.031	1.041	0.955	1.145	0.67	0.795	0.751	0.796	0.833	0.724	0.754	0.759	0.778
TRINITY_DN53281_c0_g1_i11_orf1	larval cuticle protein LCP-17-like [Ostrinia furnacalis]	4	132	14.5	4.67	32	9	4	High	1	1.02	1.029	1.405	1.509	1.397	1.517	1.67	1.549	1.177	0.948	1.341	1.25	1.334	1.264
TRINITY_DN2927_c0_g1_i6_orf1	T-complex protein 1 subunit eta [Ostrinia furnacalis]	5	181	19.4	6.54	38	6	5	High	1	0.947	0.985	0.517	0.519	0.537	0.473	0.518	0.521	0.495	0.518	0.487	0.593	0.563	0.595
TRINITY_DN6063_c1_g2_i1_orf1	short-chain specific acyl-CoA dehydrogenase, mitochondrial [Ostrinia furnacalis]	6	408	43.9	8	16	8	6	High	1	1.002	1.002	0.812	0.83	0.784	0.709	0.69	0.707	0.721	0.685	0.737	0.75	0.775	0.773
TRINITY_DN3332_c0_g1_i10_orf1	glutathione S-transferase sigma3 [Glyphodes pyloalis]	6	200	23.2	6.57	33	22	1	High	1	1.015	1.006	0.91	0.934	0.996	0.944	1.017	0.975	1.034	1.027	1.081	1.083	1.063	1.167
TRINITY_DN2953_c1_g1_i10_orf1	methionine--tRNA ligase, cytoplasmic isoform X2 [Ostrinia furnacalis]	5	166	17.6	9.39	57	6	2	High	1	0.9	1.113	1.173	1.289	1.075	1.425	1.445	1.383	1.242	1.122	1.506	2.887	3.215	2.729
TRINITY_DN875_c0_g1_i3_orf1	secernin-3 [Ostrinia furnacalis]	5	399	44.7	5.95	15	7	5	High	1	1.016	0.972	1.347	1.346	1.277	1.183	1.208	1.144	1.597	1.349	1.609	2.213	2.309	2.07
TRINITY_DN24789_c0_g1_i9_orfp1	TRINITY_DN24789_c0_g1_i9_m.25888 TRINITY_DN24789_c0_g1::TRINITY_DN24789_c0_g1_i9::g.25888 ORF type:internal len:114 (-),score=12.65 TRINITY_DN24789_c0_g1_i9:2-340(-)	7	113	13.2	6.52	46	8	5	High	1	1.102	0.909	5.517	6.069	5.687	2.05	2.128	2.156	2.19	1.948	2.507	0.976	1.014	1.003
TRINITY_DN3492_c0_g1_i1_orf1	larval cuticle protein A2B-like [Ostrinia furnacalis]	5	148	15.8	6.52	48	10	5	High	1	1.007	1.015	1.122	1.134	1.183	1.073	1.142	1.08	1.069	1.103	1.082	0.948	0.892	0.932
TRINITY_DN79210_c0_g1_i1_orf1	V-type proton ATPase 16 kDa proteolipid subunit [Frieseomelitta varia]	1	158	16	9.04	11	19	1	High	1	0.939	0.936	0.298	0.272	0.295	0.283	0.29	0.309	0.302	0.361	0.28	0.31	0.286	0.325
TRINITY_DN701_c0_g1_i1_orf1	venom protease-like isoform X3 [Ostrinia furnacalis]	5	238	27.1	6.4	30	6	5	High	1	0.979	0.964	1.801	1.644	1.859	2.281	2.025	2.258	1.812	1.673	1.559	1.092	1.024	1.116
TRINITY_DN86149_c0_g1_i1_orf1	NADH dehydrogenase [ubiquinone] 1 alpha subcomplex subunit 8 [Galleria mellonella]	6	176	20.1	5.97	42	7	6	High	1	1.014	0.99	0.433	0.46	0.486	0.389	0.387	0.397	0.49	0.483	0.471	0.465	0.478	0.48
TRINITY_DN57074_c0_g2_i1_orf1	ribosomal protein l36e domain-containing protein [Phthorimaea operculella]	4	120	13.8	11.62	27	19	4	High	1	0.989	0.977	0.708	0.696	0.7	0.637	0.65	0.615	0.596	0.614	0.621	0.622	0.592	0.593
TRINITY_DN1097_c0_g1_i1_orf1	40S ribosomal protein S28 [Bombyx mori]	4	65	7.3	10.37	55	9	4	High	1	0.958	0.988	0.784	0.841	0.761	0.847	0.906	0.788	0.845	0.831	0.926	0.758	0.701	0.797
TRINITY_DN1766_c0_g1_i6_orf1	epsin-2 isoform X1 [Ostrinia furnacalis]	6	547	59.4	6.42	20	6	6	High	1	0.94	0.934	0.916	0.961	0.919	0.909	0.916	0.887	0.878	0.842	0.876	0.969	0.961	0.975
TRINITY_DN1154_c0_g1_i1_orf1	calexcitin-1-like [Ostrinia furnacalis]	5	182	20.6	4.86	35	6	5	High	1	0.945	0.941	0.238	0.232	0.296	0.301	0.334	0.359	0.481	0.325	0.304	0.229	0.245	0.233
TRINITY_DN3343_c0_g1_i4_orf1	AFG3-like protein 2 [Ostrinia furnacalis]	7	657	72.3	9.23	12	8	7	High	1	1.024	1.005	0.618	0.64	0.633	0.643	0.614	0.611	0.605	0.632	0.597	0.605	0.65	0.606
TRINITY_DN1328_c0_g1_i6_orf1	fungal protease inhibitor-1-like [Ostrinia furnacalis]	5	105	11.2	8.31	54	17	5	High	1	0.973	1.024	1.298	1.386	1.361	1.444	1.537	1.412	1.61	1.515	1.751	0.994	1.025	1.042
TRINITY_DN104_c0_g1_i4_orf1	PREDICTED: heparan-alpha-glucosaminide N-acetyltransferase [Amyelois transitella]	5	580	64.2	8.1	11	6	4	High	1	0.95	1.005	1.669	1.537	1.591	1.496	1.386	1.424	1.196	1.158	1.188	2.437	2.366	2.401
TRINITY_DN3464_c0_g1_i1_orf1	putative mitochondrial aconitate hydratase isoform X1-likeprotein, partial [Cotesia chilonis]	5	819	89.4	8.57	6	12	1	High	1	1.125	1.019	1.126	1.09	1.06	1.354	1.183	1.138	2.19	1.883	1.846	2.905	2.59	2.875
TRINITY_DN23042_c0_g1_i1_orf1	protoporphyrinogen oxidase [Ostrinia furnacalis]	5	472	52.8	8.28	14	6	5	High	1	0.971	1.014	1.133	1.096	1.019	0.999	1.098	1.047	0.952	0.951	0.934	1.163	1.166	1.288
TRINITY_DN34423_c0_g1_i3_orf1	THAP domain-containing protein 4-like [Ostrinia furnacalis]	2	107	12.2	8.46	23	12	1	High	1	0.628	0.469	6.247	6.327	6.312	7.049	5.623	5.476	6.697	5.946	8.228	3.877	4.02	4.069
TRINITY_DN2942_c0_g1_i6_orf1	microtubule-associated protein RP/EB family member 1 [Ostrinia furnacalis]	6	278	30.9	7.42	24	8	6	High	1	1.037	1.009	1.019	0.984	1.037	0.961	0.983	0.935	0.897	0.792	0.922	1.176	1.239	1.154
TRINITY_DN14458_c0_g1_i2_orf1	spermatogenesis-associated protein 20 isoform X1 [Ostrinia furnacalis]	5	834	93.7	6.24	9	5	5	High	1	0.933	1.038	1.213	1.295	1.228	1.155	1.153	1.139	1.217	1.25	1.301	1.757	1.772	1.749
TRINITY_DN1363_c0_g1_i11_orf1	cytochrome P450 CYP12A2-like isoform X1 [Ostrinia furnacalis]	8	503	57.7	8.4	17	9	8	High	1	1.004	1.024	3.255	3.539	3.349	2.962	3.018	2.878	2.676	2.679	2.908	1.91	1.91	2.033
TRINITY_DN79734_c0_g2_i3_orf1	60S ribosomal protein L27a [Ostrinia furnacalis]	7	154	17.1	10.61	39	18	7	High	1	1.009	0.97	0.633	0.586	0.691	0.633	0.616	0.65	0.535	0.457	0.492	0.539	0.576	0.504
TRINITY_DN517_c0_g1_i5_orf1	putative pre-mRNA-splicing factor ATP-dependent RNA helicase PRP1 [Helicoverpa zea]	8	736	83	7.33	13	9	8	High	1	0.957	1.001	0.6	0.674	0.67	0.667	0.645	0.617	0.63	0.63	0.57	0.647	0.659	0.697
TRINITY_DN3300_c0_g2_i1_orf1	annexin B10 isoform X9 [Ostrinia furnacalis]	6	319	35.5	4.89	21	6	6	High	1	1.038	0.955	1.584	1.515	1.557	1.352	1.25	1.298	1.3	1.13	1.267	1.366	1.417	1.314
TRINITY_DN3411_c0_g2_i1_orf1	putative U5 small nuclear ribonucleoprotein 200 kDa helicase, partial [Ostrinia furnacalis]	5	911	102.6	5.88	7	5	5	High	1	0.971	1.036	0.768	0.762	0.796	0.794	0.891	0.896	0.703	0.674	0.673	0.943	0.834	0.943
TRINITY_DN39975_c0_g1_i4_orf1	hsp90 co-chaperone Cdc37 [Ostrinia furnacalis]	7	379	44.7	5.14	21	7	7	High	1	0.998	1.004	0.873	0.907	0.912	0.956	0.995	1.012	0.916	0.926	0.967	1.143	1.138	1.063
TRINITY_DN31676_c0_g1_i4_orf1	N-acetylgalactosaminyltransferase 7 isoform X1 [Ostrinia furnacalis]	7	589	67.8	7.96	12	11	7	High	1	1.033	1.022	1.337	1.331	1.301	1.39	1.395	1.449	1.58	1.592	1.402	1.706	1.637	1.713
TRINITY_DN9085_c0_g1_i1_orf1	golgin subfamily A member 2-like [Ostrinia furnacalis]	6	690	80	5.02	10	6	6	High	1	0.996	0.976	0.767	0.775	0.836	0.785	0.743	0.804	0.724	0.7	0.72	0.764	0.799	0.766
TRINITY_DN17326_c0_g1_i8_orf1	aminoacylase-1-like [Ostrinia furnacalis]	6	185	20.8	5.24	33	8	1	High	1	1.031	0.97	1.975	1.844	1.81	2.048	1.949	2.136	1.937	1.7	1.996	1.416	1.437	1.357
TRINITY_DN4247_c0_g1_i4_orf1	unnamed protein product [Spodoptera exigua]	6	566	61.5	7.31	12	8	6	High	1	0.948	1.021	0.864	0.852	0.851	1.059	1.009	1.057	0.91	1.008	0.927	0.935	0.936	0.948
TRINITY_DN2896_c0_g1_i2_orf1	general odorant-binding protein 56d-like isoform X2 [Ostrinia furnacalis]	7	133	15	8.66	46	10	7	High	1	1.022	1.034	1.106	1.119	1.086	1.03	1.026	1.035	0.941	0.865	0.99	3.481	3.674	3.246
TRINITY_DN1277_c4_g1_i5_orf1	GTP cyclohydrolase 1 isoform X1 [Ostrinia furnacalis]	5	291	32.6	7.01	19	10	5	High	1	1.032	1.015	0.275	0.307	0.329	0.354	0.386	0.352	0.301	0.309	0.32	0.334	0.324	0.343
TRINITY_DN2914_c0_g1_i1_orf1	U1 small nuclear ribonucleoprotein A [Ostrinia furnacalis]	5	223	25.4	9.76	25	8	5	High	1	1.031	1.021	0.753	0.673	0.718	0.621	0.632	0.714	0.581	0.577	0.641	0.9	0.806	0.772
TRINITY_DN2782_c0_g1_i7_orf1	CDK5 regulatory subunit-associated protein 3 [Ostrinia furnacalis]	7	507	56.6	5.03	14	7	7	High	1	1.013	0.981	1.011	1.099	1.065	0.964	1.036	0.971	0.834	0.719	0.875	1.028	1.11	1.078
TRINITY_DN1666_c0_g1_i2_orf1	putative defense protein Hdd11 [Ostrinia furnacalis]	6	165	17.7	8.72	52	7	6	High	1	1.031	1.006	0.378	0.382	0.406	0.679	0.632	0.657	0.559	0.51	0.584	0.387	0.384	0.426
TRINITY_DN18136_c0_g1_i1_orf1	proteoglycan 4-like [Ostrinia furnacalis]	6	1349	149.3	4.45	6	6	6	High	1	0.965	1.007	1.36	1.368	1.267	0.933	1.033	1.009	0.912	1.09	0.984	1.381	1.341	1.383
TRINITY_DN1609_c0_g1_i3_orf1	senecionine N-oxygenase-like [Ostrinia furnacalis]	5	457	52.2	7.08	14	5	5	High	1	1	0.949	0.994	0.966	0.96	1.019	1.125	0.996	0.947	0.982	0.914	0.846	0.859	0.916
TRINITY_DN960_c1_g1_i6_orf1	hypothetical protein evm_007130 [Chilo suppressalis]	5	145	15.5	7.65	38	9	5	High	1	1.048	0.968	2.746	2.695	2.757	2.279	2.273	2.323	2.231	1.995	2.3	2.466	2.472	2.315
TRINITY_DN1134_c0_g1_i4_orf1	cytochrome P450 6B5-like [Ostrinia furnacalis]	6	494	56.4	8.63	16	6	3	High	1	1.013	1.006	1.342	1.3	1.26	1.424	1.421	1.448	1.298	1.259	1.281	0.654	0.617	0.584
TRINITY_DN29009_c0_g2_i3_orf1	juvenile hormone binding protein [Omphisa fuscidentalis]	5	154	17.3	5.68	31	8	2	High	1	1.002	1.1	0.864	0.855	0.899	1.124	1.259	0.992	1.294	1.296	1.017	0.925	0.886	1.008
TRINITY_DN1661_c0_g1_i1_orf1	NAD(P) transhydrogenase, mitochondrial-like [Ostrinia furnacalis]	4	221	23.7	9.47	23	7	4	High	1	0.941	0.971	0.76	0.803	0.758	0.748	0.736	0.834	0.719	0.7	0.693	0.996	0.958	0.954
TRINITY_DN2488_c0_g1_i4_orf1	NEDD8-activating enzyme E1 regulatory subunit [Ostrinia furnacalis]	6	535	59.9	5.54	17	6	6	High	1	0.984	1.002	0.98	1.061	1.04	0.996	1.012	0.985	0.947	1.078	0.921	0.995	0.96	0.986
TRINITY_DN106476_c0_g1_i3_orf1	mitochondrial import inner membrane translocase subunit TIM44 [Ostrinia furnacalis]	7	436	49.7	7.58	18	7	7	High	1	0.999	1.025	0.527	0.537	0.544	0.516	0.513	0.511	0.485	0.405	0.412	0.448	0.469	0.476
TRINITY_DN74538_c0_g1_i1_orf1	tetra-peptide repeat homeobox protein 1-like [Ostrinia furnacalis]	3	226	23.1	9.55	32	6	3	High	1	1.026	1.038	1.141	1.026	0.951	0.972	1.016	0.941	1.075	1.086	0.904	7.562	6.96	7.444
TRINITY_DN11176_c0_g1_i1_orf1	peroxiredoxin-6 [Ostrinia furnacalis]	4	223	25	5.49	27	7	4	High	1	0.953	0.999	1.054	1.069	1.106	1.059	1.109	1.075	1.022	1.053	1.016	0.98	0.955	0.981
TRINITY_DN99020_c0_g1_i1_orf1	uncharacterized protein LOC114357292 isoform X4 [Ostrinia furnacalis]	5	255	27.2	7.24	22	7	5	High	1	0.932	0.989	0.83	0.867	0.831	0.982	0.968	0.971	0.837	0.79	0.888	1.429	1.377	1.381
TRINITY_DN4757_c0_g1_i3_orf1	melanotransferrin isoform X1 [Ostrinia furnacalis]	6	857	94.6	6.71	9	6	6	High	1	0.983	0.998	0.592	0.604	0.654	0.695	0.618	0.634	0.649	0.578	0.634	1.02	1.039	0.966
TRINITY_DN43420_c0_g2_i1_orf1	collagenase-like [Ostrinia furnacalis]	4	285	29.8	9.6	24	4	4	High	1	0.998	0.933	0.322	0.332	0.386	0.32	0.32	0.346	0.343	0.305	0.311	0.34	0.376	0.325
TRINITY_DN3749_c0_g1_i1_orf1	cytochrome c oxidase subunit 6B1 [Ostrinia furnacalis]	5	82	9.9	8.73	43	11	5	High	1	0.991	1.057	0.396	0.414	0.427	0.362	0.357	0.361	0.397	0.358	0.43	0.405	0.395	0.4
TRINITY_DN31314_c0_g1_i4_orf1	uncharacterized protein LOC114355976 [Ostrinia furnacalis]	7	764	86.8	9.85	9	7	7	High	1	0.984	1.046	0.988	0.917	1.051	0.98	1.026	0.984	1.132	1.018	0.917	3.774	3.82	3.675
TRINITY_DN344_c1_g1_i1_orf1	chymotrypsin-like serine protease 16 [Ostrinia nubilalis]	5	286	30.7	8.22	29	5	5	High	1	0.99	1.019	0.223	0.228	0.302	0.253	0.269	0.259	0.647	0.598	0.689	0.2	0.172	0.195
TRINITY_DN2844_c0_g1_i2_orf1	glutathione S-transferase 9 [Streltzoviella insularis]	5	199	22	5.07	31	13	5	High	1	0.916	0.952	1.254	1.278	1.291	1.369	1.464	1.326	1.143	1.047	1.107	0.978	0.929	0.953
TRINITY_DN3209_c0_g2_i6_orf1	coatomer subunit beta, partial [Ostrinia furnacalis]	5	536	59.2	6.34	11	6	3	High	1	0.985	1.019	0.95	1.027	0.921	1.219	1.217	1.215	0.901	1.133	0.975	1.063	1.095	1.181
TRINITY_DN413_c0_g1_i11_orf1	regulator of nonsense transcripts 1 [Helicoverpa armigera]	4	1042	115.9	7.33	6	5	4	High	1	0.949	0.973	0.504	0.571	0.59	0.566	0.556	0.51	0.527	0.649	0.544	0.641	0.608	0.642
TRINITY_DN53358_c0_g1_i3_orf1	arylphorin subunit alpha-like [Ostrinia furnacalis]	4	108	13.3	6.93	39	17	4	High	1	0.941	1.012	2.078	1.536	1.952	2.356	2.3	3.005	3.351	6.957	1.818	2.297	2.078	2.65
TRINITY_DN9132_c0_g1_i5_orf1	ubiquitin-like-conjugating enzyme ATG3 [Spodoptera frugiperda]	5	324	36.1	4.69	18	6	5	High	1	0.959	0.977	2.121	2.15	2.124	2.628	2.487	2.475	2.489	3.587	2.578	1.898	1.835	1.854
TRINITY_DN3132_c0_g1_i10_orf1	oxysterol-binding protein 1-like [Ostrinia furnacalis]	4	523	58.4	5.4	10	5	4	High	1	0.973	1.008	0.934	0.938	0.911	0.874	0.881	0.873	0.781	0.755	0.747	0.837	0.868	0.876
TRINITY_DN50724_c0_g2_i1_orf1	40S ribosomal protein S13 [Papilio polytes]	5	151	17.2	10.45	30	19	3	High	1	1.026	1.02	0.743	0.721	0.734	0.663	0.663	0.701	0.689	0.66	0.579	0.655	0.656	0.665
TRINITY_DN4030_c0_g2_i1_orf1	putative trypsin 6 [Ostrinia nubilalis]	3	264	28.7	10.3	20	6	3	High	1	0.992	1.035	0.282	0.247	0.259	0.315	0.332	0.346	0.396	0.425	0.369	0.325	0.329	0.35
TRINITY_DN2126_c0_g1_i2_orf1	ubiquitin-conjugating enzyme E2-22 kDa [Ostrinia furnacalis]	4	202	22.6	5.3	22	6	4	High	1	0.993	0.996	1.21	1.041	1.181	1.121	1.078	1.17	1.149	1.05	0.954	1.187	1.205	1.183
TRINITY_DN51096_c0_g1_i1_orf1	L-galactose dehydrogenase-like [Ostrinia furnacalis]	6	328	37	5.81	20	6	6	High	1	1.05	1.123	1.164	1.105	1.128	1.121	1.105	1.239	1.097	1.163	1.07	1.004	0.953	0.952
TRINITY_DN14597_c0_g1_i5_orf1	UDP-glucuronosyltransferase 2B1-like isoform X3 [Ostrinia furnacalis]	6	518	58.6	8.6	14	7	5	High	1	0.98	0.974	0.647	0.599	0.671	0.755	0.759	0.78	0.589	0.674	0.554	0.482	0.47	0.494
TRINITY_DN19998_c0_g1_i1_orf1	ubiquitin-conjugating enzyme E2 variant 2 [Helicoverpa armigera]	4	144	16.4	7.14	33	6	4	High	1	1.069	1.023	1.053	1.293	1.16	1.122	1.095	1.07	1.079	1.054	1.221	1.547	1.529	1.549
TRINITY_DN13098_c2_g1_i2_orf1	unnamed protein product [Arctia plantaginis]	6	195	22.9	5.45	41	6	6	High	1	1.088	1	1.941	1.99	1.895	2.135	2.093	2.148	2.433	2.171	2.347	2.037	1.932	2.006
TRINITY_DN4429_c0_g1_i5_orf1	FACT complex subunit Ssrp1 isoform X1 [Ostrinia furnacalis]	7	719	81.1	7.21	11	7	7	High	1	0.989	0.982	0.646	0.591	0.643	0.654	0.652	0.683	0.727	0.709	0.669	0.819	0.773	0.754
TRINITY_DN8655_c0_g4_i1_orf1	serine/threonine-protein phosphatase 2A 56 kDa regulatory subunit epsilon isoform [Bombyx mori]	5	461	53.6	7.5	13	6	5	High	1	1.042	1.067	0.99	0.964	0.949	0.983	1.019	1.031	0.932	0.846	1.036	0.933	0.935	0.95
TRINITY_DN726_c0_g1_i2_orf1	vinculin [Ostrinia furnacalis]	4	360	39.4	6.01	15	5	2	High	1	1.015	0.998	1.379	1.638	1.458	1.107	1.426	1.265	1.397	1.364	1.399	1.307	1.297	1.231
TRINITY_DN3403_c0_g1_i6_orf1	ralBP1-associated Eps domain-containing protein 1 isoform X5 [Ostrinia furnacalis]	6	703	77.7	6.1	10	6	6	High	1	1.029	0.973	1.141	1.219	1.189	1.137	1.186	1.165	1.084	1.122	1.113	1.093	1.237	1.132
TRINITY_DN5111_c0_g1_i2_orf1	uncharacterized protein LOC126368598 [Pectinophora gossypiella]	2	131	14.3	9.36	29	10	2	High	1	0.974	0.969	0.661	0.716	0.701	0.677	0.698	0.707	0.77	0.788	0.737	0.611	0.591	0.617
TRINITY_DN9457_c0_g1_i9_orf1	plexin domain-containing protein 2 [Spodoptera litura]	5	569	62.7	6.65	10	7	5	High	1	1.027	0.982	1.534	1.339	1.535	1.571	1.475	1.487	1.287	1.213	1.129	1.631	1.608	1.765
TRINITY_DN650_c0_g1_i3_orf1	chitinase 7 [Glyphodes pyloalis]	7	987	111.3	6.61	9	7	7	High	1	0.97	0.975	0.631	0.601	0.611	0.735	0.816	0.779	0.64	0.717	0.642	1.759	1.77	1.666
TRINITY_DN49530_c0_g1_i1_orf1	ommochrome-binding protein-like [Ostrinia furnacalis]	3	121	13.6	6.32	50	6	3	High	1	0.925	0.976	1.918	1.732	1.887	2.038	2.289	2.352	2.302	2.544	2.016	1.609	1.445	1.512
TRINITY_DN4068_c1_g2_i1_orf1	larval cuticle protein LCP-17 [Helicoverpa armigera]	4	160	17	5.82	64	6	4	High	1	1.077	0.95	2.592	2.613	2.597	1.785	1.889	1.726	1.923	1.719	1.925	0.722	0.924	0.945
TRINITY_DN2847_c0_g1_i20_orf1	uncharacterized protein LOC114352221 [Ostrinia furnacalis]	5	260	29.1	6.06	28	6	5	High	1	1.022	0.977	1.298	1.263	1.41	1.848	1.912	1.83	1.549	1.521	1.556	1.177	1.271	1.257
TRINITY_DN104663_c1_g1_i2_orf1	PREDICTED: gelsolin-like [Amyelois transitella]	3	112	12.4	4.86	53	4	1	High	1	1.027	1.036	2.302	2.097	2.448	2.186	2.346	2.361	3.394	3.011	2.372	2.753	2.642	3.133
TRINITY_DN20560_c0_g1_i6_orf1	pupal cuticle protein C1B-like [Ostrinia furnacalis]	3	229	22.6	9.29	30	7	3	High	1	1.077	1.176	3.608	3.692	3.471	3.575	3.588	3.294	2.755	2.53	2.957	5.338	5.399	5.392
TRINITY_DN4710_c0_g1_i1_orf1	hypothetical protein evm_000671 [Chilo suppressalis]	5	967	110.7	8.16	8	5	5	High	1	0.848	0.863	0.462	0.509	0.471	0.544	0.522	0.47	0.482	0.494	0.55	0.535	0.547	0.524
TRINITY_DN40650_c0_g1_i1_orf1	60S ribosomal protein L12 [Zerene cesonia]	5	164	17.5	9.72	45	10	5	High	1	0.983	0.947	0.65	0.714	0.671	0.585	0.654	0.58	0.503	0.485	0.55	0.512	0.504	0.534
TRINITY_DN12526_c0_g1_i5_orf1	uncharacterized protein LOC114359035 isoform X3 [Ostrinia furnacalis]	4	136	15.2	5.33	37	8	2	High	1	0.895	1.059	2.156	2.093	2.248	4.838	5.169	4.582	3.032	3.071	3.995	6.359	5.993	6.823
TRINITY_DN40669_c0_g2_i1_orf1	uncharacterized protein LOC114355531 [Ostrinia furnacalis]	6	82	9.5	7.18	59	13	6	High	1	1.048	1.029	1	0.913	0.905	0.992	1.003	0.98	0.948	0.755	0.729	20.114	21.28	19.295
TRINITY_DN2668_c0_g1_i7_orf1	unnamed protein product [Chrysodeixis includens]	6	346	38.5	9.31	26	7	6	High	1	1.023	1.058	0.371	0.389	0.372	0.362	0.417	0.419	0.379	0.327	0.399	0.243	0.258	0.239
TRINITY_DN5578_c0_g1_i4_orf1	chromatin modification-related protein eaf-1-like [Ostrinia furnacalis]	7	1374	150.2	6.48	6	8	5	High	1	1.018	0.881	0.454	0.431	0.577	0.453	0.43	0.419	0.4	0.316	0.362	0.6	0.63	0.557
TRINITY_DN16490_c0_g2_i1_orf1	dnaJ protein homolog 1 [Ostrinia furnacalis]	5	352	38.9	9.26	14	5	5	High	1	1.017	0.993	0.869	0.923	0.85	0.888	0.919	0.851	0.901	0.861	0.929	0.894	0.861	0.995
TRINITY_DN34432_c0_g1_i1_orf1	39S ribosomal protein L44, mitochondrial [Ostrinia furnacalis]	6	325	36.7	7.85	22	7	6	High	1	0.977	0.935	0.522	0.516	0.562	0.53	0.557	0.565	0.54	0.572	0.498	0.686	0.695	0.742
TRINITY_DN23732_c0_g1_i1_orf1	glutathione S-transferase 1-like [Ostrinia furnacalis]	5	215	24.2	6.07	29	6	5	High	1	0.983	1.007	1.005	0.983	1.036	1.075	1.047	0.997	1.304	1.197	1.2	1.47	1.42	1.427
TRINITY_DN117_c0_g1_i6_orf1	lipase member I-like [Ostrinia furnacalis]	4	372	42.3	5.08	11	10	1	High	1	1.022	0.984	0.059	0.071	0.102	0.105	0.121	0.142	0.155	0.149	0.129	0.192	0.178	0.186
TRINITY_DN6881_c0_g1_i1_orf1	putative protein TPRXL [Ostrinia furnacalis]	5	214	22.4	4.73	23	9	5	High	1	1.011	0.987	0.861	0.941	0.911	1.051	1.065	1.042	1.178	1	1.222	0.186	0.15	0.208
TRINITY_DN8654_c0_g1_i1_orf1	argininosuccinate lyase [Ostrinia furnacalis]	5	475	53.5	6.49	14	6	5	High	1	0.993	1.07	1.155	1.145	1.197	1.078	1.06	1.053	1.132	1.335	1.239	1.195	1.096	1.111
TRINITY_DN10774_c0_g2_i3_orf1	uncharacterized protein LOC114362157, partial [Ostrinia furnacalis]	5	589	64.7	8.16	11	5	5	High	1	0.947	0.978	1.217	1.397	1.261	1.491	1.44	1.575	1.206	1.329	1.217	1.015	1.027	1.059
TRINITY_DN5475_c0_g1_i3_orf1	traB domain-containing protein-like isoform X1 [Ostrinia furnacalis]	6	393	44	5.99	16	8	6	High	1	0.985	0.965	0.997	0.955	0.962	0.971	0.943	0.976	0.868	0.733	0.79	1.063	1.08	1.058
TRINITY_DN25136_c0_g1_i1_orf1	jg9843 [Pararge aegeria aegeria]	3	131	15	7.27	38	5	3	High	1	1.001	1.03	0.809	0.793	0.725	0.763	0.824	0.8	0.915	0.892	0.817	0.892	0.851	0.9
TRINITY_DN225_c0_g1_i6_orf1	glutathione S-transferase delta 3 [Ostrinia furnacalis]	6	219	24.2	5.44	30	10	6	High	1	0.975	0.949	1.046	1.044	1.135	1.497	1.688	1.545	1.172	1.098	1.139	1.317	1.328	1.321
TRINITY_DN21451_c0_g1_i3_orf1	gelsolin-like [Ostrinia furnacalis]	5	118	13.4	5.45	47	6	2	High	1	0.932	0.924	0.621	0.655	0.675	0.663	0.827	0.754	0.721	0.689	0.704	0.54	0.526	0.561
TRINITY_DN59291_c0_g1_i1_orf1	ATP-dependent RNA helicase vasa [Ostrinia furnacalis]	5	617	67.4	5.68	8	7	5	High	1	1.025	1.031	0.811	0.859	0.824	0.787	0.782	0.791	0.688	0.65	0.694	1.033	0.995	0.956
TRINITY_DN4835_c0_g1_i2_orf1	ribonucleoside-diphosphate reductase large subunit [Ostrinia furnacalis]	7	798	90.5	7.37	10	8	7	High	1	1.012	0.99	0.729	0.745	0.753	0.591	0.597	0.614	0.55	0.573	0.548	1.01	0.96	1.046
TRINITY_DN195_c0_g3_i6_orf1	E3 ubiquitin-protein ligase SIAH1-like [Ostrinia furnacalis]	6	343	38	8.87	17	7	6	High	1	0.938	0.974	1.129	1.22	1.174	1.216	1.357	1.233	1.159	1.173	1.141	1.29	1.255	1.233
TRINITY_DN2200_c0_g1_i4_orf1	uncharacterized protein LOC114363443 [Ostrinia furnacalis]	4	142	16.2	5.4	30	8	4	High	1	0.961	0.947	0.872	0.918	0.899	0.747	0.753	0.692	0.862	0.822	0.921	0.509	0.489	0.474
TRINITY_DN35763_c0_g1_i2_orf1	probable methylthioribulose-1-phosphate dehydratase [Helicoverpa armigera]	4	226	25.4	6.61	26	4	4	High	1	0.96	0.916	1.248	1.211	1.268	1.533	1.331	1.471	1.353	1.302	1.232	0.932	1.014	0.984
TRINITY_DN12320_c0_g1_i1_orf1	brefeldin A-inhibited guanine nucleotide-exchange protein 1 [Ostrinia furnacalis]	8	1713	193.1	6.27	5	8	8	High	1	0.986	1.067	0.848	0.837	0.807	0.822	0.782	0.818	0.731	0.777	0.807	0.922	0.928	0.93
TRINITY_DN34784_c0_g1_i1_orf1	F-actin-capping protein subunit alpha [Ostrinia furnacalis]	5	288	32.3	5.85	20	7	5	High	1	0.992	1.001	1.172	1.23	1.136	1.034	1.053	0.999	0.934	0.998	1.135	1.087	1.072	1.05
TRINITY_DN4189_c0_g2_i1_orf1	unnamed protein product [Chilo suppressalis]	6	1122	126.1	6.23	6	7	6	High	1	1.021	1.087	1.646	1.591	1.487	1.346	1.258	1.321	1.23	1.135	1.297	2.743	2.573	2.618
TRINITY_DN125967_c0_g1_i1_orf1	26S proteasome non-ATPase regulatory subunit 14 [Ostrinia furnacalis]	6	311	34.6	6.29	20	8	6	High	1	0.97	0.965	1.048	1.048	1.047	0.986	0.979	1.027	0.889	0.99	0.905	1.097	1.178	1.146
TRINITY_DN83948_c0_g1_i3_orf1	carbonyl reductase [NADPH] 1-like [Ostrinia furnacalis]	4	324	36.4	7.87	19	4	4	High	1	1.095	1.055	0.597	0.565	0.535	0.539	0.633	0.542	0.57	0.778	0.612	0.518	0.47	0.472
TRINITY_DN1054_c0_g1_i8_orf1	tubulin-specific chaperone D [Ostrinia furnacalis]	6	1171	130.1	6.11	7	6	5	High	1	0.99	1.109	1.596	1.76	1.574	1.576	1.535	1.538	1.285	1.327	1.444	1.478	1.357	1.599
TRINITY_DN31503_c0_g1_i4_orf1	hypothetical protein evm_001345 [Chilo suppressalis]	5	405	46.2	5.85	12	10	4	High	1	1.017	1.036	0.599	0.543	0.622	0.607	0.557	0.578	0.614	0.647	0.56	0.775	0.796	0.841
TRINITY_DN22242_c0_g2_i1_orf1	juvenile hormone epoxide hydrolase-like [Ostrinia furnacalis]	5	337	38.1	7.97	16	10	5	High	1	1.005	0.976	1.829	1.804	1.76	2.123	2.093	2.052	1.692	1.906	1.603	1.766	1.696	1.849
TRINITY_DN231_c1_g2_i1_orf1	G protein-activated inward rectifier potassium channel 3-like isoform X5 [Ostrinia furnacalis]	8	484	55.4	6.64	17	8	8	High	1	1.095	1.143	0.902	0.931	0.933	1.163	1.126	1.061	1.137	0.922	1.089	0.942	0.998	0.898
TRINITY_DN64627_c0_g1_i1_orf1	probable 3-hydroxyacyl-CoA dehydrogenase B0272.3 [Ostrinia furnacalis]	6	310	33.5	9.11	24	9	5	High	1	1.005	1.001	0.833	0.875	0.806	0.783	0.798	0.802	0.815	0.869	0.9	0.931	0.939	0.952
TRINITY_DN38835_c0_g3_i1_orf1	protein transport protein Sec61 subunit alpha [Spodoptera litura]	5	418	46.1	8.73	11	8	3	High	1	1.103	1.026	0.873	0.559	0.902	0.798	0.688	0.925	0.842	0.683	0.423	0.508	0.496	0.451
TRINITY_DN1406_c0_g2_i2_orf1	uncharacterized protein LOC114366644 [Ostrinia furnacalis]	6	841	93.2	6.83	8	6	6	High	1	0.995	1.052	0.947	0.905	1.037	1.026	1.1	1.061	0.979	0.908	1.079	0.851	0.863	0.842
TRINITY_DN12997_c0_g2_i1_orf1	cytochrome P450 monooxygenase CYP6AE28 [Cnaphalocrocis medinalis]	5	523	60.3	7.46	12	6	5	High	1	0.999	1.037	0.948	0.961	0.97	0.998	0.956	1.05	0.969	0.974	0.93	0.768	0.782	0.852
TRINITY_DN5132_c0_g1_i4_orf1	small heat shock protein Hsp24.2 [Ostrinia furnacalis]	5	224	24.7	4.75	21	10	5	High	1	1.059	1.023	1.663	1.346	1.634	2.458	2.303	2.516	2.577	2.487	1.968	2.325	2.384	2.329
TRINITY_DN11639_c0_g1_i1_orf1	cysteine--tRNA ligase, cytoplasmic isoform X1 [Ostrinia furnacalis]	5	723	81.9	6.99	6	5	5	High	1	1.006	1.057	0.665	0.669	0.664	0.657	0.679	0.648	0.673	0.673	0.684	0.693	0.715	0.723
TRINITY_DN51045_c0_g1_i1_orf1	cell growth-regulating nucleolar protein [Ostrinia furnacalis]	4	421	48.3	8.02	13	5	4	High	1	1.028	1.05	0.318	0.374	0.368	0.339	0.386	0.368	0.362	0.342	0.368	0.451	0.46	0.434
TRINITY_DN6871_c0_g1_i3_orf1	1-acyl-sn-glycerol-3-phosphate acyltransferase gamma-like [Ostrinia furnacalis]	5	383	44.5	8.94	15	6	5	High	1	0.991	1.03	0.732	0.692	0.721	0.694	0.598	0.686	0.643	1.153	0.588	0.861	0.85	0.832
TRINITY_DN6247_c0_g1_i2_orf1	innexin inx3 [Ostrinia furnacalis]	5	386	44	7.97	14	5	5	High	1	1.024	1.024	0.765	0.71	0.803	0.853	0.833	0.839	0.823	0.731	0.763	0.792	0.812	0.822
TRINITY_DN4070_c0_g1_i4_orf1	alpha-N-acetylgalactosaminidase isoform X3 [Ostrinia furnacalis]	5	440	49.7	5.63	15	5	5	High	1	0.972	0.955	0.541	0.519	0.557	0.449	0.488	0.457	0.424	0.449	0.393	1.195	1.204	1.139
TRINITY_DN184_c0_g1_i10_orf1	C-type mannose receptor 2-like isoform X1 [Leguminivora glycinivorella]	6	278	30.8	6.42	27	6	1	High	1	0.716	0.681	2.313	2.579	2.494	1.301	1.647	1.256	1.365	1.868	1.273	1.935	1.804	2.122
TRINITY_DN18300_c0_g1_i17_orf1	RNA-binding protein lark isoform X1 [Helicoverpa armigera]	5	326	36.6	8.85	17	6	5	High	1	1.006	1.104	0.799	0.808	0.776	0.729	0.751	0.658	0.725	0.743	0.671	0.762	0.754	0.767
TRINITY_DN537_c0_g1_i1_orf1	pupal cuticle protein C1B-like precursor [Papilio xuthus]	4	282	27.7	9.36	32	4	4	High	1	1.016	0.991	1.544	2.084	1.585	1.233	1.371	1.494	1.347	1.21	1.332	2.635	2.359	2.076
TRINITY_DN132043_c0_g1_i1_orf1	ankyrin repeat and MYND domain-containing protein 2 [Ostrinia furnacalis]	4	395	43.9	7.3	14	6	4	High	1	0.974	0.952	0.727	0.72	0.731	0.696	0.696	0.67	0.686	0.656	0.667	0.827	0.854	0.827
TRINITY_DN1255_c0_g1_i17_orf1	LIM and senescent cell antigen-like-containing domain protein 1 isoform X1 [Pectinophora gossypiella]	5	384	44.2	8.27	18	5	5	High	1	0.96	0.994	1.273	1.253	1.205	1.253	1.355	1.28	1.296	1.275	1.136	1.143	1.105	1.099
TRINITY_DN745_c7_g1_i1_orf1	uncharacterized protein LOC114358822 [Ostrinia furnacalis]	4	298	33.1	5.15	17	5	4	High	1	1.021	1.063	1.574	1.526	1.505	1.699	1.72	1.754	2.349	2.345	2.045	1.996	1.945	2.062
TRINITY_DN4289_c0_g1_i5_orf1	translocon-associated protein subunit beta [Ostrinia furnacalis]	3	190	20.9	8.29	26	7	3	High	1	0.98	1.012	1.272	1.186	1.241	1.2	1.154	1.145	1.058	1.397	1.096	0.956	0.968	1.06
TRINITY_DN3616_c0_g2_i1_orf1	conotoxin ArMKLT2-032-like [Ostrinia furnacalis]	4	80	8.7	5.41	64	8	2	High	1	0.909	1.058	1.542	1.696	1.686	1.444	1.453	1.511	1.43	1.232	1.436	4.093	4.37	4.028
TRINITY_DN5032_c0_g1_i1_orf1	protein windpipe [Ostrinia furnacalis]	5	705	77.5	5.29	9	6	5	High	1	0.972	0.972	1.067	1.13	1.079	1.029	1.061	1.039	0.967	0.86	0.993	1.037	1.067	1.057
TRINITY_DN2593_c0_g1_i1_orf1	midgut carboxypeptidase [Loxostege sticticalis]	5	434	49.1	7.52	14	6	4	High	1	0.985	1.005	0.468	0.454	0.51	0.547	0.599	0.626	0.55	0.665	0.531	0.532	0.53	0.54
TRINITY_DN1965_c0_g1_i7_orf1	CTP synthase isoform X1 [Ostrinia furnacalis]	6	610	68.1	7.08	10	6	6	High	1	0.98	1.013	0.51	0.542	0.59	0.452	0.506	0.496	0.544	0.552	0.533	0.556	0.571	0.561
TRINITY_DN31851_c0_g1_i2_orf1	CDGSH iron-sulfur domain-containing protein 2 homolog [Helicoverpa armigera]	5	132	14.7	8.85	38	10	5	High	1	1.022	0.997	0.602	0.607	0.65	0.486	0.495	0.498	0.461	1.029	0.493	0.659	0.645	0.687
TRINITY_DN21852_c0_g1_i1_orf1	glutaredoxin-3 [Ostrinia furnacalis]	7	220	24.1	5.27	34	8	7	High	1	0.965	1.025	0.938	0.972	0.887	0.878	0.948	0.881	0.889	0.876	0.9	0.77	0.804	0.796
TRINITY_DN8703_c0_g1_i2_orf1	beta-glucuronidase-like isoform X1 [Ostrinia furnacalis]	6	646	73.5	6.8	10	6	6	High	1	1.024	1.034	1.466	1.477	1.428	1.519	1.448	1.457	2.028	2.03	1.866	2.067	1.994	1.84
TRINITY_DN3597_c0_g1_i10_orf1	unnamed protein product [Diatraea saccharalis]	3	412	47.5	4.92	12	4	3	High	1	1.069	1.032	0.903	0.918	0.908	0.787	0.883	0.772	0.74	0.57	0.773	0.991	0.956	0.897
TRINITY_DN17049_c0_g1_i6_orf1	unnamed protein product [Arctia plantaginis]	5	339	38.7	6.02	16	7	5	High	1	1.065	1.025	0.529	0.534	0.564	0.481	0.491	0.505	0.485	0.429	0.472	0.487	0.534	0.532
TRINITY_DN8846_c0_g1_i1_orf1	PREDICTED: synapse-associated protein of 47 kDa-like isoform X2 [Papilio xuthus]	6	409	44.2	4.6	19	6	6	High	1	1.065	1.059	0.87	0.846	0.866	1.045	1.222	1.027	0.937	0.73	0.8	1.097	1.117	0.925
TRINITY_DN1298_c0_g1_i3_orf1	ras GTPase-activating protein-binding protein 2-like, partial [Ostrinia furnacalis]	3	144	16.1	10.07	24	5	3	High	1	0.965	1.014	0.789	0.799	0.762	0.674	0.716	0.696	0.598	0.501	0.619	0.82	0.873	0.742
TRINITY_DN11370_c0_g1_i6_orf1	protein MEMO1 [Hyposmocoma kahamanoa]	6	295	33.4	6.71	19	9	6	High	1	0.987	1.034	1.744	1.61	1.75	1.345	1.324	1.568	1.405	1.296	1.287	1.469	1.509	1.546
TRINITY_DN6715_c0_g1_i3_orf1	hypothetical protein evm_010226 [Chilo suppressalis]	6	970	107.9	5.63	8	6	6	High	1	0.996	0.993	0.916	0.908	0.908	0.892	0.898	1.025	0.909	1.234	1.009	1.057	0.972	1.012
TRINITY_DN21971_c0_g1_i4_orf1	40S ribosomal protein S26 [Nymphalis io]	2	119	13.7	11.28	18	5	2	High	1	0.745	0.948	0.672	0.63	0.577	0.549	0.485	0.666	0.499	0.461	0.523	0.647	0.608	0.581
TRINITY_DN16525_c0_g1_i4_orf1	clavesin-1 [Ostrinia furnacalis]	5	292	34.2	8.69	27	8	5	High	1	0.92	0.956	1.052	0.998	0.96	1.004	1.054	1.06	1.025	1.106	1.097	1.184	1.059	1.107
TRINITY_DN26301_c0_g1_i1_orf1	uncharacterized protein LOC114359193 [Ostrinia furnacalis]	3	259	28.5	5.26	16	5	3	High	1	1.035	0.991	1.436	1.429	1.354	1.517	1.569	1.508	1.49	1.419	1.365	3.708	3.642	3.518
TRINITY_DN1783_c0_g1_i2_orf1	uncharacterized protein LOC114352783 [Ostrinia furnacalis]	7	1325	150.6	6.44	5	9	7	High	1	0.975	1.039	1.048	1.11	1.069	1.075	1.07	1.091	1.357	1.205	1.227	1.177	1.157	1.241
TRINITY_DN9316_c1_g1_i1_orf1	peptidyl-tRNA hydrolase 2, mitochondrial-like [Ostrinia furnacalis]	4	161	17.2	9.48	35	4	4	High	1	0.949	1.007	0.571	0.586	0.553	0.614	0.559	0.614	0.596	0.537	0.589	0.537	0.532	0.548
TRINITY_DN24163_c0_g1_i1_orf1	luciferin 4-monooxygenase-like [Ostrinia furnacalis]	6	562	62.7	7.12	11	7	6	High	1	1.016	1.01	0.522	0.469	0.528	0.536	0.53	0.604	0.507	0.493	0.458	0.69	0.623	0.674
TRINITY_DN1498_c0_g1_i2_orf1	ran GTPase-activating protein 1 [Ostrinia furnacalis]	5	563	60.2	5.14	12	5	5	High	1	1.087	1.017	0.759	0.728	0.76	0.743	0.809	0.798	0.789	0.83	0.735	0.928	0.834	0.833
TRINITY_DN16931_c0_g1_i1_orf1	pancreatic triacylglycerol lipase-like [Ostrinia furnacalis]	5	304	32.3	6.51	26	5	5	High	1	0.986	0.999	0.126	0.127	0.181	0.266	0.28	0.281	0.209	0.215	0.203	0.171	0.163	0.167
TRINITY_DN48096_c0_g2_i2_orf1	eukaryotic translation initiation factor 4E-like [Ostrinia furnacalis]	8	210	24.4	6.28	33	12	8	High	1	0.991	0.967	0.879	0.856	0.875	0.81	0.792	0.801	0.712	0.652	0.713	0.824	0.814	0.76
TRINITY_DN7123_c0_g1_i1_orf1	activating signal cointegrator 1 complex subunit 2 homolog isoform X1 [Ostrinia furnacalis]	5	155	17.6	9.57	46	6	5	High	1	0.953	0.993	0.89	0.871	0.858	0.86	0.887	0.903	0.894	0.761	0.88	3.068	3.135	2.981
TRINITY_DN12969_c0_g1_i3_orf1	queuosine salvage protein [Ostrinia furnacalis]	5	336	38.6	5.31	17	6	5	High	1	0.947	0.985	2.949	2.816	2.747	1.816	1.664	1.866	1.351	1.201	1.296	1.47	1.576	1.475
TRINITY_DN5558_c0_g1_i4_orf1	unnamed protein product [Parnassius apollo]	4	217	24.9	8.62	31	5	4	High	1	1.068	1.012	1.375	1.641	1.505	1.407	1.415	1.261	1.227	1.129	1.202	1.099	1.18	1.287
TRINITY_DN47930_c0_g1_i4_orf1	uncharacterized protein LOC114362634 [Ostrinia furnacalis]	3	95	10.4	4.65	59	6	3	High	1	1.013	1.027	1.283	1.354	1.301	1.286	1.342	1.266	1.183	1.199	1.363	0.817	0.837	0.939
TRINITY_DN2170_c4_g1_i2_orf1	beta-1,3-glucan-binding protein-like isoform X1 [Ostrinia furnacalis]	5	392	43.8	5.71	16	5	5	High	1	1.025	0.974	1.542	1.67	1.507	1.556	1.656	1.506	1.654	1.491	1.768	1.603	1.597	1.611
TRINITY_DN3325_c0_g1_i1_orf1	histone H2A.V [Plutella xylostella]	3	129	13.4	10.55	26	10	2	High	1	0.975	0.991	1.144	1.174	1.152	1.259	1.29	1.278	1.163	0.995	1.23	1.305	1.333	1.243
TRINITY_DN3616_c0_g2_i2_orf1	conotoxin ArMKLT2-032-like [Ostrinia furnacalis]	4	80	8.7	5.11	64	7	1	High	1	1.013	0.923	1.676	1.852	2.052	2.292	2.546	2.011	1.801	1.675	1.747	1.132	0.833	0.983
TRINITY_DN24121_c1_g1_i6_orf1	serine protease persephone-like [Ostrinia furnacalis]	7	255	28.9	6.67	29	10	7	High	1	0.952	0.974	2.741	3.086	2.695	2.651	2.788	2.615	1.194	1.206	1.458	0.809	0.791	0.859
TRINITY_DN27852_c0_g1_i1_orf1	baculoviral IAP repeat-containing protein 6-like [Ostrinia furnacalis]	6	1339	147.1	5.55	6	6	6	High	1	1.005	0.966	0.536	0.605	0.62	0.492	0.507	0.519	0.585	0.627	0.617	0.735	0.717	0.68
TRINITY_DN5344_c0_g1_i7_orf1	ADP-ribosylation factor 1 [Eumeta japonica]	4	104	11.9	4.79	29	8	1	High	1	0.872	0.98	0.856	0.798	1.014	0.911	1.056	1.072	0.921	0.865	0.78	0.942	0.948	1.048
TRINITY_DN57137_c0_g1_i1_orfp1	TRINITY_DN57137_c0_g1_i1_m.46420 TRINITY_DN57137_c0_g1::TRINITY_DN57137_c0_g1_i1::g.46420 ORF type:5prime_partial len:56 (-),score=4.65 TRINITY_DN57137_c0_g1_i1:82-249(-)	3	55	5.8	8.19	33	6	3	High	1	0.936	0.911	8.355	9.766	8.288	9.1	9.833	8.288	6.167	5.286	8.108	3.461	3.667	3.975
TRINITY_DN136031_c0_g1_i7_orf1	ferritin, lower subunit isoform X3 [Spodoptera litura]	3	97	11.1	8	28	15	1	High	1	0.913	0.935	6.291	5.855	6.865	3.199	3.354	3.328	0.717	0.729	0.76	0.878	0.656	0.907
TRINITY_DN17906_c0_g1_i1_orf1	phosphoglucose-6-isomerase [Ostrinia furnacalis]	6	108	12	7.5	49	8	5	High	1	1.037	0.991	1.2	0.914	1.193	1.239	1.082	1.278	1.467	1.278	0.988	1.042	1.109	0.986
TRINITY_DN17071_c0_g1_i6_orf1	serine/arginine-rich splicing factor 7-like [Ostrinia furnacalis]	4	176	20.1	11.43	33	7	3	High	1	0.98	1.018	0.937	0.945	0.92	0.807	0.824	1.039	0.704	0.805	0.865	0.919	0.845	0.965
TRINITY_DN896_c0_g1_i2_orf1	uncharacterized protein LOC114356314 isoform X2 [Ostrinia furnacalis]	4	230	24.4	9.35	22	5	4	High	1	0.959	1.053	1.755	1.895	1.853	1.348	1.367	1.297	1.093	1.03	1.034	1.871	1.994	1.861
TRINITY_DN59388_c0_g1_i1_orf1	uncharacterized protein LOC114353759 [Ostrinia furnacalis]	5	187	20.8	7.03	36	8	5	High	1	0.97	1.012	2.289	2.441	2.168	1.472	1.495	1.419	1.793	1.739	1.983	3.681	3.653	3.62
TRINITY_DN452_c0_g1_i4_orf1	protein CREG1 [Ostrinia furnacalis]	7	247	28.4	7.56	19	8	7	High	1	1.033	1.08	1.857	1.905	1.989	1.585	1.824	1.694	1.241	1.243	1.221	1.33	1.295	1.216
TRINITY_DN9593_c0_g1_i2_orf1	uncharacterized protein LOC113518937 [Galleria mellonella]	3	136	15	5.58	32	4	3	High	1	1.113	1.108	1.491	1.57	1.43	2.096	2.204	2.144	2.828	2.865	3.002	2.307	2.329	2.205
TRINITY_DN1123_c2_g1_i3_orf1	troponin I isoform X8 [Ostrinia furnacalis]	7	88	10.3	9.76	55	8	3	High	1	1.026	1	1.15	1.212	1.21	1.009	1.031	1.01	0.911	0.733	0.982	0.299	0.36	0.323
TRINITY_DN1310_c0_g1_i4_orf1	trypsin-like isoform X1 [Ostrinia furnacalis]	3	254	26.7	4.32	26	7	3	High	1	1.032	0.99	0.145	0.165	0.175	0.194	0.203	0.199	0.208	0.242	0.187	0.222	0.184	0.212
TRINITY_DN20363_c1_g1_i1_orf1	probable phosphoserine aminotransferase [Galleria mellonella]	2	61	6.8	6.54	51	7	1	High	1	0.995	0.9	1.018	0.873	0.995	0.883	0.862	0.882	0.915	0.965	0.946	0.973	1.032	1.033
TRINITY_DN4954_c0_g1_i5_orf1	glycogen debranching enzyme [Trichoplusia ni]	5	423	46.6	6.87	17	9	5	High	1	1.007	0.993	1.432	1.347	1.442	1.223	1.174	1.202	1.387	1.308	1.327	1.316	1.346	1.322
TRINITY_DN3924_c0_g1_i5_orf1	SH3 domain-containing kinase-binding protein 1-like isoform X1 [Ostrinia furnacalis]	7	740	81.1	7.58	11	8	7	High	1	1.01	0.996	0.789	0.784	0.824	0.771	0.747	0.756	0.737	0.595	0.72	0.814	0.813	0.805
TRINITY_DN47114_c0_g1_i5_orf1	nucleolar protein dao-5 isoform X2 [Ostrinia furnacalis]	7	684	72.7	8.94	10	10	7	High	1	1.044	0.993	0.306	0.31	0.343	0.281	0.283	0.289	0.22	0.221	0.219	0.275	0.271	0.281
TRINITY_DN108051_c0_g1_i2_orf1	uncharacterized protein LOC114351921 [Ostrinia furnacalis]	4	161	18.7	9.85	24	5	4	High	1	1.006	0.986	0.494	0.442	0.5	0.488	0.444	0.453	0.46	0.504	0.443	0.472	0.512	0.491
TRINITY_DN1767_c0_g2_i15_orf1	fasciclin-2 isoform X3 [Ostrinia furnacalis]	6	835	92	6.24	9	6	6	High	1	0.988	1.021	1.446	1.483	1.503	1.235	1.457	1.389	1.497	1.428	1.368	1.932	1.906	1.912
TRINITY_DN36699_c0_g1_i3_orf1	pyridoxal phosphate homeostasis protein [Ostrinia furnacalis]	5	254	28.3	6.79	24	7	5	High	1	1.011	1.035	0.971	0.967	0.891	0.822	0.846	0.83	0.839	0.921	0.826	0.805	0.797	0.803
TRINITY_DN17031_c0_g1_i1_orf1	arginase, hepatic [Ostrinia furnacalis]	5	341	37.4	6.6	18	7	5	High	1	0.991	1.012	1.515	1.418	1.43	1.651	1.561	1.732	1.698	1.522	1.499	1.319	1.373	1.276
TRINITY_DN10007_c0_g1_i1_orf1	28S ribosomal protein S31, mitochondrial [Ostrinia furnacalis]	5	366	42.1	9.17	20	8	5	High	1	0.997	0.978	0.514	0.546	0.56	0.632	0.655	0.575	0.578	0.855	0.613	0.537	0.521	0.53
TRINITY_DN3619_c0_g2_i1_orf1	transport and Golgi organization protein 11 [Ostrinia furnacalis]	4	225	25.3	6.96	32	4	4	High	1	0.978	1.006	0.681	0.75	0.791	0.685	0.73	0.716	0.685	0.761	0.663	0.854	0.787	0.823
TRINITY_DN30510_c0_g1_i6_orf1	spodomicin-like [Ostrinia furnacalis]	3	62	6.7	6.73	60	23	3	High	1	0.961	0.967	8.65	9.33	8.505	6.132	6.3	6.102	4.197	3.59	5.068	1.233	1.131	1.257
TRINITY_DN6044_c0_g1_i4_orf1	acyl-CoA-binding protein-like [Ostrinia furnacalis]	5	85	9.5	9.14	54	7	5	High	1	1.05	0.974	0.103	0.103	0.144	0.115	0.121	0.118	0.136	0.124	0.138	0.129	0.135	0.131
TRINITY_DN2921_c1_g1_i4_orf1	uncharacterized protein LOC114352340 isoform X2 [Ostrinia furnacalis]	6	209	23.6	5.86	35	6	5	High	1	0.966	1.172	1.57	1.913	1.66	2.015	1.731	1.505	1.518	1.608	1.578	1.571	1.783	1.616
TRINITY_DN13221_c0_g1_i3_orf1	fasciclin-3-like [Ostrinia furnacalis]	6	173	19	5.87	46	11	1	High	1	0.941	1.029	0.31	0.315	0.312	0.742	0.794	0.744	1.213	1.525	1.515	3.076	3.04	3.089
TRINITY_DN1601_c0_g1_i4_orf1	cytoplasmic dynein 1 intermediate chain isoform X4 [Ostrinia furnacalis]	8	678	74.9	5.52	14	9	8	High	1	0.999	1.026	0.74	0.82	0.786	0.829	0.826	0.798	0.78	0.817	0.906	1.072	1.069	1.071
TRINITY_DN479_c6_g1_i2_orf1	beta-1,3-glucan-binding protein-like [Ostrinia furnacalis]	5	480	53.4	6.21	11	5	5	High	1	1.04	1.035	1.744	1.685	1.783	1.466	1.472	1.556	1.405	1.581	1.568	2.434	2.485	2.504
TRINITY_DN2331_c0_g1_i1_orf1	heat shock 70 kDa protein cognate 4-like, partial [Zerene cesonia]	4	113	12.7	5.01	22	15	2	High	1	0.95	0.991	0.791	1.021	0.791	0.787	0.926	0.699	0.865	0.921	1.097	0.817	0.706	0.892
TRINITY_DN35051_c0_g1_i1_orf1	uncharacterized protein LOC114364307 [Ostrinia furnacalis]	5	128	14.8	4.63	30	8	5	High	1	1.023	0.982	0.102	0.108	0.119	0.15	0.153	0.161	0.127	0.127	0.129	0.131	0.125	0.132
TRINITY_DN5731_c0_g1_i13_orf1	unnamed protein product [Parnassius apollo]	6	475	54.3	8.62	16	7	6	High	1	0.976	0.999	1.047	1.032	1.002	1.03	1.116	1.02	0.974	1.154	1.077	1.135	1.049	1.167
TRINITY_DN15339_c0_g1_i6_orf1	nuclear pore glycoprotein p62 isoform X3 [Ostrinia furnacalis]	4	498	51.1	4.77	9	5	4	High	1	0.989	0.954	0.694	0.672	0.727	0.752	0.852	0.882	0.618	0.61	0.653	0.725	0.775	0.697
TRINITY_DN1424_c0_g1_i5_orf1	insect group I lytic polysaccharide monooxygenase [Ostrinia furnacalis]	6	343	39	7.03	21	8	6	High	1	0.934	0.994	2.169	2.066	2.107	2.48	2.361	2.514	2.404	2.271	2.34	2.029	2.009	2.105
TRINITY_DN2082_c0_g1_i2_orf1	choline-phosphate cytidylyltransferase B-like isoform X1 [Ostrinia furnacalis]	5	403	45.3	5.6	17	5	5	High	1	0.985	0.977	0.411	0.453	0.476	0.49	0.482	0.469	0.441	0.409	0.424	0.547	0.528	0.556
TRINITY_DN4304_c0_g1_i3_orf1	TOM1-like protein 2 isoform X4 [Galleria mellonella]	6	493	52.9	5	22	6	6	High	1	0.99	0.98	1.128	1.236	1.268	1.219	1.353	1.293	1.224	1.184	1.175	1.158	1.082	1.138
TRINITY_DN31399_c0_g1_i3_orf1	ATP-dependent zinc metalloprotease YME1 homolog [Ostrinia furnacalis]	7	777	85.3	8.92	11	8	7	High	1	0.994	1.068	0.737	0.847	0.793	0.798	0.878	0.768	0.687	0.759	0.824	0.829	0.816	0.823
TRINITY_DN15755_c0_g1_i1_orf1	cytochrome P450 monooxygenase CYP6AB141 [Ostrinia furnacalis]	6	238	27.4	5.86	28	7	3	High	1	1.129	1.072	2.559	2.437	2.47	2.72	2.847	3.031	1.439	1.753	1.639	1.052	1.048	1.025
TRINITY_DN5453_c0_g1_i2_orf1	PREDICTED: MOB kinase activator-like 1 [Papilio polytes]	4	219	25.2	7.01	17	5	4	High	1	0.848	0.775	1.132	1.237	1.079	0.929	1.064	1.03	1.076	1.042	1.004	0.951	0.939	0.983
TRINITY_DN22242_c0_g1_i1_orf1	juvenile hormone epoxide hydrolase-like [Ostrinia furnacalis]	7	198	22.9	7.47	26	10	7	High	1	1.019	1.019	1.6	1.417	1.514	1.765	1.606	1.794	1.442	1.264	1.29	1.344	1.428	1.359
TRINITY_DN7839_c0_g1_i4_orf1	elongin-C [Ostrinia furnacalis]	3	150	15.9	4.74	28	6	3	High	1	1.005	1.014	0.823	0.779	0.803	0.735	0.759	0.794	0.746	0.667	0.662	0.824	0.793	0.77
TRINITY_DN12497_c0_g1_i1_orf1	probable N-acetyltransferase san [Ostrinia furnacalis]	5	177	20.2	8.24	36	5	5	High	1	1.007	0.997	0.363	0.314	0.378	0.328	0.353	0.376	0.326	0.328	0.295	0.418	0.405	0.393
TRINITY_DN9109_c0_g1_i1_orf1	unnamed protein product [Chrysodeixis includens]	5	393	42.3	6.71	14	5	5	High	1	0.975	0.996	0.905	1.03	0.953	1.271	1.208	1.154	0.986	0.9	0.954	1.368	1.355	1.414
TRINITY_DN50517_c0_g1_i1_orf1	cuticle protein 21-like [Ostrinia furnacalis]	4	197	20.4	7.01	36	5	2	High	1	0.918	1.041	1.642	1.726	1.623	1.625	1.547	1.561	1.501	1.393	1.769	1.807	1.733	1.781
TRINITY_DN15458_c0_g1_i3_orf1	integrin alpha-PS1 isoform X1 [Ostrinia furnacalis]	6	1124	124.4	6.54	7	6	6	High	1	0.951	1.014	0.856	0.868	0.898	0.858	0.834	0.882	0.826	0.732	0.767	0.974	0.959	0.84
TRINITY_DN76333_c0_g1_i2_orf1	larval cuticle protein 65Ag1-like [Ostrinia furnacalis]	4	139	15.6	6.05	43	10	4	High	1	1.051	0.957	1.194	1.254	1.213	1.366	1.377	1.249	1.18	1.094	1.353	0.274	0.252	0.26
TRINITY_DN4008_c0_g1_i7_orf1	nuclear export mediator factor NEMF homolog isoform X1 [Ostrinia furnacalis]	5	1024	116.2	6.7	5	5	5	High	1	1.088	0.963	0.714	0.77	0.691	0.625	0.541	0.597	0.554	0.472	0.546	0.601	0.531	0.525
TRINITY_DN23360_c0_g1_i3_orf1	protein PTCD3 homolog, mitochondrial [Ostrinia furnacalis]	5	714	78.8	5.15	8	5	5	High	1	0.992	1.024	0.52	0.479	0.489	0.492	0.511	0.484	0.498	0.454	0.476	0.702	0.629	0.639
TRINITY_DN11826_c0_g1_i4_orf1	aldehyde dehydrogenase X, mitochondrial-like [Ostrinia furnacalis]	3	113	11.9	6.57	48	6	3	High	1	1.014	0.961	2.553	1.947	2.225	3.176	2.731	3.592	4.064	3.888	2.852	3.504	3.447	3.534
TRINITY_DN463_c0_g1_i3_orf1	supervillin isoform X2 [Ostrinia furnacalis]	6	1458	164.1	6.11	5	6	6	High	1	0.937	0.937	0.938	0.941	0.92	0.929	0.947	0.91	1.012	0.833	1	1.076	1.079	1.018
TRINITY_DN82008_c0_g1_i1_orf1	GMP reductase 1-like [Ostrinia furnacalis]	6	346	37.6	7.21	23	6	6	High	1	1.004	1.039	0.602	0.629	0.657	0.626	0.646	0.661	0.59	0.559	0.535	0.604	0.561	0.569
TRINITY_DN22422_c0_g1_i4_orf1	2-hydroxyacylsphingosine 1-beta-galactosyltransferase-like [Ostrinia furnacalis]	6	473	53.8	8.75	13	6	2	High	1	0.996	1.063	0.899	0.796	0.812	0.803	0.921	0.894	0.96	1.05	0.833	0.978	0.868	1
TRINITY_DN9742_c0_g1_i5_orf1	ADP-ribosylation factor-like protein 1 [Bombyx mori]	4	180	20.1	6.57	34	4	4	High	1	0.999	1.063	1.096	1.025	1.104	1.063	1.196	1.216	1.126	1.284	0.945	1.179	1.085	1.203
TRINITY_DN2848_c0_g1_i2_orf1	glyceraldehyde-3-phosphate dehydrogenase isoform 1 [Homo sapiens]	3	335	36	8.44	16	5	2	High	1	0.942	0.934	1.481	1.62	1.613	1.601	1.722	1.664	1.969	1.896	2.029	1.819	1.866	1.707
TRINITY_DN98091_c0_g1_i3_orf1	UDP-glycosyltransferase UGT40AP2, partial [Ostrinia furnacalis]	4	511	57.4	8.81	11	5	4	High	1	0.923	0.915	0.221	0.227	0.25	0.249	0.263	0.271	0.321	0.311	0.282	0.302	0.285	0.282
TRINITY_DN12331_c0_g1_i5_orf1	septin-7 isoform X1 [Ostrinia furnacalis]	3	697	75.8	9.03	7	4	3	High	1	1.076	0.967	0.966	0.979	1.148	1.109	1.01	1.054	1.054	0.992	1.095	1.76	1.66	1.635
TRINITY_DN37599_c0_g1_i1_orf1	bmp-2 protein isoform X3 [Bombyx mori]	4	90	9.8	9.99	50	7	4	High	1	1.002	1.041	0.637	0.677	0.702	0.597	0.613	0.565	0.571	0.517	0.604	0.784	0.818	0.801
TRINITY_DN14298_c0_g3_i1_orf1	kinesin heavy chain [Ostrinia furnacalis]	5	253	28.7	9.58	22	7	2	High	1	1.049	0.987	0.799	0.861	0.811	0.792	0.711	0.671	0.599	0.552	0.679	1.077	1.142	1.048
TRINITY_DN10530_c0_g1_i1_orf1	cytochrome c oxidase subunit NDUFA4 [Ostrinia furnacalis]	5	81	9.2	9.58	48	13	5	High	1	0.986	0.977	0.374	0.37	0.428	0.359	0.359	0.354	0.37	0.373	0.374	0.394	0.389	0.369
TRINITY_DN101358_c0_g2_i1_orf1	glycylpeptide N-tetradecanoyltransferase 2 [Ostrinia furnacalis]	7	470	54.1	8.31	14	8	7	High	1	0.949	0.993	0.843	0.834	0.819	0.717	0.718	0.754	0.717	0.724	0.826	0.85	0.882	0.911
TRINITY_DN8261_c0_g1_i1_orf1	UDP-N-acetylhexosamine pyrophosphorylase-like protein 1 [Ostrinia furnacalis]	5	487	54.6	6.09	11	5	5	High	1	0.954	0.941	0.43	0.396	0.469	0.431	0.41	0.445	0.429	0.43	0.415	0.578	0.541	0.536
TRINITY_DN940_c0_g1_i4_orf1	uncharacterized protein LOC114357075 [Ostrinia furnacalis]	5	255	27	7.27	24	5	2	High	1	0.871	0.953	0.494	0.608	0.586	0.655	0.622	0.781	0.743	1.038	0.703	0.623	0.549	0.592
TRINITY_DN147517_c0_g1_i1_orf1	eukaryotic translation initiation factor 4 gamma 3-like isoform X5 [Ostrinia furnacalis]	4	482	51.1	9.19	13	5	4	High	1	1.06	0.988	0.699	0.695	0.725	0.669	0.713	0.654	0.604	0.536	0.641	0.64	0.682	0.629
TRINITY_DN23640_c0_g1_i5_orf1	proteasomal ATPase-associated factor 1-like [Ostrinia furnacalis]	4	396	43.3	6.52	12	4	4	High	1	1.036	0.987	1.26	1.153	1.232	1.263	1.352	1.4	1.317	1.277	1.374	1.218	1.367	1.321
TRINITY_DN3066_c0_g1_i5_orf1	thioredoxin domain-containing protein [Ostrinia furnacalis]	5	315	35.6	8.35	19	7	5	High	1	0.988	1.029	0.874	0.786	0.838	0.888	0.929	0.915	1.027	1.077	0.815	0.989	1.06	1.042
TRINITY_DN49570_c0_g1_i1_orf1	transmembrane emp24 domain-containing protein bai [Ostrinia furnacalis]	5	205	23.7	5.72	19	7	5	High	1	1.02	0.945	0.952	0.978	1.015	0.918	0.923	0.981	0.899	0.839	0.917	1.044	1.02	1.109
TRINITY_DN3310_c0_g1_i1_orf1	hypothetical protein evm_010516 [Chilo suppressalis]	5	358	40.4	8.72	17	5	5	High	1	0.967	1.026	0.642	0.617	0.647	0.705	0.618	0.66	0.706	0.626	0.647	5.56	5.902	5.226
TRINITY_DN35377_c0_g1_i3_orf1	unnamed protein product [Chilo suppressalis]	2	149	16.5	7.87	21	6	2	High	1	1.018	1.002	0.578	0.58	0.632	0.696	0.711	0.693	0.794	0.769	0.71	0.861	0.908	0.899
TRINITY_DN18388_c0_g1_i6_orf1	serine protease [Ostrinia furnacalis]	4	426	47	7.78	13	6	4	High	1	0.955	0.961	1.949	1.959	1.955	1.893	1.8	1.803	2.427	2.054	2.541	2.676	2.613	2.412
TRINITY_DN15786_c0_g1_i1_orf1	echinoderm microtubule-associated protein-like 2 isoform X3 [Ostrinia furnacalis]	5	874	95.5	7.2	7	5	5	High	1	0.99	1.033	0.972	1.065	1.017	0.925	0.907	0.921	0.83	0.856	0.86	0.891	0.91	0.977
TRINITY_DN40028_c0_g1_i1_orf1	signal recognition particle receptor subunit alpha homolog [Ostrinia furnacalis]	6	600	66.5	7.49	9	6	6	High	1	1.006	0.965	0.836	0.809	0.884	0.826	0.743	0.837	0.742	0.711	0.661	0.798	0.8	0.777
TRINITY_DN4036_c0_g2_i1_orf1	microvitellogenin-like [Ostrinia furnacalis]	5	289	33.5	6.24	20	8	5	High	1	1.014	0.978	0.517	0.51	0.548	0.553	0.573	0.576	0.317	0.267	0.324	0.484	0.463	0.437
TRINITY_DN11746_c0_g2_i1_orf1	splicing factor 3B subunit 1 isoform X1 [Diprion similis]	5	1315	147.7	7.01	4	5	5	High	1	1.068	1.039	0.753	0.755	0.845	0.815	0.976	0.923	0.818	0.715	0.655	0.732	0.741	0.723
TRINITY_DN17772_c0_g1_i4_orf1	S-methyl-5'-thioadenosine phosphorylase [Galleria mellonella]	4	279	30.4	6.54	18	5	4	High	1	0.988	0.994	0.973	0.995	1.012	1.128	1.167	1.157	1.15	1.165	1.048	1.001	0.998	0.956
TRINITY_DN10257_c0_g1_i2_orf1	prefoldin subunit domain-containing protein [Phthorimaea operculella]	5	128	14.8	9.11	41	9	5	High	1	0.98	0.977	0.72	0.689	0.748	0.755	0.728	0.735	0.846	0.733	0.704	0.813	0.798	0.829
TRINITY_DN6510_c1_g1_i1_orf1	hypothetical protein evm_008080 [Chilo suppressalis]	5	1123	127.9	6.74	7	5	5	High	1	0.928	1.022	1.341	1.416	1.286	1.318	1.381	1.239	1.217	1.539	1.168	1.632	1.56	1.651
TRINITY_DN7633_c0_g1_i1_orf1	prolow-density lipoprotein receptor-related protein 1, partial [Ostrinia furnacalis]	6	579	62.4	5.88	13	6	6	High	1	1.098	1.043	1.867	1.701	1.646	2.144	2.024	2.053	1.932	1.841	1.859	2.28	2.081	2.315
TRINITY_DN56998_c0_g1_i2_orf1	glycerate kinase [Ostrinia furnacalis]	4	511	55.6	6.64	10	4	4	High	1	1.051	0.984	1.07	0.947	1.06	1.257	1.152	1.282	0.928	0.965	0.888	0.939	0.98	0.866
TRINITY_DN3113_c1_g2_i1_orf1	short-chain dehydrogenase/reductase family 16C member 6-like [Ostrinia furnacalis]	5	330	37.1	7.39	18	9	5	High	1	1.05	1.038	0.785	0.703	0.765	0.692	0.675	0.713	0.681	0.684	0.606	0.841	0.871	0.84
TRINITY_DN5556_c0_g1_i3_orf1	hypothetical protein evm_006874 [Chilo suppressalis]	4	456	50.4	5.22	11	5	4	High	1	0.986	1.054	1.216	1.289	1.226	1.341	1.419	1.425	1.412	1.352	1.403	1.41	1.413	1.414
TRINITY_DN1481_c0_g1_i4_orf1	G protein-coupled receptor kinase 1 isoform X2 [Helicoverpa armigera]	6	701	80.2	7.17	10	6	6	High	1	1.103	1.112	1.101	1.229	1.077	1.1	1.096	1.036	0.987	1.573	1.05	1.675	1.497	1.625
TRINITY_DN18027_c0_g2_i1_orf1	vanin-like protein 2 isoform X2 [Ostrinia furnacalis]	5	523	59.5	6.34	12	6	3	High	1	0.93	0.951	1.196	1.121	1.201	1.169	1.135	1.388	1.443	1.218	1.243	1.735	1.715	1.654
TRINITY_DN3539_c0_g1_i7_orf1	transcription elongation regulator 1-like [Ostrinia furnacalis]	5	186	22.1	9.2	27	6	5	High	1	0.973	0.932	0.624	0.703	0.66	0.544	0.625	0.574	0.549	0.525	0.59	0.767	0.747	0.729
TRINITY_DN8095_c0_g1_i3_orf1	circadian clock-controlled protein-like [Ostrinia furnacalis]	4	246	27.1	9.06	18	4	4	High	1	1.109	1.033	2.235	2.198	2.245	2.177	2.009	2.014	2.274	2.325	1.967	1.037	0.83	0.949
TRINITY_DN354_c0_g1_i2_orf1	COP9 signalosome complex subunit 1 [Ostrinia furnacalis]	4	482	54.3	6.61	13	4	4	High	1	0.932	1.055	0.947	0.988	0.955	0.847	0.98	0.833	0.989	1.092	0.9	0.992	0.908	0.921
TRINITY_DN3454_c0_g1_i1_orf1	MICOS complex subunit MIC13 homolog QIL1 [Ostrinia furnacalis]	4	121	13.3	8.27	55	5	4	High	1	1.051	0.984	0.621	0.607	0.592	0.631	0.611	0.63	0.664	0.803	0.646	0.533	0.567	0.611
TRINITY_DN48250_c0_g1_i1_orf1	larval/pupal rigid cuticle protein 66-like [Hyposmocoma kahamanoa]	3	105	11	5.83	33	6	1	High	1	1.006	0.939	1.468	1.174	1.397	1.615	1.583	1.515	1.856	1.706	1.713	1.721	1.786	1.691
TRINITY_DN1772_c7_g1_i7_orf1	sulfotransferase family cytosolic 1B member 1-like [Ostrinia furnacalis]	4	238	27.6	7.28	20	6	2	High	1	1.018	1.038	0.564	0.488	0.539	0.629	0.628	0.664	0.667	0.638	0.537	0.66	0.617	0.633
TRINITY_DN10373_c0_g1_i1_orf1	homocysteine S-methyltransferase 1-like [Ostrinia furnacalis]	4	341	38.2	5.41	16	5	4	High	1	0.948	0.953	2.059	1.956	1.942	1.573	1.51	1.523	1.211	1.048	1.276	1.831	1.773	1.77
TRINITY_DN36682_c0_g1_i1_orf1	uncharacterized protein DDB_G0287625-like [Ostrinia furnacalis]	5	393	42.7	12.48	16	5	5	High	1	0.919	1.012	0.661	0.809	0.753	0.748	0.809	0.733	0.706	0.654	0.72	0.735	0.739	0.625
TRINITY_DN23783_c0_g2_i1_orf1	cytochrome b5 [Ostrinia furnacalis]	4	133	14.8	5.36	36	7	4	High	1	1.019	0.968	0.619	0.609	0.628	0.781	0.723	0.757	0.632	0.557	0.623	0.816	0.826	0.763
TRINITY_DN3980_c0_g2_i1_orf1	beta-parvin [Ostrinia furnacalis]	6	360	41.1	6	20	7	6	High	1	1	0.949	1.089	0.991	1.06	1.049	0.999	1.053	1.085	1.08	0.959	0.947	0.941	0.882
TRINITY_DN12757_c0_g1_i1_orf1	proteasome subunit alpha type-7-1-like [Ostrinia furnacalis]	4	249	28	8.21	16	9	4	High	1	1.024	1.022	1.037	0.987	1.017	0.961	0.965	0.999	0.957	0.896	0.904	1.125	1.164	1.1
TRINITY_DN45220_c0_g1_i1_orf1	delta(3,5)-Delta(2,4)-dienoyl-CoA isomerase, mitochondrial isoform X1 [Ostrinia furnacalis]	4	68	7.4	8.75	59	4	1	High	1	1.245	1.295	1.844	2.226	1.976	2.555	2.754	2.678	3.525	2.517	3.043	4.459	4.564	4.138
TRINITY_DN147427_c0_g1_i1_orf1	importin subunit alpha-4 [Ostrinia furnacalis]	5	514	56.6	5.22	12	7	5	High	1	0.969	1.002	0.758	0.823	0.743	0.8	0.823	0.774	0.78	0.692	0.892	0.868	0.872	0.888
TRINITY_DN12671_c0_g1_i4_orf1	hemicentin-1-like isoform X1 [Ostrinia furnacalis]	5	792	89.1	4.91	9	5	5	High	1	1	0.984	1.213	1.264	1.325	1.31	1.17	1.312	1.302	1.312	1.206	4.081	3.938	3.756
TRINITY_DN5238_c0_g1_i2_orf1	DNA-(apurinic or apyrimidinic site) lyase [Ostrinia furnacalis]	5	656	73.1	6.06	11	5	5	High	1	1.025	0.985	0.39	0.36	0.399	0.352	0.28	0.296	0.235	0.261	0.228	0.517	0.512	0.487
TRINITY_DN2663_c0_g1_i12_orf1	WW domain-binding protein 2 isoform X1 [Bombyx mori]	5	303	31.6	8.21	19	7	5	High	1	1.017	1.052	1.1	0.944	1.077	1.078	1.067	1.147	1.343	1.392	1.257	1.164	1.1	1.188
TRINITY_DN29969_c0_g1_i5_orf1	twitchin-like [Ostrinia furnacalis]	5	143	16.3	8.07	38	6	1	High	1	0.746	0.639	1.302	2.069	1.538	0.762	0.604	0.995	0.685	0.905	1.043	0.461	0.478	0.575
TRINITY_DN82324_c0_g1_i4_orf1	hypothetical protein evm_001824 [Chilo suppressalis]	4	123	13.7	10.13	37	9	4	High	1	1.081	1.051	0.692	0.712	0.721	0.601	0.529	0.602	0.485	0.517	0.529	0.54	0.558	0.536
TRINITY_DN7754_c0_g1_i2_orf1	carboxypeptidase E-like isoform X1 [Ostrinia furnacalis]	4	480	54	6.32	11	6	4	High	1	1.014	1.136	1.697	1.722	1.704	1.565	1.508	1.645	1.688	1.485	1.553	1.687	1.72	1.617
TRINITY_DN18036_c0_g1_i7_orf1	pentatricopeptide repeat-containing protein 2, mitochondrial-like [Ostrinia furnacalis]	6	379	44.3	8.81	16	6	6	High	1	1.025	1.02	0.36	0.337	0.418	0.347	0.358	0.366	0.348	0.32	0.348	0.423	0.427	0.428
TRINITY_DN132_c0_g2_i2_orf1	alpha-tocopherol transfer protein-like isoform X1 [Ostrinia furnacalis]	6	322	37.7	7.72	20	6	6	High	1	0.948	0.927	1.729	1.825	1.72	1.102	1.208	1.083	1.028	1.102	1.117	1.578	1.566	1.61
TRINITY_DN2749_c4_g1_i2_orf1	RNA exonuclease 4-like [Ostrinia furnacalis]	4	87	9.2	7.88	53	7	3	High	1	1.007	0.975	0.339	0.572	0.393	1.052	1.061	0.939	1.422	1.588	1.804	0.522	0.572	0.554
TRINITY_DN496_c0_g1_i7_orf1	unnamed protein product [Diatraea saccharalis]	4	888	98.1	8	6	6	4	High	1	1.03	1.037	0.985	1.041	0.854	0.849	0.806	0.829	0.761	0.686	0.738	0.658	0.706	0.605
TRINITY_DN115082_c0_g1_i5_orf1	protein dj-1beta-like isoform X2 [Ostrinia furnacalis]	4	107	11.4	9.01	45	8	1	High	1	1.027	0.96	1.164	1.082	1.063	0.413	0.525	0.482	0.615	0.509	0.559	0.32	0.322	0.318
TRINITY_DN8454_c0_g1_i4_orf1	translocon-associated protein subunit alpha [Ostrinia furnacalis]	4	280	31.2	4.61	16	9	4	High	1	0.987	1	1.002	1.077	0.999	0.887	0.955	0.904	0.809	0.721	0.897	0.674	0.672	0.692
TRINITY_DN2836_c0_g1_i4_orf1	protein Diedel [Drosophila sechellia]	4	87	9.6	6.47	61	6	4	High	1	0.968	0.923	1.257	1.286	1.27	1.138	1.067	1.035	1.084	1.015	1.29	1.33	1.317	1.302
TRINITY_DN27728_c0_g1_i1_orf1	hypothetical protein evm_008152 [Chilo suppressalis]	6	555	63	6.35	13	6	6	High	1	1.01	1.061	0.887	0.78	0.907	0.89	0.916	0.984	1.008	0.892	0.841	0.985	0.982	0.928
TRINITY_DN4898_c0_g1_i7_orf1	annulin-like isoform X3 [Ostrinia furnacalis]	7	762	86.1	6.27	9	7	7	High	1	0.99	1.061	0.8	0.806	0.77	0.806	0.766	0.721	0.739	0.77	0.73	1.643	1.696	1.589
TRINITY_DN5562_c1_g2_i1_orf1	cell division cycle and apoptosis regulator protein 1-like [Ostrinia furnacalis]	4	476	54	5.19	13	5	4	High	1	1.028	1.041	0.776	0.683	0.75	0.695	0.776	0.765	0.806	0.843	0.687	0.814	0.832	0.803
TRINITY_DN23364_c0_g1_i1_orf1	PREDICTED: uncharacterized protein LOC106134920 [Amyelois transitella]	3	151	15.7	9.2	34	7	3	High	1	1.07	0.999	1.429	1.737	1.261	1.545	1.429	1.486	1.628	1.475	1.68	2.682	2.934	2.197
TRINITY_DN295_c5_g1_i2_orf1	unnamed protein product [Chilo suppressalis]	5	177	19.9	6.79	24	10	5	High	1	0.997	1.107	2.987	3.074	2.972	2.729	2.969	2.666	4.008	3.932	4.309	1.949	2.04	1.844
TRINITY_DN646_c0_g1_i5_orf1	unnamed protein product [Diatraea saccharalis]	5	724	79.9	9.52	8	5	5	High	1	1.013	0.988	0.528	0.54	0.536	0.544	0.543	0.564	0.514	0.514	0.501	0.612	0.656	0.66
TRINITY_DN1768_c0_g1_i2_orf1	low-density lipoprotein receptor-related protein 1B-like [Ostrinia furnacalis]	4	530	55.3	6.4	9	5	4	High	1	1.033	1.078	1.046	1.015	1.044	1.104	1.264	1.263	1.038	1.112	1.103	1.375	1.352	1.242
TRINITY_DN23398_c0_g1_i1_orf1	cytochrome P450 6B7-like [Ostrinia furnacalis]	6	500	57.2	8.53	12	6	6	High	1	1.146	1.124	1.916	1.857	2.014	2.387	2.429	2.458	2.347	2.333	2.003	2.584	2.524	2.425
TRINITY_DN4688_c0_g1_i2_orf1	uncharacterized protein LOC114359411 [Ostrinia furnacalis]	6	629	71.4	8.18	10	7	6	High	1	0.916	1.028	1.18	1.258	1.211	1.234	1.362	1.276	1.162	1.044	1.12	2.531	2.678	2.64
TRINITY_DN8037_c0_g2_i1_orf1	2-oxo-4-hydroxy-4-carboxy-5-ureidoimidazoline decarboxylase-like [Ostrinia furnacalis]	4	173	19.9	6.79	24	9	4	High	1	0.957	1.024	2.212	2.2	2.087	1.625	1.739	1.63	1.843	1.86	1.992	1.913	1.928	1.864
TRINITY_DN3355_c0_g2_i4_orf1	UDP-glycosyltransferase UGT33AL1 [Ostrinia furnacalis]	6	530	60.5	8.03	13	7	4	High	1	1.049	0.999	0.412	0.441	0.443	0.512	0.527	0.567	0.464	0.59	0.579	0.357	0.378	0.405
TRINITY_DN3472_c0_g1_i6_orf1	unnamed protein product [Euphydryas editha]	5	267	29.4	5.74	20	8	5	High	1	0.99	0.954	0.803	0.804	0.818	0.945	0.966	0.889	1.036	0.971	1.087	0.819	0.83	0.83
TRINITY_DN2065_c1_g2_i1_orf1	2-amino-3-ketobutyrate coenzyme A ligase, mitochondrial [Ostrinia furnacalis]	4	425	46.2	8.12	13	4	4	High	1	1.052	1.023	0.362	0.42	0.43	0.414	0.407	0.44	0.431	0.401	0.423	0.685	0.724	0.701
TRINITY_DN134810_c0_g1_i1_orf1	pancreatic triacylglycerol lipase-like [Ostrinia furnacalis]	2	88	9.7	4.88	51	5	1	High	1	1.089	1.025	1.023	1.515	1.323	1.384	1.486	1.08	0.942	2.014	1.441	0.934	0.965	1.215
TRINITY_DN5112_c0_g1_i1_orf1	unnamed protein product, partial [Iphiclides podalirius]	6	212	25	11.78	28	14	6	High	1	0.99	0.978	0.657	0.657	0.707	0.697	0.708	0.713	0.567	0.527	0.528	0.693	0.678	0.695
TRINITY_DN14389_c0_g1_i4_orf1	DE-cadherin [Ostrinia furnacalis]	5	1491	166.2	4.78	5	5	5	High	1	0.973	1.051	1.088	1.08	1.072	0.969	0.983	0.989	0.983	1.061	1.021	1.299	1.266	1.204
TRINITY_DN3076_c0_g1_i1_orf1	alpha-mannosidase 2 [Ostrinia furnacalis]	5	1169	133.5	7.18	5	6	5	High	1	1.014	1.015	0.915	0.919	0.952	1.038	1.047	1.079	0.952	0.985	0.855	1.061	1.094	1.171
TRINITY_DN4631_c0_g1_i7_orf1	uncharacterized protein LOC114366284 [Ostrinia furnacalis]	5	752	84.8	5.15	10	7	5	High	1	1.002	0.979	0.467	0.488	0.506	0.519	0.539	0.571	0.554	0.583	0.521	0.577	0.526	0.539
TRINITY_DN1466_c0_g1_i4_orf1	insecticyanin-A-like [Ostrinia furnacalis]	5	219	25.4	8.9	23	5	5	High	1	1.035	1.072	2.106	2.018	2.111	1.44	1.345	1.359	2.325	1.984	2.156	1.856	1.938	1.821
TRINITY_DN1824_c0_g2_i2_orf1	branched-chain-amino-acid aminotransferase, cytosolic [Manduca sexta]	4	429	48.1	7.65	11	4	4	High	1	0.981	1.047	0.552	0.537	0.613	0.726	0.729	0.696	0.675	0.66	0.602	0.65	0.606	0.708
TRINITY_DN103475_c0_g1_i4_orf1	lipid storage droplets surface-binding protein 1 isoform X3 [Ostrinia furnacalis]	3	162	18	8.13	23	9	3	High	1	0.943	1.016	1.99	2.097	1.855	1.904	1.858	1.821	1.732	1.704	1.738	1.286	1.124	1.085
TRINITY_DN139335_c0_g2_i1_orf1	unnamed protein product [Homo sapiens]	5	196	22.2	7.9	21	9	1	High	1	1.103	1.105	1.033	1.263	1.053	0.99	1.089	1.233	0.776	0.689	1.032	2.111	1.462	1.357
TRINITY_DN15720_c0_g1_i2_orf1	signal peptidase complex subunit 2 [Ostrinia furnacalis]	4	184	20.7	8.48	21	8	4	High	1	0.943	1.029	1.136	1.172	1.086	0.977	1.049	1.054	0.991	0.974	0.978	1.083	1.06	1.111
TRINITY_DN3332_c0_g1_i9_orf1	glutathione S-transferase sigma3 [Glyphodes pyloalis]	4	200	23.1	6.57	30	14	3	High	1	1.073	1.042	1.001	0.972	1.053	1.096	1.055	1.289	0.762	0.956	0.646	0.577	0.542	0.523
TRINITY_DN2022_c0_g1_i7_orf1	hypothetical protein evm_000891 [Chilo suppressalis]	4	216	24.3	5.43	23	4	4	High	1	1.026	0.944	1.058	1.082	1.035	1.12	1.159	1.203	1.102	1.051	1.158	1.134	1.203	1.16
TRINITY_DN206_c0_g1_i8_orf1	A-kinase anchor protein 200-like [Ostrinia furnacalis]	4	320	34.3	4.5	15	5	1	High	1	1.153	1.024	0.887	0.988	0.896	0.97	1.041	0.932	0.723	0.702	0.838	2.823	3.265	2.663
TRINITY_DN901_c0_g1_i8_orf1	serine protease persephone-like [Ostrinia furnacalis]	6	357	39.4	6.38	22	7	6	High	1	0.992	0.995	0.941	0.935	1.014	1.105	1.066	1.107	1.036	1.031	1.038	1.152	1.104	1.134
TRINITY_DN8783_c0_g1_i9_orf1	luciferin 4-monooxygenase-like [Ostrinia furnacalis]	5	523	58	6.54	12	6	3	High	1	1.093	1.034	0.719	0.744	0.752	1.384	1.282	1.301	1.436	0.854	0.886	0.82	0.845	0.86
TRINITY_DN1494_c0_g1_i3_orf1	dihydropyrimidine dehydrogenase [NADP(+)] [Ostrinia furnacalis]	4	696	75.2	5.63	6	6	4	High	1	1.031	1.021	0.739	0.745	0.793	0.683	0.75	0.721	0.734	0.712	0.708	0.736	0.767	0.766
TRINITY_DN5149_c0_g1_i12_orfp1	TRINITY_DN5149_c0_g1_i12_m.8808 TRINITY_DN5149_c0_g1::TRINITY_DN5149_c0_g1_i12::g.8808 ORF type:internal len:254 (+),score=89.66 TRINITY_DN5149_c0_g1_i12:1-759(+)	6	253	30.6	6.57	55	8	2	High	1	1.015	1.179	1.284	1.334	1.125	1.043	1.056	0.977	1.076	0.857	1.065	0.81	0.783	0.856
TRINITY_DN4228_c0_g1_i5_orf1	phenoloxidase-activating enzyme-like [Ostrinia furnacalis]	3	422	47.5	8.05	16	4	3	High	1	1.011	1.047	1.85	1.908	1.644	1.82	2.115	1.972	1.729	1.802	1.914	2.727	2.625	2.744
TRINITY_DN4950_c0_g1_i2_orf1	unnamed protein product [Diatraea saccharalis]	5	1273	141.2	7.2	5	5	5	High	1	1.091	1.02	0.621	0.618	0.707	0.611	0.672	0.636	0.576	0.576	0.532	0.857	0.861	0.865
TRINITY_DN117412_c0_g1_i1_orf1	eukaryotic translation initiation factor 3 subunit F [Ostrinia furnacalis]	3	277	30.3	5.8	13	7	3	High	1	0.974	1.003	1.178	1.125	1.051	1.089	1.11	1.167	1.176	1.15	1.14	1.064	1.058	1.105
TRINITY_DN23946_c0_g1_i1_orf1	ubiquitin-conjugating enzyme E2L [Bombyx mori]	5	154	17.8	8.56	38	6	5	High	1	0.994	1.013	0.75	0.793	0.79	0.815	0.748	0.782	0.784	0.752	0.832	0.972	1.016	0.994
TRINITY_DN65681_c0_g1_i1_orf1	ferritin subunit-like [Ostrinia furnacalis]	2	72	8.1	5.08	31	5	1	High	1	0.89	0.974	0.646	0.643	0.791	2.081	1.737	1.708	2.009	1.664	1.415	5.099	4.851	4.808
TRINITY_DN6621_c0_g1_i1_orf1	translocon-associated protein subunit delta [Ostrinia furnacalis]	4	131	14.3	5.48	36	8	4	High	1	0.979	0.961	1.161	1.143	1.186	1.036	1.045	1.132	1.034	0.927	1.008	0.673	0.738	0.694
TRINITY_DN350_c0_g1_i10_orf1	microtubule-associated protein tau-like isoform X5 [Ostrinia furnacalis]	5	276	29.5	9.76	19	10	2	High	1	1.092	1.053	0.996	1.005	1.11	1.056	1.071	0.996	0.857	0.835	0.941	0.788	0.689	0.757
TRINITY_DN2650_c0_g1_i1_orf1	hypothetical protein HW555_002849 [Spodoptera exigua]	5	284	31.9	7.87	16	6	5	High	1	0.887	0.964	1.906	1.736	1.873	2.681	2.738	2.923	1.937	1.979	2.012	1.974	1.937	2.138
TRINITY_DN61711_c0_g1_i1_orf1	mitochondrial carnitine/acylcarnitine translocase [Loxostege sticticalis]	4	299	32.2	9.25	20	7	4	High	1	0.962	1.031	0.91	0.882	0.848	0.748	0.776	0.806	0.745	0.699	0.743	0.767	0.774	0.767
TRINITY_DN77425_c0_g1_i2_orf1	anosmin-1 [Ostrinia furnacalis]	5	418	47.5	9.98	16	6	5	High	1	1	1.043	1.174	1.044	1.087	1.334	1.227	1.254	1.208	1.141	1.212	5.038	5.061	4.827
TRINITY_DN3203_c0_g2_i1_orf1	unnamed protein product [Parnassius apollo]	5	1203	139.5	8.25	5	5	5	High	1	1.007	1.087	0.949	0.979	1.044	0.93	0.985	0.936	0.882	1.161	0.947	0.884	0.983	1.023
TRINITY_DN7002_c0_g1_i4_orf1	uncharacterized protein LOC114349917 [Ostrinia furnacalis]	5	377	42.3	5.62	15	5	5	High	1	0.997	0.957	0.911	0.967	0.969	0.956	1.046	0.992	0.863	0.936	0.887	0.878	1.015	0.926
TRINITY_DN138481_c0_g1_i2_orf1	cuticle protein 8-like isoform X2 [Vanessa tameamea]	4	233	24.2	8.88	27	9	2	High	1	0.933	1	0.891	0.815	0.791	0.912	0.992	0.957	0.887	1.066	1.082	4.769	4.874	4.696
TRINITY_DN41321_c1_g1_i3_orf1	uncharacterized protein LOC114357706 isoform X1 [Ostrinia furnacalis]	5	612	71.3	6.54	11	5	5	High	1	0.916	1.059	1.096	1.077	0.983	1.082	1.187	1.116	1.027	1.039	1.081	1.348	1.253	1.337
TRINITY_DN28729_c0_g1_i7_orf1	serine/threonine-protein kinase mig-15 isoform X7 [Ostrinia furnacalis]	5	1000	111.1	8.37	7	5	1	High	1	0.943	1.087	1.556	1.259	1.124	1.081	0.734	0.942	1.007	0.959	0.899	1.617	1.482	1.128
TRINITY_DN62_c1_g1_i3_orf1	D-2-hydroxyglutarate dehydrogenase, mitochondrial-like [Ostrinia furnacalis]	4	506	55.8	6.76	10	5	3	High	1	1.045	0.976	1.061	1.121	1.117	1.258	1.37	1.203	1.453	1.297	1.328	0.836	0.736	0.839
TRINITY_DN19411_c0_g1_i1_orf1	myrosinase 1-like [Ostrinia furnacalis]	5	516	59.2	5.07	10	5	4	High	1	1.01	1.015	0.76	0.934	0.721	0.849	0.922	0.906	0.816	1.002	1.092	0.753	0.642	0.838
TRINITY_DN22928_c0_g1_i6_orf1	hypothetical protein B5X24_HaOG209714 [Helicoverpa armigera]	4	393	42.4	4.78	13	5	4	High	1	0.892	1.017	1.289	1.271	1.363	1.285	1.433	1.136	1.088	1.014	1.117	1.362	1.369	1.533
TRINITY_DN32448_c0_g1_i1_orf1	unnamed protein product [Arctia plantaginis]	5	376	42.6	7.02	19	5	5	High	1	1.03	1.07	1.166	1.153	1.167	1.234	1.255	1.352	1.532	1.831	1.509	1.451	1.428	1.518
TRINITY_DN53866_c0_g1_i1_orf1	larval/pupal cuticle protein H1C-like [Ostrinia furnacalis]	2	220	21.8	6.83	22	2	2	High	1	1.138	1.221	1.476	1.716	1.457	1.534	1.408	1.287	1.359	1.106	1.262	3.571	3.625	3.447
TRINITY_DN164_c0_g1_i11_orf1	hypothetical protein evm_000323 [Chilo suppressalis]	5	770	86.9	7.02	8	5	5	High	1	0.987	0.992	0.732	0.77	0.726	0.687	0.739	0.711	0.7	0.735	0.79	0.816	0.786	0.797
TRINITY_DN22956_c0_g1_i1_orf1	lipoamide acyltransferase component of branched-chain alpha-keto acid dehydrogenase complex, mitochondrial [Ostrinia furnacalis]	6	475	52	8.44	12	6	6	High	1	0.993	1.004	0.667	0.628	0.686	0.797	0.761	0.799	0.738	0.68	0.676	0.497	0.502	0.513
TRINITY_DN146217_c0_g1_i1_orf1	60S acidic ribosomal protein P0 [Bombus bifarius]	4	327	35.4	7.05	14	9	2	High	1	0.946	0.985	1.027	0.983	0.995	0.875	0.855	0.88	0.853	0.831	0.896	0.608	0.614	0.603
TRINITY_DN11670_c0_g1_i1_orf1	teneurin-m isoform X1 [Ostrinia furnacalis]	4	3096	344.5	6.2	2	4	4	High	1	0.989	1.021	1.406	1.344	1.433	1.219	1.344	1.298	1.085	1.047	1.153	2.76	2.728	2.769
TRINITY_DN12064_c0_g2_i1_orf1	ras-related protein Rab-35 [Ostrinia furnacalis]	4	200	23	8.9	25	6	2	High	1	1.039	0.872	0.946	0.901	0.794	0.787	0.705	0.818	0.804	0.894	0.927	0.933	0.959	0.982
TRINITY_DN399_c9_g1_i1_orf1	4-coumarate--CoA ligase 1-like [Ostrinia furnacalis]	6	548	60	8.69	12	6	6	High	1	1.101	1.188	0.795	1.126	0.854	1.125	1.05	1.617	1.201	1.045	1.082	0.978	1.19	0.979
TRINITY_DN32769_c1_g1_i5_orf1	large subunit GTPase 1 homolog [Ostrinia furnacalis]	7	639	72.4	6.99	9	8	7	High	1	1.008	0.983	0.549	0.64	0.647	0.634	0.655	0.609	0.571	0.573	0.556	0.506	0.497	0.522
TRINITY_DN7451_c0_g1_i10_orf1	huntingtin-interacting protein 1 isoform X4 [Pectinophora gossypiella]	7	1065	117.6	5.67	7	7	7	High	1	0.957	0.981	0.848	0.865	0.82	0.779	0.79	0.743	0.728	0.698	0.703	0.889	0.96	0.879
TRINITY_DN27035_c0_g1_i1_orf1	glucose-6-phosphate isomerase-like [Ostrinia furnacalis]	3	122	13.3	9.09	39	8	3	High	1	1.065	1.113	1.976	2.01	1.902	2.88	2.713	2.63	2.988	2.619	3.707	2.674	2.788	2.632
TRINITY_DN2264_c0_g1_i1_orf1	cytochrome P450 6B6-like [Ostrinia furnacalis]	5	514	59.1	8.46	12	6	3	High	1	0.969	1.116	1.599	1.424	1.357	1.733	1.873	2.037	1.865	1.578	1.739	1.795	1.546	1.657
TRINITY_DN11808_c0_g1_i8_orf1	unnamed protein product [Diatraea saccharalis]	5	199	22.3	8.25	28	6	5	High	1	0.969	0.996	0.94	0.895	0.966	1.023	0.968	1.064	1.252	1.175	1.178	0.928	0.954	0.931
TRINITY_DN7341_c0_g1_i8_orf1	LOW QUALITY PROTEIN: proteasome activator complex subunit 4-like [Ostrinia furnacalis]	4	1959	219.6	6.52	3	4	4	High	1	0.954	0.982	0.964	0.859	0.885	0.767	0.867	0.852	0.831	0.902	0.808	0.712	0.66	0.727
TRINITY_DN1047_c0_g1_i6_orf1	mitochondrial genome maintenance exonuclease 1-like [Ostrinia furnacalis]	4	398	45.6	9.52	12	7	4	High	1	1.01	0.97	1.671	1.597	1.6	1.556	1.712	1.621	1.641	1.461	1.534	1.265	1.242	1.235
TRINITY_DN14774_c0_g1_i4_orf1	aminopeptidase N-like [Ostrinia furnacalis]	6	933	106.7	6.4	7	6	6	High	1	1.032	1.018	1.362	1.359	1.379	0.905	0.965	1.004	0.871	0.916	1.03	1.98	1.759	1.961
TRINITY_DN8979_c0_g1_i5_orf1	ras-related protein Rab-5B [Vanessa cardui]	5	212	22.8	8.13	27	5	5	High	1	1.047	1	1.338	1.364	1.364	1.355	1.309	1.467	1.179	1.116	1.103	1.487	1.502	1.531
TRINITY_DN21218_c0_g2_i3_orf1	leukotriene A-4 hydrolase isoform X2 [Ostrinia furnacalis]	5	255	29.7	5.59	20	5	5	High	1	0.996	0.988	0.664	0.758	0.708	0.65	0.71	0.661	0.684	0.626	0.77	0.808	0.797	0.836
TRINITY_DN32572_c0_g1_i1_orf1	signal peptidase complex subunit 3 [Ostrinia furnacalis]	5	190	21.7	8.66	26	9	5	High	1	1.023	1.02	1.109	0.857	1.058	0.964	0.881	1.035	0.956	0.866	0.75	0.959	1.046	0.898
TRINITY_DN8019_c0_g1_i4_orf1	deoxyhypusine hydroxylase [Ostrinia furnacalis]	5	305	34.1	4.96	19	5	5	High	1	1.003	0.944	0.423	0.458	0.48	0.405	0.45	0.425	0.405	0.387	0.437	0.464	0.493	0.504
TRINITY_DN8651_c0_g1_i16_orf1	glutathione S-transferase theta 2 [Conogethes punctiferalis]	5	227	26.5	8.94	24	6	2	High	1	0.956	0.907	1.18	1.569	1.395	1.965	1.637	1.817	1.27	1.192	1.454	1.089	1.064	1.084
TRINITY_DN5962_c0_g1_i1_orf1	tRNA (cytosine(34)-C(5))-methyltransferase [Ostrinia furnacalis]	6	733	83.8	7.61	10	6	6	High	1	0.999	0.975	0.541	0.533	0.571	1.33	1.183	1.232	0.611	0.599	0.589	0.482	0.483	0.467
TRINITY_DN4081_c0_g1_i1_orf1	unnamed protein product, partial [Iphiclides podalirius]	2	248	26.9	5	18	5	2	High	1	0.987	0.991	0.816	0.855	0.738	1.027	1.13	0.869	0.944	0.852	1.028	0.824	0.877	0.897
TRINITY_DN17215_c0_g1_i4_orf1	28S ribosomal protein S29, mitochondrial [Ostrinia furnacalis]	4	371	42.8	8.56	11	4	4	High	1	0.931	0.956	0.628	0.583	0.659	0.631	0.561	0.619	0.597	0.704	0.604	0.55	0.577	0.626
TRINITY_DN7655_c0_g1_i3_orf1	hypothetical protein evm_001118 [Chilo suppressalis]	4	521	60.7	5.44	10	5	4	High	1	0.999	0.995	0.66	0.672	0.7	0.667	0.698	0.689	0.647	0.618	0.664	0.761	0.796	0.724
TRINITY_DN1326_c0_g1_i2_orf1	cuticle protein 7 [Plutella xylostella]	4	170	18.5	6.96	24	9	1	High	1	0.919	0.962	0.825	1.037	0.954	0.996	1.495	1.709	0.963	0.873	0.89	3.647	3.979	3.131
TRINITY_DN112120_c0_g1_i1_orf1	juvenile hormone esterase-like [Ostrinia furnacalis]	5	535	60.2	5.25	17	5	5	High	1	0.95	0.984	0.474	0.442	0.545	0.518	0.448	0.552	0.573	0.619	0.496	0.516	0.487	0.486
TRINITY_DN1063_c0_g1_i16_orf1	hypothetical protein evm_000854 [Chilo suppressalis]	5	411	46.6	5.11	14	7	5	High	1	0.977	1.04	1.153	1.206	1.221	1.449	1.392	1.318	1.234	1.232	1.331	1.22	1.267	1.273
TRINITY_DN130778_c0_g1_i1_orf1	26S proteasome non-ATPase regulatory subunit 8 [Ostrinia furnacalis]	4	268	30.1	6.54	19	5	4	High	1	1.033	0.999	0.987	0.929	1.023	0.87	0.826	0.85	0.767	0.698	0.762	0.985	1.004	0.973
TRINITY_DN12690_c0_g1_i1_orf1	ELAV-like protein 1 [Ostrinia furnacalis]	6	376	40.5	9.06	18	6	6	High	1	1.003	1.049	1.09	1.258	1.118	1.128	1.199	1.072	1.04	0.833	0.874	0.653	0.688	0.64
TRINITY_DN25975_c0_g3_i2_orf1	V-type proton ATPase subunit D isoform X2 [Ostrinia furnacalis]	7	246	27.4	9.64	20	9	7	High	1	0.99	1.026	0.299	0.259	0.32	0.325	0.341	0.353	0.324	0.31	0.318	0.376	0.417	0.408
TRINITY_DN4245_c0_g2_i1_orf1	long-chain fatty acid transport protein 4-like [Ostrinia furnacalis]	3	177	19.7	9.91	21	5	2	High	1	0.966	1.003	2.691	2.487	2.55	2.708	2.555	2.883	2.485	2.323	2.317	1.94	1.827	1.867
TRINITY_DN13648_c0_g1_i6_orf1	neurexin-4 [Ostrinia furnacalis]	5	1275	142.6	6.13	4	5	5	High	1	1.033	1.009	1.024	0.98	0.99	0.995	1.08	0.99	0.954	0.824	0.862	2.153	2.056	2.235
TRINITY_DN135077_c0_g1_i1_orf1	hypothetical protein KR038_001662 [Drosophila bunnanda]	5	72	8.5	9.45	64	9	4	High	1	1.092	0.946	0.955	1.039	1.03	1.263	1.348	1.296	1.031	0.891	1.117	0.545	0.642	0.601
TRINITY_DN36199_c0_g1_i1_orf1	fatty acid-binding protein 1-like [Ostrinia furnacalis]	5	133	15.2	5.15	48	7	5	High	1	1.015	0.976	0.04	0.046	0.07	0.039	0.062	0.055	0.059	0.074	0.067	0.057	0.06	0.065
TRINITY_DN1370_c0_g1_i2_orf1	hypothetical protein evm_000756 [Chilo suppressalis]	2	231	23	9.29	35	4	2	High	1	1.06	1.236	4.269	3.988	4.136	4.533	4.23	4.839	5.736	5.899	4.696	8.119	7.905	7.546
TRINITY_DN399_c3_g2_i6_orf1	proline-rich extensin-like protein EPR1 [Ostrinia furnacalis]	3	175	18.8	9.07	33	5	3	High	1	0.94	0.987	1.791	1.832	1.552	2.08	2.111	1.972	2.318	2.109	2.621	2.203	2.148	2.083
TRINITY_DN31001_c0_g1_i1_orf1	endocuticle structural glycoprotein ABD-5-like [Ostrinia furnacalis]	3	111	12.2	4.48	41	4	3	High	1	1.025	0.939	0.881	0.924	0.899	1.078	1.124	1.005	1.018	0.819	1.03	0.332	0.371	0.318
TRINITY_DN662_c0_g1_i1_orf1	PREDICTED: actin-related protein 2 [Amyelois transitella]	4	394	44.8	5.97	13	6	4	High	1	1.043	0.991	0.83	0.831	0.835	0.755	0.79	0.796	0.821	0.805	0.936	0.947	0.976	0.958
TRINITY_DN1383_c0_g1_i2_orf1	uncharacterized protein LOC114353133 isoform X1 [Ostrinia furnacalis]	4	318	34.4	7.71	24	6	4	High	1	1.017	0.95	0.539	0.537	0.565	0.688	0.722	0.627	0.712	0.686	0.844	0.544	0.517	0.522
TRINITY_DN13997_c0_g1_i5_orf1	28 kDa heat- and acid-stable phosphoprotein [Ostrinia furnacalis]	5	173	19.8	9.28	32	6	5	High	1	1.019	1.029	1.455	1.509	1.595	1.534	1.448	1.485	1.764	1.637	1.699	1.683	1.787	1.751
TRINITY_DN139438_c0_g1_i1_orf1	T-complex protein 1 subunit delta [Ostrinia furnacalis]	3	118	12.1	6.35	53	4	3	High	1	1.158	1.158	0.798	0.77	0.834	0.885	0.911	0.798	0.739	0.761	0.832	0.898	0.832	0.834
TRINITY_DN3194_c0_g1_i6_orf1	uncharacterized protein LOC114361386 [Ostrinia furnacalis]	5	964	109.4	5.86	7	6	4	High	1	0.977	1.052	0.161	0.14	0.185	0.208	0.222	0.203	0.181	0.161	0.179	0.201	0.227	0.216
TRINITY_DN3231_c0_g1_i12_orf1	integrin-linked protein kinase [Pectinophora gossypiella]	5	452	50.9	7.99	14	5	5	High	1	1.034	1.007	1.366	1.356	1.33	1.523	1.463	1.48	1.223	1.229	1.259	0.765	0.742	0.755
TRINITY_DN1226_c0_g1_i11_orfp1	TRINITY_DN1226_c0_g1_i11_m.52385 TRINITY_DN1226_c0_g1::TRINITY_DN1226_c0_g1_i11::g.52385 ORF type:internal len:92 (-),score=5.77 TRINITY_DN1226_c0_g1_i11:2-274(-)	4	91	9.1	4.96	53	11	2	High	1	1.077	1.011	2.261	2.383	2.216	3.063	2.76	2.751	1.914	1.724	1.965	1.087	1.058	1.039
TRINITY_DN10745_c0_g1_i14_orf1	septin-1 [Ostrinia furnacalis]	3	374	42.6	5.78	15	3	3	High	1	1.063	1.178	0.787	0.823	0.773	0.901	0.791	0.858	0.842	0.782	0.818	1.357	1.275	1.334
TRINITY_DN2172_c0_g2_i8_orf1	hypothetical protein evm_003685 [Chilo suppressalis]	4	372	42.4	8.05	11	5	4	High	1	1.021	0.973	0.931	0.87	0.894	0.806	0.838	0.796	0.732	0.725	0.687	1.055	1.07	1.017
TRINITY_DN22018_c0_g1_i3_orf1	hypothetical protein evm_009110 [Chilo suppressalis]	5	809	93.3	8.1	8	6	5	High	1	1.051	1.037	0.899	0.877	0.885	1.063	1.075	1.088	1.141	1.079	1.106	1.257	1.328	1.22
TRINITY_DN19000_c0_g1_i4_orf1	NADH dehydrogenase [ubiquinone] 1 beta subcomplex subunit 9 [Ostrinia furnacalis]	6	144	17.6	9.44	43	7	6	High	1	0.956	0.95	0.465	0.518	0.502	0.456	0.467	0.504	0.44	0.435	0.456	0.474	0.462	0.472
TRINITY_DN12193_c0_g1_i6_orf1	carbonyl reductase [NADPH] 1-like [Ostrinia furnacalis]	5	276	30.3	7.18	24	6	1	High	1	1.057	0.785	1.118	1.06	1.264	1.278	1.241	1.081	1.382	1.736	1.493	1.531	1.271	1.474
TRINITY_DN21743_c0_g1_i2_orf1	uncharacterized protein LOC114357426 [Ostrinia furnacalis]	4	125	13.9	5.12	36	5	1	High	1	0.926	1.105	1.008	0.818	0.856	1.203	1.174	1.038	1.21	1.009	1.083	0.893	1.062	0.883
TRINITY_DN3335_c0_g1_i1_orf1	unnamed protein product [Pieris macdunnoughi]	3	136	15.3	9.07	18	9	3	High	1	0.986	1.016	1.084	1.167	1.108	0.736	0.761	0.751	0.63	0.566	0.744	1.073	1.103	1.047
TRINITY_DN23167_c0_g2_i1_orf1	hypothetical protein evm_003712 [Chilo suppressalis]	4	238	25.2	8.68	14	7	4	High	1	1.038	1.086	1.556	1.424	1.362	1.701	1.613	1.545	1.572	1.419	1.791	2.208	2.401	2.253
TRINITY_DN24322_c0_g1_i4_orf1	unnamed protein product, partial [Brenthis ino]	3	232	22.5	11.43	20	4	3	High	1	1.037	0.993	1.281	1.337	1.326	1.027	1.034	1.009	1.142	0.951	1.199	0.518	0.597	0.549
TRINITY_DN43076_c0_g1_i6_orf1	protein argonaute-2 isoform X2 [Pectinophora gossypiella]	5	863	97.5	9.11	7	5	5	High	1	1.011	0.978	0.827	0.783	0.801	0.712	0.723	0.79	0.781	0.692	0.613	0.964	0.945	0.956
TRINITY_DN9732_c0_g1_i7_orf1	CD109 antigen [Ostrinia furnacalis]	7	1833	209	6.86	4	7	7	High	1	0.903	1.001	0.975	0.929	0.989	0.984	0.951	0.978	0.914	0.937	0.928	1.357	1.385	1.412
TRINITY_DN5383_c0_g1_i4_orf1	vacuolar protein sorting-associated protein 35 [Ostrinia furnacalis]	5	501	56.5	5.83	11	6	3	High	1	0.987	1.062	1.744	1.647	1.675	1.646	1.486	1.59	1.525	1.405	1.383	1.591	1.752	1.716
TRINITY_DN8596_c0_g1_i2_orf1	SWI/SNF-related matrix-associated actin-dependent regulator of chromatin subfamily E member 1-like isoform X2 [Ostrinia furnacalis]	5	573	62.9	6.79	8	5	5	High	1	0.902	0.89	0.574	0.716	0.653	0.695	0.779	0.784	0.77	0.664	0.748	0.977	1.028	0.866
TRINITY_DN2140_c0_g1_i1_orf1	uncharacterized protein LOC126367764 [Pectinophora gossypiella]	4	762	84	6.84	7	4	4	High	1	1.037	1.073	1.269	1.425	1.169	1.089	1.118	1.144	1.233	1.105	1.14	3.658	4.102	3.92
TRINITY_DN4502_c0_g1_i3_orf1	kynurenine formamidase isoform X1 [Ostrinia furnacalis]	6	352	40.1	6.52	17	7	6	High	1	1.003	1.01	2.071	1.785	1.887	1.889	1.736	1.984	1.759	1.826	1.568	1.354	1.306	1.356
TRINITY_DN1543_c0_g2_i2_orf1	regulation of enolase protein 1-like isoform X3 [Ostrinia furnacalis]	4	180	20.9	5.21	31	4	4	High	1	0.91	0.961	1.209	1.094	1.148	1.82	1.67	1.811	1.239	1.196	0.976	1.193	1.032	1.207
TRINITY_DN1459_c1_g1_i1_orf1	reticulon-1 isoform X2 [Ostrinia furnacalis]	4	139	14.6	4.5	33	4	4	High	1	1.096	1.011	0.69	0.722	0.738	0.621	0.642	0.589	0.692	0.684	0.658	0.839	0.898	0.803
TRINITY_DN11044_c0_g1_i4_orf1	protein Skeletor, isoforms B/C isoform X3 [Ostrinia furnacalis]	5	668	73.8	6.05	11	5	5	High	1	1.104	1.135	1.289	1.303	1.269	1.246	1.201	1.295	1.315	1.396	1.206	1.445	1.345	1.392
TRINITY_DN20323_c0_g1_i1_orf1	cuticle protein 7 [Ostrinia furnacalis]	4	187	20.6	6.15	28	11	3	High	1	1.038	1.032	0.94	0.952	1.003	0.916	0.927	0.902	0.799	0.667	0.863	0.939	0.91	0.888
TRINITY_DN48413_c1_g1_i2_orf1	probable protein phosphatase 2C 11 isoform X1 [Manduca sexta]	6	662	70.5	4.45	13	7	6	High	1	1.037	0.983	0.532	0.499	0.507	0.454	0.45	0.448	0.469	0.455	0.453	0.839	0.816	0.82
TRINITY_DN4159_c1_g1_i1_orf1	F-actin-capping protein subunit beta [Ostrinia furnacalis]	4	275	31	5.55	16	5	4	High	1	1.022	1.117	0.86	0.925	0.883	0.784	0.754	0.787	0.775	0.685	0.844	1.042	0.996	1.026
TRINITY_DN1870_c0_g1_i6_orf1	programmed cell death protein 5 [Ostrinia furnacalis]	3	130	14.8	5.63	24	4	3	High	1	0.961	0.997	1.279	1.447	1.296	1.438	1.416	1.336	1.576	1.275	1.767	1.726	1.774	1.637
TRINITY_DN2793_c0_g2_i1_orf1	PREDICTED: ras-related protein Rab-4B [Amyelois transitella]	4	214	23.5	8.63	24	5	3	High	1	1.007	1.009	1.337	1.336	1.302	1.473	1.298	1.289	1.402	1.882	1.34	1.763	1.576	1.788
TRINITY_DN4183_c0_g1_i8_orf1	histidine--tRNA ligase, cytoplasmic isoform X3 [Ostrinia furnacalis]	5	521	58.6	7.74	9	5	5	High	1	1.05	1.018	0.647	0.678	0.66	0.619	0.66	0.626	0.627	0.597	0.624	0.566	0.609	0.561
TRINITY_DN144956_c0_g1_i1_orf1	40S ribosomal protein S18 [Cotesia glomerata]	4	152	17.6	10.4	22	11	3	High	1	0.993	0.956	0.625	0.664	0.67	0.633	0.631	0.593	0.552	0.437	0.567	0.509	0.567	0.559
TRINITY_DN28729_c0_g1_i9_orf1	serine/threonine-protein kinase mig-15 isoform X2 [Ostrinia furnacalis]	6	845	94.4	8.56	9	6	2	High	1	1.212	1.076	1.309	1.342	1.446	1.449	2.065	1.512	1.704	1.952	1.655	1.756	1.81	1.889
TRINITY_DN2472_c2_g1_i7_orf1	serine/threonine-protein kinase Tao isoform X1 [Vanessa cardui]	7	1007	117.4	8.22	7	7	7	High	1	1.083	1.03	1.082	1.103	1.006	0.909	1.018	0.994	0.96	0.9	1.001	1.062	1.009	1.049
TRINITY_DN33926_c0_g1_i1_orf1	ribosomal protein S9 [Ailuropoda melanoleuca]	5	194	22.6	10.65	21	9	1	High	1	1.012	0.899	0.769	0.496	0.556	0.661	0.5	0.574	0.63	0.534	0.521	0.52	0.417	0.47
TRINITY_DN69707_c0_g1_i1_orf1	titin-like, partial [Ostrinia furnacalis]	3	74	8.4	5.5	49	5	2	High	1	1.078	1.031	1.213	1.201	1.284	1.328	1.269	1.227	1.281	1.118	1.262	0.595	0.671	0.601
TRINITY_DN27833_c0_g2_i1_orf1	uncharacterized protein LOC114359161 [Ostrinia furnacalis]	4	372	41	8.16	13	5	3	High	1	0.872	0.841	1.168	1.224	1.199	1.695	1.591	1.646	1.212	1.14	1.19	1.308	1.229	1.235
TRINITY_DN636_c1_g1_i9_orf1	secretory phospholipase A2 receptor-like [Ostrinia furnacalis]	4	271	31	5.69	18	4	2	High	1	0.931	0.899	4.093	3.337	4.034	2.668	2.588	3.281	6.816	6.119	5.379	5.192	5.546	5.372
TRINITY_DN3472_c1_g1_i4_orf1	Krueppel homolog 2-like [Ostrinia furnacalis]	4	257	28.7	9.58	16	7	4	High	1	1	0.971	0.799	0.747	0.814	0.755	0.829	0.82	0.667	0.721	0.663	0.986	0.97	0.968
TRINITY_DN16122_c0_g1_i4_orf1	cytochrome P450 6k1-like [Ostrinia furnacalis]	5	498	56.9	8.65	12	7	5	High	1	0.938	0.975	0.414	0.417	0.45	0.541	0.549	0.53	0.48	0.59	0.497	0.458	0.44	0.473
TRINITY_DN661_c0_g3_i5_orf1	cuticle protein 18.6-like [Ostrinia furnacalis]	5	212	22.3	6.95	28	5	3	High	1	1.092	1.103	0.999	1.044	1.032	1.233	1.129	1.096	0.929	1.148	0.96	2.079	2.036	1.925
TRINITY_DN21782_c0_g1_i8_orf1	atypical kinase COQ8B, mitochondrial [Ostrinia furnacalis]	6	647	73.1	6.99	11	7	6	High	1	0.906	0.907	0.665	0.655	0.662	0.638	0.689	0.646	0.585	0.709	0.653	0.724	0.655	0.775
TRINITY_DN10644_c0_g1_i2_orf1	carboxylesterase [Cnaphalocrocis medinalis]	8	488	55	5.8	17	10	6	High	1	1.036	1.055	0.416	0.403	0.45	0.435	0.466	0.457	0.426	0.542	0.447	0.629	0.687	0.581
TRINITY_DN4380_c0_g1_i9_orf1	hypothetical protein evm_012370 [Chilo suppressalis]	4	760	83.6	6.24	6	4	4	High	1	1.018	1.043	0.738	0.709	0.691	0.62	0.575	0.652	0.62	0.526	0.616	0.818	0.766	0.699
TRINITY_DN7908_c0_g1_i5_orf1	protein transport protein Sec24A [Helicoverpa zea]	5	1192	129.5	8.02	6	5	5	High	1	0.99	1.008	0.72	0.786	0.77	0.73	0.804	0.77	0.832	0.895	0.883	0.669	0.671	0.742
TRINITY_DN12584_c0_g1_i1_orf1	carnitine O-palmitoyltransferase 1, liver isoform [Ostrinia furnacalis]	5	776	89.4	8.53	8	6	5	High	1	1.007	0.991	0.657	0.637	0.663	0.713	0.712	0.709	0.636	0.629	0.659	0.572	0.597	0.591
TRINITY_DN2438_c0_g1_i4_orf1	dystrophin, isoforms A/C/F/G/H isoform X2 [Manduca sexta]	5	869	97.4	7.71	6	5	2	High	1	1.027	1.075	0.972	0.995	0.856	0.848	0.897	0.837	0.814	0.7	0.754	1.019	0.98	1.079
TRINITY_DN140212_c0_g1_i1_orf1	macrophage mannose receptor 1-like [Ostrinia furnacalis]	3	92	10.3	5.15	59	6	2	High	1	0.944	1.038	1.225	1.23	1.311	2.295	2.238	2.041	1.993	1.535	1.917	2.044	2.013	1.562
TRINITY_DN109503_c0_g1_i4_orf1	uncharacterized protein LOC114366345 isoform X2 [Ostrinia furnacalis]	4	166	18.1	6.49	45	4	1	High	1	1.069	1.147	0.797	0.914	0.875	1.076	1.206	1.089	1.813	1.593	1.929	0.938	0.881	0.834
TRINITY_DN11620_c0_g1_i2_orf1	serine/threonine-protein kinase PAK 3 [Ostrinia furnacalis]	4	497	55.8	5.8	13	4	4	High	1	1.013	1.126	1.008	1.036	1.132	0.976	1.013	1.194	1.24	1.671	1.041	1.309	1.36	1.335
TRINITY_DN1318_c0_g1_i5_orf1	uncharacterized protein LOC114360956 [Ostrinia furnacalis]	5	450	47.9	4.5	21	6	5	High	1	1.012	0.938	0.316	0.308	0.361	0.285	0.31	0.303	0.293	0.304	0.316	0.253	0.252	0.272
TRINITY_DN130069_c0_g6_i1_orf1	hypothetical protein HPG69_006179 [Diceros bicornis minor]	3	216	23.6	5.77	19	5	1	High	1	1.132	1.069	1.242	1.198	1.222	1.317	1.151	1.375	1.07	1.303	1.003	1.554	1.25	1.461
TRINITY_DN2735_c0_g1_i4_orf1	hypothetical protein evm_008546 [Chilo suppressalis]	3	485	52	6.07	9	5	3	High	1	0.96	1.03	1.053	1.083	1.046	1.263	1.183	1.192	1.05	1.258	1.075	0.917	0.895	0.849
TRINITY_DN17172_c0_g1_i5_orf1	omega-amidase NIT2 isoform X1 [Zerene cesonia]	6	299	33.2	7.96	21	9	6	High	1	0.942	0.979	1.403	1.403	1.326	1.494	1.517	1.598	1.314	1.404	1.366	1.204	1.232	1.231
TRINITY_DN21743_c0_g1_i1_orf1	uncharacterized protein LOC114357426 [Ostrinia furnacalis]	4	106	11.7	6.07	36	7	1	High	1	0.977	0.945	1.194	1.111	1.136	1.63	1.479	1.583	2.211	1.937	2.004	1.829	1.995	1.788
TRINITY_DN332_c0_g1_i6_orf1	dolichyl-diphosphooligosaccharide--protein glycosyltransferase subunit STT3B isoform X2 [Ostrinia furnacalis]	6	770	86.3	8.98	8	6	6	High	1	0.981	0.979	0.783	0.701	0.772	0.794	0.81	0.849	0.733	0.683	0.636	0.701	0.741	0.728
TRINITY_DN68725_c0_g1_i1_orf1	hydroxymethylglutaryl-CoA synthase 1 [Ostrinia furnacalis]	5	456	50.8	6.55	13	6	5	High	1	1.034	1.089	0.863	0.808	0.879	0.811	0.796	0.836	0.825	0.828	0.776	0.96	0.993	0.947
TRINITY_DN1326_c0_g1_i1_orf1	cuticle protein 7-like [Ostrinia furnacalis]	3	128	13.9	6.4	27	5	1	High	1	1.017	0.987	0.688	0.571	0.515	0.458	0.447	0.509	0.521	0.678	0.779	9.675	9.612	6.994
TRINITY_DN6855_c1_g1_i3_orf1	developmentally-regulated GTP-binding protein 2 [Ostrinia furnacalis]	5	364	40.8	8.73	15	5	5	High	1	0.998	1.004	0.813	0.752	0.789	0.764	0.791	0.843	0.961	0.916	0.683	0.795	0.772	0.814
TRINITY_DN52553_c0_g1_i1_orf1	hemocyte protein-glutamine gamma-glutamyltransferase-like [Ostrinia furnacalis]	4	693	80	6.05	8	4	4	High	1	0.899	0.978	1.019	1.04	1.043	0.986	1.047	1.08	0.922	0.927	0.88	3.703	3.489	3.555
TRINITY_DN13119_c0_g1_i4_orf1	endocuticle structural glycoprotein ABD-5-like [Bicyclus anynana]	3	114	12.3	4.54	49	6	3	High	1	0.97	0.967	1.478	1.487	1.502	1.588	1.58	1.477	1.222	1.088	1.28	0.266	0.289	0.309
TRINITY_DN76633_c0_g1_i1_orfp1	TRINITY_DN76633_c0_g1_i1_m.53394 TRINITY_DN76633_c0_g1::TRINITY_DN76633_c0_g1_i1::g.53394 ORF type:internal len:164 (-),score=26.46,Toxin_2 PF00451.20 0.00022,Toxin_2|PF00451.20|0.00056,Toxin_2|PF00451.20|0.0002,Toxin_2|PF00451.20|5.9e-06,Gamma-thionin|PF00304.21|2,Gamma-thionin|PF00304.21|0.024,Gamma-thionin|PF00304.21|0.027,Gamma-thionin|PF00304.21|0.066,Toxin_38|PF14866.7|0.27,Toxin_38|PF14866…	4	163	19	6.34	31	7	3	High	1	1.028	1.1	1.93	2.061	1.856	1.297	1.551	1.379	2.115	1.782	2.488	0.899	0.925	0.887
TRINITY_DN142485_c0_g1_i1_orf1	uncharacterized protein CG16817-like [Ostrinia furnacalis]	4	172	19.2	4.64	31	5	4	High	1	1.055	0.967	0.748	0.768	0.794	0.608	0.627	0.622	0.593	0.571	0.657	0.702	0.711	0.764
TRINITY_DN14565_c0_g1_i11_orf1	4-aminobutyrate aminotransferase, mitochondrial [Galleria mellonella]	6	467	52.2	7.65	18	7	6	High	1	0.975	1.014	0.441	0.44	0.437	0.521	0.587	0.522	0.476	0.484	0.48	0.592	0.582	0.588
TRINITY_DN5462_c0_g2_i1_orf1	acyl-protein thioesterase 1 [Ostrinia furnacalis]	2	220	23.8	7.05	16	3	2	High	1	1.127	1.1	1.428	1.431	1.329	1.27	0.854	0.984	1.258	1.326	1.37	1.441	1.561	1.243
TRINITY_DN1352_c0_g1_i5_orf1	uncharacterized protein LOC113491815 [Trichoplusia ni]	3	152	16.5	5.48	28	6	3	High	1	0.906	0.944	2.085	2.271	2.128	2.299	2.329	2.052	2.443	2.177	2.881	1.723	1.588	1.69
TRINITY_DN131603_c0_g1_i4_orfp1	TRINITY_DN131603_c0_g1_i4_m.86149 TRINITY_DN131603_c0_g1::TRINITY_DN131603_c0_g1_i4::g.86149 ORF type:internal len:112 (-),score=8.40 TRINITY_DN131603_c0_g1_i4:2-334(-)	3	111	12.9	4.91	22	5	1	High	1	0.855	0.955	1.289	1.394	1.416	13.197	13.229	11.052	0.647	0.717	0.685	0.749	0.586	0.36
TRINITY_DN1752_c0_g1_i18_orf1	titin isoform X1 [Ostrinia furnacalis]	6	1789	204	5.43	4	6	6	High	1	1.027	0.992	0.708	0.835	0.786	0.749	0.819	0.772	0.675	0.729	0.757	0.591	0.552	0.561
TRINITY_DN5907_c0_g1_i4_orf1	hypothetical protein evm_010265 [Chilo suppressalis]	5	251	28.1	6.4	23	5	5	High	1	1.028	1.048	1.081	1.16	1.117	1.194	1.204	1.206	1.244	1.215	1.19	3.893	3.869	3.983
TRINITY_DN9059_c0_g1_i1_orf1	sulfotransferase family cytosolic 1B member 1-like [Ostrinia furnacalis]	3	183	20.7	6.58	22	5	1	High	1	0.985	1.005	0.393	0.496	0.591	0.418	0.56	0.485	0.539	0.533	0.475	0.56	0.62	0.581
TRINITY_DN7776_c0_g1_i1_orf1	uncharacterized protein LOC114364702 [Ostrinia furnacalis]	3	154	17.5	5.78	34	6	3	High	1	0.971	1.045	1.28	1.434	1.369	1.253	1.304	1.274	1.454	1.426	1.605	1.566	1.65	1.465
TRINITY_DN2101_c0_g1_i6_orf1	protein obstructor-E-like [Ostrinia furnacalis]	5	248	28.1	6	20	11	5	High	1	1.033	1.008	0.769	0.74	0.746	0.669	0.673	0.767	0.658	0.499	0.56	8.411	8.523	7.546
TRINITY_DN2062_c0_g1_i11_orf1	uncharacterized protein LOC114350846 [Ostrinia furnacalis]	6	147	15.4	6.79	61	7	1	High	1	1.078	1.026	0.55	0.44	0.542	0.589	0.499	0.562	0.454	0.393	0.428	0.564	0.512	0.573
TRINITY_DN2350_c0_g1_i6_orf1	protein yellow-like isoform X2 [Ostrinia furnacalis]	4	485	55	6.93	12	5	4	High	1	1.005	0.961	1.093	1.044	0.998	1.451	1.525	1.456	1.187	1.029	1.166	0.619	0.682	0.639
TRINITY_DN15624_c0_g1_i1_orf1	LOW QUALITY PROTEIN: V-type proton ATPase subunit S1-like [Ostrinia furnacalis]	3	402	45.2	4.93	9	4	3	High	1	1.118	1.107	0.237	0.31	0.293	0.261	0.234	0.268	0.318	0.321	0.384	0.467	0.525	0.385
TRINITY_DN8079_c0_g1_i2_orf1	hypothetical protein evm_000040 [Chilo suppressalis]	5	153	18.2	10.58	42	7	5	High	1	0.809	0.877	0.615	0.749	0.592	0.574	0.585	0.599	0.533	1.003	0.664	0.563	0.574	0.676
TRINITY_DN98313_c0_g1_i1_orf1	tetrahydrofolate synthase, partial [Plutella xylostella]	3	81	8.6	4.42	38	8	1	High	1	0.951	0.965	1.22	1.463	1.085	1.358	1.377	1.554	1.716	1.584	1.709	1.772	1.707	1.66
TRINITY_DN3797_c0_g2_i3_orf1	3'(2'),5'-bisphosphate nucleotidase 1 isoform X2 [Ostrinia furnacalis]	5	311	33.3	5.57	16	5	5	High	1	1.042	1.05	1.108	1.09	1.117	0.858	0.875	1.002	0.924	0.855	0.859	0.914	0.945	0.89
TRINITY_DN185_c0_g1_i6_orf1	eukaryotic translation initiation factor 4E-binding protein Mextli isoform X2 [Ostrinia furnacalis]	5	456	49.9	8.54	11	5	5	High	1	0.981	1.097	0.987	0.985	0.989	0.869	0.908	0.898	0.857	0.778	0.938	1.045	1.164	1.103
TRINITY_DN2304_c0_g1_i4_orf1	clustered mitochondria protein homolog isoform X2 [Ostrinia furnacalis]	4	428	48	8.47	11	4	4	High	1	0.993	0.966	0.328	0.36	0.406	0.422	0.489	0.457	0.387	0.734	0.363	0.385	0.377	0.368
TRINITY_DN12336_c0_g1_i1_orfp1	TRINITY_DN12336_c0_g1_i1_m.30792 TRINITY_DN12336_c0_g1::TRINITY_DN12336_c0_g1_i1::g.30792 ORF type:internal len:86 (-),score=13.56 TRINITY_DN12336_c0_g1_i1:3-257(-)	4	85	9.3	8.44	51	7	4	High	1	1.05	1.047	2.009	2.161	2.007	2.262	2.187	2.167	1.171	1.244	1.345	0.93	0.824	0.907
TRINITY_DN14498_c0_g1_i1_orf1	eukaryotic translation initiation factor 2 subunit 2 [Ostrinia furnacalis]	5	306	34.8	5.9	18	6	5	High	1	0.997	1.057	0.791	0.773	0.782	0.685	0.64	0.714	0.657	0.584	0.645	0.601	0.604	0.587
TRINITY_DN4977_c0_g1_i2_orf1	manganese-transporting ATPase 13A1 [Ostrinia furnacalis]	6	1165	130.6	7.09	6	6	6	High	1	0.921	0.957	0.47	0.504	0.506	0.459	0.446	0.485	0.437	0.486	0.453	0.545	0.547	0.564
TRINITY_DN2054_c0_g1_i1_orf1	macrophage mannose receptor 1-like [Ostrinia furnacalis]	5	317	35.5	5.81	17	5	5	High	1	1.059	0.979	0.877	0.928	0.935	0.712	0.686	0.737	0.729	0.706	0.806	1.307	1.282	1.249
TRINITY_DN8226_c0_g1_i1_orf1	myosin heavy chain, muscle isoform X16 [Helicoverpa armigera]	3	59	6.3	5.36	56	37	1	High	1	1.013	1.022	1.022	1.105	1.085	1.049	1.103	1.027	0.941	0.856	1.004	0.456	0.452	0.459
TRINITY_DN22589_c0_g1_i6_orfp1	TRINITY_DN22589_c0_g1_i6_m.19386 TRINITY_DN22589_c0_g1::TRINITY_DN22589_c0_g1_i6::g.19386 ORF type:internal len:183 (+),score=63.52 TRINITY_DN22589_c0_g1_i6:2-547(+)	2	182	17.5	6.51	30	2	1	High	1	1.427	1.09	1.199	1.07	1.051	2.078	1.927	2.319	1.788	1.78	1.942	0.981	1.083	0.934
TRINITY_DN3976_c0_g1_i6_orf1	grpE protein homolog, mitochondrial [Ostrinia furnacalis]	3	223	24.4	7.4	23	3	3	High	1	1.037	1.013	0.56	0.531	0.572	0.552	0.604	0.556	0.563	0.622	0.605	0.48	0.49	0.505
TRINITY_DN13303_c0_g1_i6_orf1	membrane-associated progesterone receptor component 1-like [Ostrinia furnacalis]	4	197	21.9	4.78	27	5	4	High	1	0.992	0.972	1.724	1.573	1.734	1.493	1.544	1.531	1.659	1.585	1.437	1.713	1.64	1.71
TRINITY_DN7233_c0_g2_i1_orf1	protein transport protein Sec61 subunit beta [Ostrinia furnacalis]	3	97	10.1	11.8	37	7	3	High	1	1.065	0.96	1.049	0.918	1.103	0.907	0.95	0.981	0.869	0.95	0.835	0.762	0.803	0.792
TRINITY_DN13901_c0_g1_i4_orf1	vesicle-associated membrane protein 7-like [Ostrinia furnacalis]	5	219	24.7	8.81	32	5	5	High	1	0.948	1.126	1.328	1.207	1.237	1.323	1.237	1.335	1.252	1.237	1.242	1.298	1.283	1.41
TRINITY_DN5562_c0_g1_i3_orf1	cell division cycle and apoptosis regulator protein 1-like [Ostrinia furnacalis]	4	171	18	4.96	30	4	4	High	1	1.014	0.93	0.684	0.629	0.664	0.708	0.629	0.684	0.699	0.637	0.654	0.843	0.848	0.802
TRINITY_DN51776_c0_g2_i1_orf1	cuticle protein CP14.6-like [Ostrinia furnacalis]	3	116	12.4	4.35	47	3	3	High	1	0.973	0.904	0.972	0.93	0.962	1.446	1.325	1.177	1.174	0.958	1.244	0.693	0.762	0.792
TRINITY_DN116972_c0_g1_i1_orf1	phosphofructokinase domain-containing protein [Phthorimaea operculella]	4	106	11.7	7.33	46	8	4	High	1	1.017	1.023	1.474	1.512	1.344	1.317	1.373	1.322	1.345	1.271	1.386	1.024	0.929	0.977
TRINITY_DN4403_c0_g1_i3_orf1	AP-1 complex subunit gamma-1 [Ostrinia furnacalis]	5	865	95.7	6.42	6	5	5	High	1	1.01	1.041	0.725	0.676	0.76	0.714	0.698	0.73	0.817	0.732	0.645	0.884	0.95	1.013
TRINITY_DN26488_c0_g1_i6_orf1	phosphatidate phosphatase LPIN2 isoform X1 [Ostrinia furnacalis]	5	983	108.8	5.35	8	5	5	High	1	0.911	0.933	1.192	1.297	1.204	0.998	1.032	0.998	0.923	0.911	1.025	1.112	1.196	1.124
TRINITY_DN15513_c0_g1_i6_orf1	uncharacterized protein LOC114350859 [Ostrinia furnacalis]	4	247	25.8	7.46	22	4	3	High	1	1.021	1.076	0.506	0.521	0.511	0.665	0.705	0.752	0.544	0.573	0.564	0.415	0.371	0.394
TRINITY_DN535_c1_g1_i2_orf1	protein tramtrack, beta isoform isoform X24 [Bicyclus anynana]	4	427	47.4	6.01	18	5	4	High	1	0.946	0.994	0.851	0.882	0.829	0.692	0.718	0.7	0.658	0.611	0.839	1.393	1.293	1.357
TRINITY_DN18569_c0_g2_i1_orf1	stomatin-like protein 2, mitochondrial [Ostrinia furnacalis]	5	408	45.6	6.68	13	5	5	High	1	1.027	1.007	0.601	0.658	0.669	0.601	0.636	0.652	0.564	0.564	0.587	0.74	0.648	0.635
TRINITY_DN13055_c0_g1_i5_orf1	116 kDa U5 small nuclear ribonucleoprotein component isoform X1 [Ostrinia furnacalis]	6	706	79.1	6.01	8	7	6	High	1	0.763	1.057	0.496	0.624	0.487	0.445	0.405	0.408	0.368	0.376	0.394	0.606	0.622	0.595
TRINITY_DN46715_c0_g1_i1_orf1	hypothetical protein evm_000885 [Chilo suppressalis]	4	347	39.3	7.72	15	5	4	High	1	1.051	1.145	0.907	0.9	0.916	1.282	1.281	1.148	1.232	1.287	1.216	1.008	0.97	1.021
TRINITY_DN11655_c0_g1_i1_orf1	ribosome biogenesis protein BRX1 homolog [Ostrinia furnacalis]	5	368	42.7	9.8	16	6	5	High	1	0.905	0.961	0.51	0.493	0.537	0.506	0.535	0.527	0.529	0.552	0.539	0.458	0.475	0.486
TRINITY_DN51523_c0_g1_i4_orf1	macrophage migration inhibitory factor homolog [Ostrinia furnacalis]	3	119	12.9	6.77	29	6	3	High	1	1.01	1.083	0.999	0.998	0.973	1.197	1.228	1.202	1.245	1.576	1.152	1.054	1.169	1.057
TRINITY_DN5628_c0_g2_i1_orf1	selenoprotein F [Ostrinia furnacalis]	5	165	18.7	5.59	34	5	5	High	1	0.976	0.983	1.112	1.224	1.174	1.041	1.252	1.119	1.058	1.164	1.071	1.096	1.114	1.122
TRINITY_DN16886_c0_g1_i4_orf1	ER membrane protein complex subunit 1 [Ostrinia furnacalis]	5	915	100.9	6.7	7	6	5	High	1	1.019	0.956	0.711	0.713	0.68	0.664	0.679	0.673	0.651	0.637	0.702	0.655	0.62	0.657
TRINITY_DN8783_c0_g1_i5_orf1	luciferin 4-monooxygenase-like [Ostrinia furnacalis]	3	523	58.1	6.38	8	3	1	High	1	0.809	0.865	2.132	1.943	1.984	1.44	1.421	1.082	1.017	0.836	1.304	1.05	1.317	1.092
TRINITY_DN1407_c0_g1_i5_orf1	unnamed protein product [Chrysodeixis includens]	4	153	17	9.58	26	32	4	High	1	0.974	0.999	1.287	1.353	1.299	1.171	1.247	1.174	1.522	1.354	1.597	2.233	2.351	2.217
TRINITY_DN3263_c0_g1_i2_orf1	serine hydroxymethyltransferase, cytosolic isoform X1 [Diachasma alloeum]	3	523	58.2	8.6	5	5	1	High	1	1.002	0.988	1.835	1.566	1.705	1.812	1.597	1.95	1.816	2.389	1.279	1.147	1.101	1.231
TRINITY_DN85476_c0_g1_i1_orf1	iron-sulfur protein NUBPL-like [Ostrinia furnacalis]	4	319	34.7	8.09	11	6	4	High	1	0.927	0.931	1.442	1.453	1.367	1.259	1.303	1.232	1.009	0.966	1.066	0.905	0.884	0.9
TRINITY_DN34830_c0_g1_i1_orf1	ubiquitin-like domain-containing CTD phosphatase 1 [Ostrinia furnacalis]	3	344	40.1	6.29	13	3	3	High	1	1.022	0.97	1.071	1.13	1.131	0.953	1.012	1.002	0.864	0.93	0.964	1.373	1.437	1.406
TRINITY_DN25582_c0_g1_i3_orf1	uroporphyrinogen decarboxylase [Ostrinia furnacalis]	4	358	40.2	6.55	15	5	4	High	1	0.958	0.949	1.289	1.247	1.274	1.249	1.305	1.287	1.27	1.283	1.248	1.15	1.153	1.249
TRINITY_DN29034_c0_g1_i1_orf1	trypsin-like serine protease [Ostrinia nubilalis]	2	255	27.5	9.7	16	4	2	High	1	1.076	1.068	0.477	0.515	0.495	0.503	0.568	0.666	0.636	0.554	0.56	0.814	0.896	0.758
TRINITY_DN1470_c0_g1_i8_orf1	oxidation resistance protein 1 isoform X5 [Ostrinia furnacalis]	6	576	63.7	5.44	12	6	3	High	1	0.925	0.972	1.753	1.892	1.627	1.516	1.641	1.375	1.44	1.362	1.622	0.965	0.965	0.986
TRINITY_DN661_c1_g2_i1_orf1	larval/pupal cuticle protein H1C-like [Ostrinia furnacalis]	4	237	25.4	7.08	18	5	4	High	1	1.024	1.023	0.779	0.854	0.776	0.791	0.797	0.765	0.643	0.663	0.68	2.408	2.54	2.314
TRINITY_DN64446_c0_g1_i1_orf1	uncharacterized protein LOC114364307 [Ostrinia furnacalis]	3	206	23.7	4.26	15	7	3	High	1	0.99	0.969	0.152	0.133	0.194	0.182	0.193	0.192	0.124	0.141	0.115	0.2	0.198	0.217
TRINITY_DN9794_c0_g2_i8_orf1	acetyl-coenzyme A synthetase [Ostrinia furnacalis]	4	665	74.7	6.38	7	4	4	High	1	1.049	1.033	0.947	1.005	0.976	1.206	1.242	1.102	1.08	1.108	1.186	1.264	1.248	1.317
TRINITY_DN56690_c0_g1_i4_orf1	hypothetical protein evm_002209, partial [Chilo suppressalis]	4	430	48.3	6.95	14	4	4	High	1	0.9	0.972	1.314	1.248	1.206	0.995	0.938	0.992	1.468	1.354	1.379	1.57	1.542	1.496
TRINITY_DN1124_c0_g1_i7_orf1	PREDICTED: cuticle protein 18.6, isoform B [Amyelois transitella]	4	235	27.2	7.62	18	9	4	High	1	1.062	1.011	0.933	0.833	0.875	0.861	0.894	0.868	0.715	0.469	0.466	12.45	13.19	11.979
TRINITY_DN14831_c0_g1_i9_orf1	probable protein phosphatase 2C T23F11.1 isoform X1 [Ostrinia furnacalis]	4	336	37.3	4.89	13	5	4	High	1	1.019	1.023	1.363	1.341	1.288	1.171	1.238	1.334	1.226	1.169	1.314	1.215	1.206	1.22
TRINITY_DN11886_c0_g1_i1_orf1	glycerophosphodiester phosphodiesterase GDPD6-like [Ostrinia furnacalis]	5	369	40.7	5.29	17	6	5	High	1	0.988	1.006	0.758	0.768	0.816	0.621	0.657	0.667	0.694	0.599	0.626	0.655	0.664	0.644
TRINITY_DN69713_c0_g1_i1_orf1	membrane-bound alkaline phosphatase-like [Ostrinia furnacalis]	3	526	57.6	5.74	7	3	3	High	1	0.987	0.958	0.202	0.199	0.217	0.245	0.259	0.292	0.262	0.25	0.219	0.183	0.149	0.159
TRINITY_DN4068_c0_g2_i4_orf1	larval cuticle protein LCP-17-like precursor [Papilio polytes]	3	124	13.4	5.39	56	7	2	High	1	0.988	1.037	1.912	2.147	2.125	3.937	3.914	3.825	3.27	2.708	3.348	0.707	0.695	0.559
TRINITY_DN130075_c1_g2_i1_orf1	60S ribosomal protein L23 [Microtus ochrogaster]	4	140	14.9	10.51	43	10	1	High	1	0.849	0.917	0.361	0.425	0.409	0.386	0.418	0.341	0.428	0.642	0.401	0.36	0.303	0.449
TRINITY_DN7246_c0_g1_i7_orf1	maternal protein tudor-like isoform X2 [Ostrinia furnacalis]	6	984	111.2	7.5	7	6	6	High	1	0.961	0.969	1.003	0.939	0.956	1.011	1.018	1.077	1.005	1.034	1.021	1.178	1.172	1.147
TRINITY_DN20680_c0_g1_i5_orf1	tsukushin isoform X2 [Ostrinia furnacalis]	5	356	40.6	8.19	15	5	5	High	1	1.006	1.025	2.009	1.767	2.015	2.198	2.012	2.128	1.721	1.865	1.637	3.135	3.005	3.122
TRINITY_DN2100_c0_g1_i2_orf1	uncharacterized protein LOC114362418 [Ostrinia furnacalis]	4	260	30.1	7.31	21	5	4	High	1	0.981	0.965	0.886	0.935	0.878	0.856	0.931	0.929	0.967	0.967	0.86	1.21	1.116	1.237
TRINITY_DN9003_c0_g1_i20_orf1	RNA-binding protein Nova-2 isoform X4 [Ostrinia furnacalis]	4	407	42.2	6.68	11	5	4	High	1	0.914	0.991	0.405	0.44	0.41	0.31	0.328	0.301	0.269	0.256	0.29	0.3	0.339	0.35
TRINITY_DN20321_c0_g1_i5_orf1	uncharacterized protein LOC114350467 isoform X3 [Ostrinia furnacalis]	5	420	48.4	5.63	15	5	5	High	1	1.02	1.05	0.54	0.571	0.634	0.716	0.731	0.762	0.802	0.667	0.77	0.587	0.626	0.646
TRINITY_DN40945_c0_g1_i1_orf1	RNA exonuclease 4-like [Ostrinia furnacalis]	4	61	6.6	5.94	67	4	2	High	1	1.002	1.017	1.259	1.324	1.299	1.434	1.591	1.374	1.078	0.965	1.002	1.21	1.274	1.382
TRINITY_DN20215_c0_g2_i1_orf1	unnamed protein product [Spodoptera littoralis]	3	493	54.5	9.5	11	4	3	High	1	1.09	1.051	0.725	0.856	0.801	0.731	0.75	0.736	0.701	0.901	0.881	1.149	1.093	1.087
TRINITY_DN13063_c0_g1_i1_orf1	protein unzipped [Ostrinia furnacalis]	3	454	50.3	4.94	9	5	3	High	1	1.006	0.961	1.01	1.054	1.063	0.804	0.913	0.934	1.087	1	1.081	1.257	1.283	1.211
TRINITY_DN136028_c0_g2_i1_orf1	cytochrome c oxidase subunit 5A, mitochondrial [Ostrinia furnacalis]	6	152	17	5.43	27	7	6	High	1	0.987	0.919	0.513	0.539	0.58	0.56	0.64	0.618	0.573	0.572	0.547	0.674	0.688	0.686
TRINITY_DN63030_c0_g1_i5_orf1	uncharacterized protein LOC114358571 [Ostrinia furnacalis]	3	263	28.8	7.25	20	3	3	High	1	1.05	1.077	1.369	1.392	1.221	1.31	1.378	1.342	1.163	1.29	1.323	0.912	0.904	1.041
TRINITY_DN5943_c0_g1_i6_orf1	N-acetylglucosamine-6-phosphate deacetylase [Ostrinia furnacalis]	4	402	43.2	6.58	13	6	4	High	1	0.973	0.985	1.113	1.076	0.945	1.064	1.042	1.089	1.098	1.118	1.089	1.093	1.142	1.147
TRINITY_DN11230_c0_g1_i4_orf1	peptidyl-prolyl cis-trans isomerase FKBP1A-like [Ostrinia furnacalis]	3	108	11.7	8.15	41	5	3	High	1	1.026	0.959	0.956	0.992	0.994	0.952	0.958	0.93	0.966	0.83	1.051	0.962	1.024	0.93
TRINITY_DN35277_c0_g1_i1_orf1	luciferin 4-monooxygenase-like, partial [Ostrinia furnacalis]	5	551	61.2	7.03	10	5	5	High	1	0.987	1.04	0.489	0.44	0.496	0.561	0.617	0.603	0.561	0.532	0.532	0.525	0.472	0.468
TRINITY_DN1436_c0_g1_i3_orf1	vacuolar protein sorting-associated protein 27-like [Trichoplusia ni]	5	289	32.8	5.86	26	6	1	High	1	0.782	1.419	0.719	1.058	1.11	0.752	0.991	1.101	0.823	0.861	0.835	1.835	1.758	1.6
TRINITY_DN2716_c0_g2_i1_orf1	eukaryotic translation initiation factor 1A, X-chromosomal [Ostrinia furnacalis]	3	148	16.9	5.35	21	4	3	High	1	0.999	0.945	0.621	0.595	0.635	0.522	0.522	0.538	0.44	0.394	0.509	0.603	0.665	0.599
TRINITY_DN6992_c0_g1_i6_orf1	UDP-glucuronosyltransferase 2B15-like [Ostrinia furnacalis]	4	525	58.8	8.69	10	5	4	High	1	0.959	0.973	0.699	0.694	0.67	0.996	0.98	1.002	0.895	0.915	0.854	0.894	0.857	0.926
TRINITY_DN452_c1_g1_i3_orf1	ruvB-like helicase 1 [Colias croceus]	4	456	49.7	7.15	9	5	4	High	1	1.004	1.047	0.696	0.66	0.685	0.696	0.671	0.73	0.67	0.652	0.541	0.743	0.784	0.764
TRINITY_DN556_c0_g2_i1_orf1	serine protease inhibitor dipetalogastin-like [Ostrinia furnacalis]	3	288	30.5	5.07	19	4	1	High	1	0.978	1.114	0.995	0.87	0.91	0.558	0.344	0.272	0.609	0.609	0.68	1.036	0.806	0.818
TRINITY_DN10558_c0_g1_i4_orf1	unnamed protein product [Chrysodeixis includens]	3	178	18.3	6.96	44	4	1	High	1	0.956	0.908	0.872	0.686	0.838	0.487	0.328	0.588	0.371	0.318	0.663	1.135	1.106	0.731
TRINITY_DN20796_c0_g1_i4_orf1	probable low-specificity L-threonine aldolase 2 [Ostrinia furnacalis]	4	374	40.7	7.78	14	4	4	High	1	0.929	0.994	1.108	1.172	1.103	1.256	1.323	1.286	1.193	1.197	1.243	1.686	1.642	1.786
TRINITY_DN4131_c0_g2_i1_orf1	hypothetical protein evm_005631 [Chilo suppressalis]	4	160	17.5	4.84	28	5	4	High	1	1.094	0.999	0.918	0.943	1.089	0.939	0.947	0.935	0.995	0.838	0.89	0.918	0.946	0.826
TRINITY_DN542_c0_g1_i4_orf1	uncharacterized protein LOC114364889 [Ostrinia furnacalis]	5	392	44.8	5.67	14	6	5	High	1	0.925	0.973	0.323	0.301	0.373	0.324	0.329	0.327	0.331	0.335	0.333	0.265	0.269	0.269
TRINITY_DN6144_c0_g1_i2_orf1	tumor suppressor candidate 3 [Ostrinia furnacalis]	6	331	37.5	9.69	15	9	6	High	1	0.908	0.915	0.915	1.037	0.902	0.903	0.93	0.945	0.88	0.977	0.963	0.868	0.864	0.928
TRINITY_DN15737_c0_g1_i7_orf1	UPF0160 protein C27H6.8 [Ostrinia furnacalis]	4	363	42	6.34	14	4	4	High	1	0.996	1.024	0.765	0.658	0.794	0.689	0.605	0.677	0.516	0.506	0.465	0.552	0.57	0.543
TRINITY_DN11383_c0_g2_i4_orf1	aminoacylase-1A-like [Ostrinia furnacalis]	5	401	45	5.96	14	5	5	High	1	1.003	1.005	1.545	1.585	1.663	1.907	2.016	1.83	1.84	1.95	1.751	1.21	1.289	1.367
TRINITY_DN428_c0_g1_i8_orf1	phenoloxidase-activating factor 2-like isoform X1 [Ostrinia furnacalis]	5	434	46.8	7.97	13	10	4	High	1	0.984	1.064	1.843	1.915	1.862	1.84	1.928	1.821	2.128	1.963	2.229	2.053	1.954	2.02
TRINITY_DN6994_c0_g1_i4_orf1	C-type mannose receptor 2-like isoform X1 [Ostrinia furnacalis]	5	328	37.3	5.36	18	5	4	High	1	0.987	1.004	0.65	0.675	0.645	0.914	0.834	0.803	0.672	0.633	0.69	0.617	0.588	0.667
TRINITY_DN10680_c0_g1_i5_orf1	cGMP-dependent protein kinase, isozyme 2 forms cD4/T1/T3A/T3B-like isoform X3 [Ostrinia furnacalis]	5	744	84.5	5.63	7	5	5	High	1	1.012	1.043	1.274	1.216	1.321	1.262	1.262	1.335	1.376	1.389	1.554	1.675	1.717	1.618
TRINITY_DN14298_c0_g1_i3_orf1	kinesin heavy chain [Galleria mellonella]	5	184	21	5.71	25	7	1	High	1	1.021	1.092	1	0.944	0.778	1.126	1.047	1.088	1.072	1	1.12	1.288	1.324	1.096
TRINITY_DN578_c0_g1_i3_orf1	charged multivesicular body protein 7 [Ostrinia furnacalis]	3	622	69.9	5.63	7	3	2	High	1	1.089	1.007	1.132	1.236	1.216	1.134	1.087	1.244	0.794	0.844	0.895	1.323	1.269	1.052
TRINITY_DN10415_c0_g1_i5_orf1	hypothetical protein evm_000184 [Chilo suppressalis]	5	746	80.1	6.81	10	6	5	High	1	0.887	1.061	0.85	0.897	0.903	0.971	1.059	1.055	0.795	0.73	0.801	1.125	1.088	0.998
TRINITY_DN22842_c0_g1_i4_orf1	MICOS complex subunit MIC27-like [Ostrinia furnacalis]	5	246	27.1	8.03	20	6	5	High	1	0.993	0.997	0.601	0.608	0.554	0.564	0.55	0.544	0.568	0.594	0.537	0.547	0.602	0.624
TRINITY_DN6239_c0_g1_i1_orf1	eukaryotic translation initiation factor 6 [Ostrinia furnacalis]	4	245	26.4	4.77	24	5	4	High	1	0.986	0.931	0.685	0.686	0.722	0.723	0.674	0.676	0.79	0.706	0.783	0.999	0.995	0.967
TRINITY_DN17133_c0_g1_i1_orf1	unnamed protein product [Chrysodeixis includens]	4	279	29.4	8.44	23	5	4	High	1	0.994	0.937	1.178	1.14	1.092	1.082	1.061	1.127	1.318	1.137	1.153	1.299	1.3	1.389
TRINITY_DN11616_c0_g1_i3_orf1	coiled-coil domain-containing protein 6-like [Ostrinia furnacalis]	5	416	47.2	7.15	14	6	5	High	1	1.065	1.019	0.644	0.693	0.671	0.693	0.793	0.677	0.634	0.639	0.676	0.842	0.89	0.821
TRINITY_DN295_c3_g1_i1_orfp1	TRINITY_DN295_c3_g1_i1_m.18839 TRINITY_DN295_c3_g1::TRINITY_DN295_c3_g1_i1::g.18839 ORF type:5prime_partial len:118 (+),score=46.25 TRINITY_DN295_c3_g1_i1:1-354(+)	3	117	12.6	7.12	49	6	3	High	1	0.975	0.908	10.965	10.796	11.508	12.279	12.471	11.14	13.568	11.097	15.86	5.686	5.496	5.398
TRINITY_DN9647_c0_g1_i1_orf1	cytochrome P450 6B2-like [Ostrinia furnacalis]	5	515	59.3	8.6	11	5	5	High	1	0.92	0.969	0.498	0.489	0.506	0.541	0.492	0.502	0.462	0.474	0.479	0.407	0.371	0.411
TRINITY_DN114344_c0_g1_i4_orf1	microtubule-actin cross-linking factor 1 isoform X15 [Ostrinia furnacalis]	4	125	14.2	5.68	30	4	4	High	1	0.974	1.006	1.126	1.166	1.1	1.031	0.936	0.966	0.889	0.851	0.89	0.65	0.612	0.654
TRINITY_DN52395_c0_g2_i2_orf1	twitchin isoform X20 [Zerene cesonia]	5	90	10.1	8.12	73	6	1	High	1	1.042	1.142	1.663	1.701	1.777	1.178	1.175	1.083	1.292	1.052	1.09	0.414	0.579	0.505
TRINITY_DN13598_c1_g1_i1_orf1	transport and Golgi organization protein 1-like [Ostrinia furnacalis]	4	1074	117.9	4.46	5	4	4	High	1	1.058	1.07	0.927	0.962	0.946	0.881	0.912	0.888	0.811	0.828	0.852	0.816	0.841	0.843
TRINITY_DN72056_c0_g1_i1_orf1	protein PBDC1 [Ostrinia furnacalis]	5	163	19.1	5.44	39	6	5	High	1	0.995	0.973	0.676	0.625	0.7	0.625	0.633	0.632	0.645	0.59	0.556	0.709	0.705	0.633
TRINITY_DN120_c0_g1_i2_orf1	PREDICTED: myosin light chain alkali-like [Amyelois transitella]	3	86	9.8	4.34	41	4	1	High	1	1.081	0.977	1.32	1.433	1.418	1.321	1.336	1.432	1.142	1.369	1.216	0.693	0.708	0.698
TRINITY_DN661_c0_g1_i1_orf1	hypothetical protein evm_002822 [Chilo suppressalis]	3	160	17.6	6.76	22	4	1	High	1	1.121	0.999	1.729	1.673	1.606	1.362	1.264	1.28	1.028	0.855	1.131	6.613	6.396	5.217
TRINITY_DN10110_c1_g2_i1_orf1	venom allergen 3-like [Ostrinia furnacalis]	4	319	35.6	7.06	18	4	4	High	1	0.982	1.021	1.088	1.02	1.059	0.809	0.82	0.847	0.693	0.68	0.732	1.071	1.122	1.03
TRINITY_DN47219_c0_g1_i3_orf1	protein windbeutel [Ostrinia furnacalis]	5	252	28.6	8.35	21	6	5	High	1	1.045	1.056	0.881	0.902	0.86	0.87	0.889	0.913	1.005	0.957	0.965	1.312	1.371	1.273
TRINITY_DN14501_c0_g1_i1_orf1	28S ribosomal protein S28, mitochondrial [Ostrinia furnacalis]	3	188	20.8	9.29	22	3	3	High	1	0.993	0.977	0.54	0.521	0.617	0.555	0.546	0.597	0.662	0.575	0.613	0.747	0.764	0.754
TRINITY_DN1493_c0_g1_i5_orf1	uncharacterized protein LOC114350869 [Ostrinia furnacalis]	5	186	20.6	6.39	30	6	4	High	1	1.073	1.083	1.042	1.074	1.124	1.893	1.99	1.658	1.523	1.193	1.535	1.302	1.383	1.191
TRINITY_DN64141_c0_g1_i4_orf1	probable salivary secreted peptide [Ostrinia furnacalis]	3	118	13.3	9.35	33	4	3	High	1	1.056	1.002	1.562	1.987	1.571	2.068	2.251	1.978	2.078	3.623	2.632	2.723	2.443	3.143
TRINITY_DN7785_c0_g1_i1_orf1	uncharacterized protein LOC114364098 [Ostrinia furnacalis]	2	264	29.9	8.57	16	2	2	High	1	0.968	0.982	0.693	0.763	0.727	0.683	0.581	0.649	0.484	0.816	0.535	3.602	3.897	3.72
TRINITY_DN2340_c0_g1_i4_orf1	unnamed protein product [Diatraea saccharalis]	5	371	42.8	5.68	16	5	5	High	1	1.01	0.991	0.895	0.891	0.949	1.001	0.901	0.841	0.93	0.93	0.82	0.884	0.902	0.914
TRINITY_DN2207_c0_g1_i6_orf1	methionine-R-sulfoxide reductase B1 isoform X2 [Ostrinia furnacalis]	3	166	19	8.88	28	4	2	High	1	0.869	0.912	1.235	1.213	1.149	1.145	1.146	1.22	1.404	1.255	1.372	0.966	1.015	0.928
TRINITY_DN2542_c0_g2_i1_orf1	peroxiredoxin-2-like [Ostrinia furnacalis]	2	227	25.1	7.85	13	7	2	High	1	1.039	0.979	0.63	0.667	0.605	0.733	0.785	0.802	0.834	0.737	0.847	0.925	0.888	0.866
TRINITY_DN11050_c0_g1_i8_orf1	uncharacterized protein LOC114360965, partial [Ostrinia furnacalis]	5	957	106.3	8.6	7	5	5	High	1	0.993	0.996	0.784	0.797	0.788	0.816	0.901	0.873	0.764	0.762	0.759	0.676	0.616	0.655
TRINITY_DN2848_c0_g1_i1_orf1	glyceraldehyde-3-phosphate dehydrogenase isoform 2 [Mus musculus]	2	333	35.8	8.25	12	3	1	High	1	0.918	1.019	1.284	1.29	1.573	1.466	1.35	1.703	5.856	1.145	1.507	1.22	1.045	1.055
TRINITY_DN24707_c0_g1_i2_orf1	tether containing UBX domain for GLUT4 [Ostrinia furnacalis]	5	507	58	6.06	12	5	5	High	1	0.957	0.969	1.072	1.075	1.06	1.099	1.195	1.187	1.143	1.266	1.087	1.033	1.12	1.111
TRINITY_DN14935_c0_g1_i1_orf1	kynurenine/alpha-aminoadipate aminotransferase, mitochondrial [Ostrinia furnacalis]	4	482	54.4	7.74	12	5	4	High	1	0.885	0.939	0.677	0.671	0.73	0.878	0.952	0.944	0.732	0.8	0.761	0.653	0.638	0.685
TRINITY_DN3015_c0_g1_i7_orf1	glycine-rich protein DOT1-like [Ostrinia furnacalis]	4	298	27.9	9.22	16	5	4	High	1	0.89	0.919	1.761	1.827	1.761	1.751	1.639	1.7	1.736	1.605	1.656	1.424	1.322	1.402
TRINITY_DN2277_c0_g1_i11_orf1	solute carrier family 12 member 4 isoform X1 [Ostrinia furnacalis]	5	1085	119.4	6.89	6	5	5	High	1	1	0.903	1.218	0.941	0.976	0.983	0.934	0.941	0.918	1.025	1.101	1.206	1.319	1.369
TRINITY_DN1305_c0_g1_i6_orf1	glutathione S-transferase sigma 3 [Ostrinia furnacalis]	3	168	19.4	5.66	26	5	2	High	1	0.915	0.976	1.06	1.004	1.019	1.999	2.031	2.172	2.245	2.204	1.801	1.031	1.043	1.009
TRINITY_DN482_c0_g1_i1_orf1	fatty acyl reductase 7 [Maruca vitrata]	4	510	57.9	8.47	8	7	4	High	1	0.936	1.055	0.947	0.89	0.874	0.868	0.886	0.917	0.951	0.895	0.832	1.202	1.179	1.146
TRINITY_DN24476_c0_g1_i1_orf1	ensconsin-like isoform X1 [Ostrinia furnacalis]	5	825	92	8.76	6	5	4	High	1	1.027	0.958	0.318	0.268	0.362	0.241	0.244	0.216	0.278	0.252	0.251	0.375	0.411	0.374
TRINITY_DN6696_c0_g1_i4_orf1	mitochondrial 2-oxodicarboxylate carrier [Ostrinia furnacalis]	5	307	33.9	9.67	16	5	5	High	1	0.975	0.911	0.836	0.689	0.859	0.683	0.68	0.763	0.807	0.739	0.669	0.812	0.808	0.766
TRINITY_DN20878_c0_g4_i2_orf1	GTP 3',8-cyclase, mitochondrial isoform X1 [Ostrinia furnacalis]	3	365	38.1	10.81	13	3	3	High	1	1.029	1.036	0.943	0.977	0.954	0.801	0.742	0.885	0.874	0.93	0.867	0.884	0.913	0.835
TRINITY_DN1497_c0_g2_i6_orf1	unnamed protein product [Chilo suppressalis]	3	609	66	8.28	7	3	3	High	1	0.912	0.939	1.609	1.802	1.52	1.242	1.291	1.3	1.375	1.377	1.395	1.414	1.395	1.48
TRINITY_DN1507_c0_g1_i5_orf1	27 kDa hemolymph protein-like, partial [Ostrinia furnacalis]	6	288	31.9	4.86	23	7	6	High	1	1.015	0.984	1.731	1.81	1.767	1.521	1.577	1.543	1.536	1.401	1.533	2.126	2.294	1.944
TRINITY_DN3521_c0_g2_i1_orf1	barrier-to-autointegration factor [Ostrinia furnacalis]	4	96	10.9	7.75	52	6	4	High	1	1.038	0.899	0.876	0.913	0.973	1.082	1.076	1.021	0.933	0.799	0.941	1.208	1.254	1.192
TRINITY_DN21943_c1_g1_i1_orf1	myosin light chain alkali isoform X2 [Ostrinia furnacalis]	4	119	13.2	4.83	34	13	2	High	1	1.018	0.975	0.818	0.838	0.864	0.83	0.888	0.889	0.876	0.838	0.862	0.622	0.637	0.607
TRINITY_DN2714_c0_g1_i3_orf1	monocarboxylate transporter 9-like [Ostrinia furnacalis]	4	551	60.9	8.97	12	4	4	High	1	1.078	0.944	1.142	0.982	1.008	1.117	1.086	1.168	1.213	1.273	0.949	1.025	1.061	1.048
TRINITY_DN2624_c0_g1_i6_orf1	unnamed protein product [Danaus chrysippus]	2	94	10.2	5.11	35	4	2	High	1	0.99	1.072	1.72	1.654	1.576	1.65	1.599	1.568	1.481	1.531	1.398	1.297	1.406	1.346
TRINITY_DN42856_c0_g1_i1_orf1	GSCOCG00007769001-RA-CDS [Cotesia congregata]	2	989	110.7	7.4	4	3	1	High	1	0.873	0.991	1.923	2.192	1.939	1.764	1.993	1.731	1.505	1.489	1.823	1.709	1.848	1.807
TRINITY_DN6588_c0_g1_i4_orf1	uncharacterized protein LOC114350845 [Ostrinia furnacalis]	4	251	26.1	8.56	22	4	3	High	1	0.922	2.496	0.915	0.696	0.904	1.099	1.117	1.037	0.735	0.738	0.927	1.041	1.072	1.028
TRINITY_DN4012_c0_g4_i2_orf1	uncharacterized protein LOC114362418 [Ostrinia furnacalis]	3	228	25.2	6.57	16	5	3	High	1	1.035	0.959	0.719	0.681	0.727	0.802	0.846	0.778	0.707	0.886	0.745	0.96	0.925	0.906
TRINITY_DN2478_c0_g1_i1_orf1	apoptosis inhibitor 5 [Ostrinia furnacalis]	5	566	63.8	6.58	10	5	5	High	1	0.993	1.014	0.776	0.785	0.878	0.793	0.817	0.88	0.793	0.779	0.772	1.031	0.88	0.83
TRINITY_DN28638_c0_g1_i1_orf1	uncharacterized protein LOC114364075 [Ostrinia furnacalis]	7	305	34.8	6.96	25	9	7	High	1	0.996	0.97	0.396	0.413	0.466	0.489	0.525	0.483	0.411	0.456	0.426	0.362	0.35	0.332
TRINITY_DN2472_c0_g1_i6_orf1	programmed cell death protein 6 isoform X1 [Colias croceus]	3	179	21	5.24	22	4	3	High	1	0.936	0.961	2.138	2.143	2.18	2.143	2.122	2.087	2.84	2.618	2.753	1.968	2.032	2.067
TRINITY_DN8143_c0_g1_i6_orf1	gamma-soluble NSF attachment protein-like [Galleria mellonella]	3	336	36.6	5.07	17	3	3	High	1	0.935	1.012	1.203	1.161	1.203	1.1	1.104	1.159	1.125	1.198	1.258	1.325	1.229	1.308
TRINITY_DN6545_c0_g1_i6_orf1	organic cation transporter protein-like [Ostrinia furnacalis]	4	507	55.7	7.03	10	5	4	High	1	0.978	1.014	0.725	0.714	0.696	0.615	0.622	0.694	0.781	0.795	0.781	0.816	0.81	0.789
TRINITY_DN46022_c0_g1_i1_orf1	mRNA-decapping enzyme 1A [Ostrinia furnacalis]	4	429	47.2	6.89	13	6	4	High	1	1.064	1.005	0.683	0.708	0.691	0.777	0.731	0.644	0.692	0.627	0.679	0.856	0.897	0.799
TRINITY_DN21150_c0_g1_i4_orf1	RNA-binding protein cabeza-like isoform X2 [Bicyclus anynana]	3	127	13.2	6.07	31	5	3	High	1	1.006	0.988	0.51	0.519	0.563	0.469	0.458	0.46	0.42	0.367	0.414	0.616	0.644	0.599
TRINITY_DN97042_c0_g1_i6_orf1	apolipophorins-like [Ostrinia furnacalis]	2	120	12.7	5.2	29	8	2	High	1	0.981	1.007	1.628	1.517	1.558	1.651	1.822	1.795	2.728	2.85	2.733	3.539	3.427	3.428
TRINITY_DN5312_c4_g1_i2_orf1	unnamed protein product [Chilo suppressalis]	5	707	80.4	6.6	9	6	5	High	1	0.944	1.018	0.772	0.795	0.777	0.845	0.818	0.776	0.781	0.869	0.815	0.81	0.78	0.806
[truncated: 3,416 more rows]
