# Supplementary material for: Comparative Proteomics and Metabonomics Analysis of Different Diapause Stages Revealed a New Regulation Mechanism of Diapause in Loxostege sticticalis (Lepidoptera: Pyralidae)
Source: Molecules. 2024 Jul 25;29(15):3472. doi: 10.3390/molecules29153472 (PMC11314584; doi:10.3390/molecules29153472)
Supplement: Supplementary file 1 [file molecules-29-03472-s001.zip › analysis process/Supplement file S1-S6/Table S2. Metabolomics Data Table.csv]

ID	Metabolite	Metab ID	Library ID	level	KEGG Compound ID	M/Z	Retention time	Mode	Adducts	Formula	Fragmentation Score	Theoretical Fragmentation Score	Mass Error	CAS ID	RSD	ND1	ND2	ND3	ND4	ND5	ND6	PreD1	PreD2	PreD3	PreD4	PreD5	PreD6	D1	D2	D3	D4	D5	D6	CT1	CT2	CT3	CT4	CT5	CT6	RD1	RD2	RD3	RD4	RD5	RD6	QC01	QC02	QC03
pos_1	3-[[(2S)-2,4-Dihydroxy-3,3-dimethylbutanoyl]amino]propanoic acid	metab_0	HMDB0250782	B(ii)	-	220.1178	2.7919	pos	M+H, M+Na, 2M+K, 2M+Na, M+H-H2O, M+H-2H2O	C9H17NO5	0	30.6	-0.892514355	-	0.006018507	7.07	7.079	7.062	7.053	7.075	7.052	7.601	7.601	7.593	7.599	7.602	7.603	7.645	7.638	7.631	7.643	7.646	7.629	7.616	7.603	7.589	7.601	7.595	7.605	7.775	7.758	7.761	7.773	7.757	7.761	7.554	7.549	7.551
pos_1003	2-Hydroxy-2-ethylsuccinic acid	metab_6	HMDB0059758	B(ii)	C02488	145.0494	0.3855	pos	M+H-H2O, M+NH4	C6H10O5	0	51.8	-1.031497904	-	0.032604681	6.766	6.786	6.829	6.821	6.848	6.844	6.768	6.874	6.932	6.953	6.911	6.915	6.998	6.95	6.936	6.945	6.972	6.952	6.949	6.98	6.932	6.999	6.994	7.019	7.091	7.028	7.057	7.06	7.024	7.013	6.841	6.866	6.866
pos_102	D-Ornithine	metab_24	HMDB0003374;PW_C001864	B(i)	C00515	133.0971	0.4864	pos	M+H-H2O, M+H, M+	C5H12N2O2	72.4	0	-0.732010516	348-66-3	0.009275291	6.102	6.113	6.107	6.094	6.1	6.085	5.915	5.898	5.899	5.88	5.895	5.913	5.63	5.639	5.615	5.625	5.622	5.583	5.587	5.559	5.556	5.575	5.548	5.58	5.571	5.582	5.596	5.604	5.628	5.57	5.923	5.916	5.917
pos_1035	N-alpha-Acetyl-L-lysine	metab_41	HMDB0000446	B(ii)	C12989	153.1019	0.0323	pos	M+H-2H2O	C8H16N2O3	0	53.6	-1.592984613	1946-82-3	0.020154687	4.685	4.605	4.523	4.415	4.385	4.397	4.368	4.8	4.972	4.889	4.916	4.981	4.814	4.941	4.984	4.98	4.994	5.041	5.024	5.06	4.903	4.982	4.941	4.981	4.958	4.86	4.93	4.89	4.792	4.791	4.703	4.719	4.704
pos_1044	3-Pyridinecarboxaldehyde	metab_51	HMDB0245978	B(ii)	C07327	108.0446	0.2281	pos	M+H	C6H5NO	0	39.7	1.838433344	500-22-1	0.005141077	4.264	4.29	4.207	4.249	4.217	4.19	4.217	4.196	4.073	4.236	4.273	4.287	4.373	4.37	4.399	4.393	4.398	4.401	4.366	4.353	4.35	4.389	4.413	4.44	4.424	4.393	4.383	4.411	4.373	4.364	4.329	4.327	4.331
pos_1048	Policapram	metab_55	HMDB0256664	B(ii)	C19492	98.0967	0.3065	pos	M+H-H2O	C6H13NO	0	44.1	2.093035005	25038-54-4	0.0344897	4.06	4.038	4.038	4.086	4.096	4.103	4.147	4.196	4.156	4.184	4.132	4.123	4.196	4.255	4.265	4.223	4.318	4.163	4.192	4.323	4.241	4.248	4.267	4.289	4.357	4.281	4.207	4.288	4.258	4.216	4.12	4.146	4.147
pos_105	Farnesyl acetone	metab_57	-	B(i)	-	280.2629	6.7033	pos	M+H, M+NH4, M+H-H2O	C18H30O	85	0	-2.441197181	-	0.001922009	7.105	7.085	7.096	7.112	7.116	7.098	7.213	7.227	7.213	7.198	7.2	7.202	7.447	7.47	7.452	7.458	7.43	7.445	7.373	7.383	7.356	7.381	7.372	7.371	7.193	7.174	7.184	7.18	7.18	7.186	7.237	7.236	7.238
pos_1057	Acetoacetic acid	metab_64	HMDB0000060;HMDB0304256;PW_C000042;LMFA01060003	B(ii)	C00164	103.0392	0.4012	pos	M+H	C4H6O3	0	32.6	2.276863696	541-50-4	0.026745836	5.907	5.926	5.862	5.823	5.814	5.806	5.775	6.068	6.077	6.12	6.155	6.197	6.217	6.162	6.249	6.281	6.303	6.301	6.312	6.351	6.303	6.354	6.334	6.358	6.369	6.284	6.289	6.266	6.225	6.206	5.956	5.979	5.969
pos_106	PC(18:2/0:0)	metab_67	LMGP01050034;LMGP01050035	B(i)	-	520.3389	6.7577	pos	M+H-H2O, M+H, 2M+H	C26H50NO7P	85.2	0	-1.67951239	-	0.002945908	9.101	9.11	9.112	9.114	9.116	9.112	9.169	9.143	9.133	9.126	9.124	9.123	8.766	8.743	8.732	8.723	8.715	8.724	8.874	8.877	8.874	8.882	8.874	8.874	9.149	9.148	9.159	9.158	9.158	9.164	9.073	9.07	9.071
pos_1074	1,3-Propanediamine	metab_83	HMDB0000002	B(i)	C00986	75.092	0.4712	pos	M+H	C3H10N2	95.6	0	4.026175195	109-76-2	0.020576584	5.206	5.205	5.204	5.197	5.199	5.192	2.147	2.204	2.154	2.145	2.905	2.153	2.231	2.237	2.238	2.234	2.24	2.244	2.229	2.228	2.232	2.237	2.231	2.241	2.148	3.037	3.166	2.526	3.129	2.158	4.811	4.794	4.808
pos_1078	Beta-nicotinate D-ribonucleotide	metab_87	HMDB0304543;HMDB0001132	B(ii)	C01185	397.0426	0.4788	pos	M+ACN+Na	C11H12NO9P-2	0	53	5.533604627	321-02-8	0.011406919	5.724	5.737	5.693	5.744	5.718	5.69	5.845	5.818	5.859	5.818	5.86	5.901	6.03	6.013	6.042	6.015	6.089	6.03	6.015	6.013	5.973	6.047	6.032	6.068	5.697	5.708	5.803	5.792	5.814	5.749	5.916	5.913	5.907
pos_1084	(3R)-Sophorol	metab_94	HMDB0301810;LMPK12050461	B(ii)	C16228	301.0726	0.4864	pos	M+H	C16H12O6	0	50	6.523861011	133067-72-8	0.022425014	5.657	5.678	5.683	5.68	5.676	5.66	5.73	5.752	5.751	5.725	5.788	5.783	5.935	5.935	5.967	5.941	5.971	5.899	5.917	5.927	5.916	5.909	5.931	5.907	5.71	5.719	5.732	5.749	5.734	5.706	5.864	5.847	5.848
pos_1086	Pipecolic Acid	metab_96	HMDB0000716;HMDB0000070;MJDBOTE0000664	B(i)	C00408	130.0862	0.4941	pos	M+H	C6H11NO2	49.9	0	-0.409718672	3105-95-1;535-75-1	0.005352045	6.66	6.646	6.661	6.649	6.645	6.639	6.736	6.725	6.741	6.728	6.74	6.748	6.908	6.924	6.917	6.925	6.928	6.914	6.91	6.902	6.907	6.905	6.905	6.911	6.794	6.808	6.805	6.792	6.804	6.796	6.797	6.797	6.793
pos_1088	Glycyl-Gamma-glutamate	metab_98	HMDB0028855	B(ii)	-	168.0765	0.4941	pos	M+H-2H2O	C7H13N3O4	0	48.3	-1.318817501	-	0.012931699	5.667	5.79	5.812	5.79	5.771	5.751	5.79	5.759	5.767	5.745	5.767	5.789	6.097	6.124	6.101	6.109	6.116	6.098	6.011	6.005	6.009	5.998	5.989	6.003	6.186	6.175	6.193	6.195	6.201	6.191	5.846	5.843	5.835
pos_109	PC(16:0/18:3(6Z,9Z,12Z))	metab_100	PW_C004023;HMDB0007974;LMGP01010598	B(ii)	C00157	778.5364	7.1007	pos	M+Na, M+2Na-H, M+H	C42H78NO8P	0	93.8	0.895320417	203393-39-9	0.031636368	8.062	7.858	7.457	6.536	5.418	4.605	5.385	8.045	8.336	8.394	8.375	8.379	8.082	8.324	8.481	8.496	8.512	8.501	8.513	8.519	8.533	8.559	8.558	8.557	8.637	8.56	8.462	8.47	8.46	8.456	8.173	8.196	8.197
pos_1097	Penicillin X	metab_108	HMDB0256233	B(ii)	C17404	392.126	0.5019	pos	M+ACN+H	C16H18N2O5S	0	44.8	-4.172505282	525-91-7	0.058227685	4.491	4.285	4.702	4.505	4.614	4.295	5.046	5.107	5.177	5.198	5.131	5.142	5.113	5.394	5.286	5.306	5.427	5.218	5.378	5.431	5.304	5.332	5.4	5.427	5.478	5.44	5.441	5.509	5.453	5.477	5.066	5.107	5.063
pos_110	PE(O-18:0/0:0)	metab_112	LMGP02060003	B(i)	-	490.3266	7.2024	pos	M+H, M+2Na-H, M+Na	C23H50NO6P	57.2	0	-0.334538112	-	0.007346292	6.739	6.708	6.71	6.719	6.726	6.736	6.637	6.634	6.593	6.6	6.582	6.582	6.437	6.411	6.42	6.378	6.392	6.368	6.485	6.52	6.51	6.511	6.502	6.49	6.368	6.402	6.385	6.406	6.394	6.393	6.618	6.623	6.623
pos_111	Sebacic acid	metab_121	HMDB0000792;LMFA01170006	B(i)	C08277	185.1168	7.2963	pos	M+H-2H2O, M+H-H2O, M+H	C10H18O4	84	0	-1.911264888	111-20-6	0.007369963	6.423	6.391	6.416	6.419	6.427	6.423	6.428	6.445	6.432	6.403	6.412	6.414	6.568	6.546	6.556	6.514	6.542	6.523	6.511	6.515	6.514	6.499	6.505	6.505	6.484	6.481	6.466	6.474	6.479	6.503	6.499	6.503	6.497
pos_1113	Agmatine	metab_124	HMDB0001432;HMDB0246298;MJDBOTE0000469	B(i)	C00179	131.129	0.5175	pos	M+H	C5H14N4	31.6	0	-0.734281334	306-60-5	0.027835156	3.664	3.67	3.69	3.68	3.686	3.675	5.341	5.295	5.291	5.324	5.355	5.348	3.928	4.074	4.086	4.004	4.098	4.26	4.393	4.333	4.31	4.588	4.304	4.284	4.05	3.979	4.187	3.953	3.831	4.095	4.603	4.622	4.601
pos_1115	Phenacetyl-carnitine	metab_126	HMDB0242104	B(ii)	-	298.187	0.5175	pos	M+NH4	C15H22NO4+	0	34.1	-6.222236207	-	0.033869154	4.506	4.512	4.532	4.522	4.528	4.518	4.98	5.008	5.099	4.981	5.088	5.128	4.886	4.911	4.983	4.895	4.928	4.812	5.126	5.233	5.103	5.153	5.247	5.215	5.641	5.617	5.619	5.621	5.634	5.647	4.664	4.663	4.688
pos_1137	Laminine	metab_149	-	B(i)	-	189.1594	0.5331	pos	M+H	C9H20N2O2	47	0	-1.90723985	-	0.004206423	5.929	5.916	5.909	5.91	5.933	5.918	5.913	5.895	5.924	5.917	5.921	5.924	5.483	5.528	5.469	5.487	5.521	5.524	5.643	5.608	5.629	5.618	5.61	5.617	6.554	6.538	6.551	6.551	6.554	6.534	6.078	6.075	6.078
pos_1165	Cyclopentanol	metab_178	HMDB0302463	B(ii)	C02020	104.1072	0.564	pos	M+NH4	C5H10O	0	55.3	2.568821393	96-41-3	0.009694455	7.691	7.69	7.685	7.681	7.686	7.67	7.242	7.242	7.248	7.24	7.243	7.246	7.292	7.297	7.3	7.294	7.3	7.291	7.265	7.265	7.252	7.253	7.263	7.263	7.49	7.489	7.501	7.501	7.498	7.499	7.563	7.554	7.56
pos_1170	N-gamma-Glutamylcysteine	metab_184	HMDB0303807;HMDB0001049	B(ii)	C00669	215.0509	0.564	pos	M+H-2H2O	C8H14N2O5S	0	44.5	9.759763315	636-58-8	0.004176066	3.445	3.452	3.472	3.462	3.468	3.457	4.874	5.035	4.983	5.015	4.923	4.881	5.119	5.134	5.222	5.123	5.158	5.19	4.696	4.863	4.842	4.804	4.816	4.754	3.599	3.613	3.616	4.009	3.613	3.609	4.594	4.591	4.594
pos_1176	Taurine aspartate	metab_190	HMDB0258737	B(ii)	-	254.0185	0.5716	pos	M+	C6H10N2O7S	0	67	-9.256351019	-	0.112667091	4.784	4.646	4.657	4.022	4.623	4.623	4.158	4.163	4.165	4.156	4.157	4.164	4.243	4.248	4.25	4.246	4.252	4.256	4.241	4.24	4.244	4.249	4.243	4.252	4.981	4.98	4.997	4.908	4.799	4.85	4.515	4.596	4.512
pos_1177	15-Deacetylneosolaniol	metab_191	HMDB0036157	B(ii)	C02951	358.1846	0.5716	pos	M+NH4	C17H24O7	0	58.2	-4.32461868	76348-84-0	0.005640128	6.264	6.271	6.291	6.281	6.287	6.276	6.617	6.637	6.634	6.628	6.611	6.627	6.812	6.835	6.842	6.832	6.834	6.83	6.88	6.849	6.869	6.863	6.878	6.886	6.997	6.995	7.001	7.034	6.998	7.004	6.422	6.424	6.42
pos_1183	Choline Phosphate	metab_197	HMDB0001565	B(i)	C00588	184.0731	0.5869	pos	M+	C5H15NO4P+	93.1	0	-4.291286981	3616-04-4;107-73-3	0.006325229	6.075	6.108	6.091	6.088	6.066	6.083	7.836	7.836	7.848	7.834	7.843	7.848	7.961	7.974	7.971	7.974	7.974	7.965	8.007	7.999	8.005	8.001	8.005	8.013	8.137	8.14	8.142	8.142	8.141	8.144	7.733	7.728	7.731
pos_1184	Glycerophosphocholine	metab_198	HMDB0008720;HMDB0008620;HMDB0008587;HMDB0008818;HMDB0008753;HMDB0008060;HMDB0007994;HMDB0008291;HMDB0008424;HMDB0011227;HMDB0008490;HMDB0008423;HMDB0008458;HMDB0008061;HMDB0007995;HMDB0008259;HMDB0007896;HMDB0008357;HMDB0008589;HMDB0008392;HMDB0008621;HMDB0008391;HMDB0007963;HMDB0011225;HMDB0008293;HMDB0008619;HMDB0007997;PW_C000059;HMDB0008327;HMDB0008817;HMDB0008785;HMDB0011223;HMDB0008030;HMDB…	B(i)	C00670	258.1096	0.5869	pos	M+H	C8H20NO6P	90.8	0	-1.914105054	28319-77-9	0.009450196	6.649	6.627	6.623	6.614	6.623	6.632	6.145	6.144	6.164	6.158	6.172	6.145	6.185	6.189	6.214	6.21	6.215	6.203	6.109	6.087	6.102	6.077	6.082	6.11	7.22	7.223	7.232	7.232	7.219	7.229	6.734	6.726	6.732
pos_1185	1-Hydroxy-2,5-dioxopyrrolidine-3-sulfonic acid	metab_199	HMDB0243897	B(ii)	-	431.9985	0.5869	pos	2M+ACN+H	C4H5NO6S	0	32.2	-7.385300486	-	0.035077789	5.279	5.285	5.306	5.295	5.301	5.291	5.558	5.512	5.562	5.483	5.477	5.605	5.568	5.522	5.629	5.697	5.756	5.56	5.593	5.694	5.639	5.533	5.741	5.562	5.539	5.681	5.626	5.685	5.737	5.752	5.458	5.484	5.485
pos_1186	L-Threonine	metab_200	HMDB0000167;PW_C000109;MJDBOTE0000464	B(i)	C00188	120.0656	0.5946	pos	M+H	C4H9NO3	85.4	0	0.5231654	72-19-5	0.003527048	6.627	6.617	6.626	6.607	6.61	6.621	6.686	6.681	6.692	6.684	6.684	6.689	6.675	6.677	6.684	6.687	6.688	6.672	6.638	6.632	6.632	6.632	6.635	6.635	6.661	6.662	6.664	6.672	6.669	6.671	6.67	6.667	6.669
pos_1187	L-Carnitine	metab_201	HMDB0000062;PW_C000044;MJDBOTE0000806	B(i)	C00318	162.1122	0.5946	pos	M+H	C7H15NO3	91.2	0	-1.878615152	541-15-1	0.002798268	6.642	6.625	6.645	6.632	6.639	6.623	7.493	7.487	7.501	7.488	7.493	7.492	7.652	7.668	7.662	7.666	7.671	7.659	7.662	7.658	7.657	7.654	7.661	7.664	7.794	7.787	7.798	7.797	7.794	7.797	7.434	7.431	7.432
pos_119	Dihydro-5-pentyl-2(3H)-furanone	metab_203	HMDB0031531	B(ii)	C08501	139.1115	7.2963	pos	M+H-H2O, M+H, M+H-2H2O	C9H16O2	0	30.7	-1.45872544	57084-16-9;104-61-0	0.001010031	6.824	6.791	6.816	6.822	6.818	6.824	6.832	6.838	6.819	6.815	6.818	6.818	6.982	6.969	6.968	6.941	6.949	6.945	6.921	6.932	6.932	6.918	6.921	6.93	6.892	6.885	6.89	6.896	6.9	6.91	6.928	6.927	6.927
pos_1194	Imidazole-4-Acetic Acid	metab_208	HMDB0002024;MJDBOTE0000591	B(i)	C02835	127.0502	0.625	pos	M+H	C5H6N2O2	36.1	0	-0.044501003	645-65-8	0.009332436	4.766	4.59	4.715	4.737	4.709	4.771	6.128	6.148	6.169	6.146	6.161	6.149	6.167	6.143	6.161	6.168	6.171	6.169	6.171	6.169	6.163	6.164	6.171	6.171	6.574	6.578	6.584	6.585	6.561	6.569	5.96	5.952	5.953
pos_1197	Trigonelline	metab_210	HMDB0000875	B(i)	C01004	138.0548	0.6325	pos	M+H	C7H7NO2	75.8	0	-1.327412426	535-83-1	0.003350719	7.211	7.194	7.197	7.196	7.197	7.195	6.724	6.704	6.719	6.711	6.711	6.711	6.695	6.701	6.685	6.694	6.704	6.69	6.812	6.794	6.806	6.801	6.805	6.811	6.899	6.896	6.893	6.896	6.895	6.886	7.033	7.03	7.032
pos_1198	N-[1'-(6-Cyano-1,2,3,4-tetrahydronaphthalen-2-yl)-4-hydroxyspiro[3,4-dihydrochromene-2,4'-piperidine]-6-yl]methanesulfonamide	metab_211	HMDB0250034	B(ii)	-	432.171	0.6325	pos	M+H-2H2O	C25H29N3O4S	0	32.5	-6.575522936	-	0.006691523	5.629	5.636	5.656	5.646	5.652	5.641	6.612	6.629	6.635	6.607	6.609	6.605	6.597	6.598	6.579	6.628	6.639	6.622	6.767	6.756	6.733	6.754	6.743	6.746	5.878	5.798	5.851	5.87	5.798	5.835	6.182	6.185	6.18
pos_1201	5'-Phosphoribosyl-N-formylglycinamidine	metab_216	HMDB0002305	B(ii)	C04640	314.0743	0.6401	pos	M+H	C8H16N3O8P	0	39.2	-1.607745394	6157-85-3	0.021836169	5.785	5.826	5.843	5.783	5.765	5.782	4.377	4.382	4.383	4.375	4.376	4.383	4.462	4.467	4.468	4.465	4.471	4.475	4.459	4.459	4.462	4.467	4.461	4.471	4.378	4.844	4.395	4.458	4.836	4.44	4.944	4.959	4.942
pos_121	(+/-)-(Z)-2-(5-Tetradecenyl)cyclobutanone	metab_223	HMDB0037543	B(ii)	-	282.2786	6.8044	pos	M+H, M+NH4, M+H-H2O	C18H32O	0	83.5	-2.027410553	173074-85-6	0.000690379	7.854	7.844	7.848	7.862	7.861	7.846	7.908	7.905	7.897	7.888	7.893	7.899	8.102	8.099	8.109	8.114	8.095	8.107	8.056	8.055	8.033	8.052	8.055	8.055	7.887	7.89	7.89	7.882	7.88	7.896	7.939	7.939	7.94
pos_1210	N-Acetyl-L-Histidine	metab_224	HMDB0032055	B(i)	C02997	198.0871	0.6632	pos	M+H	C8H11N3O3	89.3	0	-1.113989211	2497-2-1	0.00790823	4.808	4.586	4.646	4.171	4.917	4.241	5.493	5.467	5.509	5.436	5.507	5.466	5.506	5.503	5.49	5.505	5.512	5.506	5.487	5.439	5.501	5.542	5.474	5.449	5.847	5.856	5.887	5.865	5.872	5.845	5.55	5.547	5.554
pos_1211	1-Deoxynojirimycin	metab_225	HMDB0035359	B(ii)	C16843	205.118	0.6632	pos	M+ACN+H	C6H13NO4	0	36.4	-1.905139441	19130-96-2	0.039426649	4.026	4.032	4.052	4.042	4.048	4.037	4.315	4.506	4.202	4.177	4.194	4.34	5.136	5.17	5.12	5.203	5.044	5.085	5.173	5.052	5.049	5.07	5.046	5.042	5.341	5.371	5.474	5.38	5.458	5.446	4.635	4.629	4.661
pos_1212	Glucitol-lysine	metab_226	HMDB0252764	B(ii)	-	293.1702	0.6632	pos	M+H-H2O	C12H26N2O7	0	51.5	-1.626451689	-	0.076567915	3.905	3.912	3.932	3.922	3.928	3.917	4.071	4.233	4.065	4.157	4.207	4.087	5.073	5.162	5.186	5.001	5.021	5.082	5.245	5.348	5.334	5.362	5.327	5.319	5.745	5.751	5.743	5.764	5.758	5.764	4.877	4.823	4.819
pos_1216	L-Glutamic gamma-semialdehyde	metab_229	PW_C001415;HMDB0002104	B(ii)	C01165	173.0919	0.6787	pos	M+ACN+H	C5H9NO3	0	61.3	-1.596180653	496-92-4	0.024691893	4.927	5.068	5.065	4.932	5	4.921	4.969	5.009	4.879	4.947	4.971	4.939	4.827	4.837	4.873	4.895	4.884	4.856	4.893	4.843	4.891	4.811	4.871	4.877	5.692	5.728	5.75	5.743	5.699	5.766	5.185	5.202	5.183
pos_1217	Tricholomic acid	metab_230	HMDB0030412	B(ii)	C08298	202.0819	0.6787	pos	M+ACN+H	C5H8N2O4	0	55.7	-1.876513882	2644-49-7	0.029303613	5.913	5.821	5.826	5.819	5.829	5.896	3.821	3.972	3.958	3.819	4.562	3.826	4.418	4.397	4.601	4.668	4.589	4.953	4.505	4.112	4.937	5.005	4.66	4.836	5.085	5.017	5.236	4.922	4.892	5.149	6.337	6.359	6.359
pos_1227	N-Acetylmannosamine	metab_237	PW_C000883;HMDB0001129	B(ii)	C00645	204.0865	0.7095	pos	M+H-H2O	C8H15NO6	0	47.6	-0.753622605	7772-94-3	0.005260915	5.921	5.837	5.835	5.85	5.842	5.827	6.118	6.115	6.128	6.118	6.131	6.117	6.042	6.047	6.052	6.047	6.065	6.054	6.175	6.178	6.161	6.155	6.147	6.172	6.772	6.774	6.765	6.773	6.765	6.768	6.252	6.255	6.25
pos_123	PC(18:3/0:0)	metab_239	HMDB0010388;LMGP01050038	B(i)	-	518.324	6.5081	pos	M+H-H2O, M+H, 2M+H	C26H48NO7P	81.3	0	-0.249799999	-	0.001644009	9.418	9.425	9.425	9.428	9.429	9.431	9.242	9.224	9.21	9.201	9.203	9.196	8.994	9.005	8.977	8.969	8.958	8.968	9.065	9.066	9.063	9.066	9.062	9.065	9.181	9.184	9.19	9.192	9.193	9.191	9.307	9.305	9.306
pos_1234	2-Oxoarginine	metab_242	HMDB0004225;PW_C002094	B(ii)	C03771	174.0871	0.7405	pos	M+H	C6H11N3O3	0	42.5	-1.332173827	3715-10-4	0.005831024	4.714	4.825	4.794	4.662	4.762	4.783	5.673	5.665	5.639	5.642	5.632	5.654	5.702	5.728	5.694	5.727	5.687	5.734	5.788	5.741	5.738	5.718	5.747	5.725	5.276	5.28	5.282	5.316	5.266	5.231	5.453	5.456	5.451
pos_1236	Bioepiderm	metab_244	HMDB0000030;HMDB0249220	B(ii)	C00120	286.1225	0.7405	pos	M+ACN+H	C10H16N2O3S	0	75.6	2.082559827	58-85-5	0.046714643	5.023	4.971	4.965	4.942	5.13	4.969	4.144	4.149	4.151	4.142	4.143	4.15	4.229	4.234	4.236	4.232	4.238	4.242	4.226	4.226	4.23	4.235	4.229	4.238	4.145	4.159	4.162	4.153	4.159	4.155	4.184	4.18	4.147
pos_1239	Beta-D-Xylopyranosyl-(1->4)-alpha-L-rhamnopyranosyl-(1->2)-D-fucose	metab_246	HMDB0041225	B(ii)	-	506.1868	0.7482	pos	M+ACN+Na	C17H30O13	0	72.5	5.490922285	-	0.010567794	6.41	6.417	6.437	6.427	6.433	6.422	7.042	7.027	7.046	7.039	7.019	7.047	6.674	6.681	6.674	6.678	6.657	6.671	6.784	6.769	6.758	6.719	6.733	6.736	6.804	6.802	6.787	6.776	6.799	6.774	6.736	6.728	6.728
pos_1246	N-Methyl-L-Threonine	metab_251	-	B(i)	-	134.081	0.7638	pos	M+H	C5H11NO3	61.9	0	-0.963331458	-	0.009594761	4.778	4.772	4.557	4.894	4.895	4.814	4.768	4.894	4.92	4.907	4.899	4.705	5.953	5.968	5.963	5.966	5.971	5.97	5.845	5.829	5.827	5.835	5.841	5.84	5.885	5.884	5.907	5.869	5.887	5.886	5.556	5.562	5.564
pos_1247	Cerulenin	metab_252	HMDB0015168;LMFA08010013	B(ii)	C12058	241.1542	0.7638	pos	M+NH4	C12H17NO3	0	41.3	-1.941925606	17397-89-6	0.002548035	4.621	4.535	4.388	4.457	4.492	4.665	6.148	6.132	6.163	6.174	6.149	6.142	6.337	6.338	6.324	6.328	6.329	6.336	6.371	6.377	6.381	6.351	6.367	6.378	6.789	6.826	6.811	6.809	6.806	6.8	6.272	6.27	6.27
pos_1248	1,3-Butadiene	metab_253	HMDB0041792	B(ii)	C16450	72.0811	0.7716	pos	M+NH4	C4H6	0	59.4	6.295493604	106-99-0	0.011120116	6.992	6.979	6.987	6.972	6.98	6.984	7.085	7.092	7.099	7.085	7.092	7.093	7.222	7.226	7.214	7.226	7.218	7.222	7.167	7.162	7.163	7.163	7.159	7.163	6.963	6.959	6.955	6.944	6.949	6.948	7.089	7.086	7.08
pos_1250	Lysylglycine	metab_256	HMDB0028951;HMDB0304784	B(ii)	-	245.1604	0.7716	pos	M+ACN+H	C8H17N3O3	0	40.2	-1.836071144	7563-3-3	0.100493674	3.705	3.711	3.732	3.722	3.727	3.717	3.978	3.971	3.864	4.05	3.857	4.267	5.094	5.091	4.925	5.023	5.092	5.062	5.2	5.221	5.236	5.255	5.184	5.205	5.699	5.765	5.727	5.714	5.747	5.734	4.843	4.923	4.919
pos_1270	Adenosine 3',5'-diphosphate	metab_274	HMDB0000061;PW_C000043	B(ii)	C00054	428.0366	0.8733	pos	M+H	C10H15N5O10P2	0	61.8	-0.193204028	1053-73-2	0.023622037	5.772	5.753	5.709	5.737	5.692	5.735	6.042	6.04	6.069	6.041	6.048	6.041	6.267	6.241	6.261	6.267	6.276	6.251	6.073	6.05	6.076	6.076	6.066	6.075	5.561	5.586	5.602	5.502	5.583	5.624	5.894	5.89	5.909
pos_1278	Beta-Aspartylhydroxamate	metab_282	HMDB0249105;HMDB0032332	B(ii)	C03124	113.0347	0.9046	pos	M+H-2H2O	C4H8N2O4	0	60.7	1.303146392	8029-76-3	0.003991837	6.698	6.694	6.705	6.688	6.69	6.69	6.228	6.235	6.246	6.231	6.22	6.236	6.27	6.269	6.269	6.268	6.281	6.269	6.247	6.22	6.249	6.254	6.246	6.239	6.313	6.335	6.332	6.322	6.329	6.31	6.477	6.474	6.475
pos_1280	Gamma-Glutamylglutamic acid	metab_284	HMDB0011737	B(ii)	C05282	277.1026	0.9124	pos	M+H	C10H16N2O7	0	70	-1.478841713	1116-22-9	0.013509379	5.705	5.673	5.663	5.67	5.671	5.643	3.586	3.564	3.611	4.037	3.734	3.565	3.693	3.653	3.651	3.761	3.765	3.756	3.641	3.641	3.645	3.65	3.644	3.704	4.801	4.661	4.724	4.704	4.785	4.901	5.307	5.297	5.297
pos_1291	2-Hydroxyadipic acid	metab_296	HMDB0000321;LMFA01170049	B(ii)	C02360	145.0494	0.9827	pos	M+H-H2O	C6H10O5	0	61.4	-1.09450868	18294-85-4	0.019948042	6.869	6.868	6.883	6.875	6.888	6.895	7.036	7.054	7.078	7.068	7.089	7.109	7.165	7.183	7.182	7.188	7.194	7.207	7.205	7.208	7.218	7.223	7.231	7.223	7.194	7.175	7.17	7.16	7.161	7.155	7.03	7.045	7.045
pos_1292	Betalamic acid	metab_297	HMDB0304273;HMDB0029842	B(ii)	C08538	229.0816	0.9827	pos	M+NH4	C9H9NO5	0	42.2	-1.541045257	18766-66-0	0.02764585	3.498	3.404	3.424	3.414	3.42	3.409	4.481	4.627	4.632	4.496	4.517	4.584	5.218	5.176	5.23	5.269	5.234	5.192	5.205	5.217	5.182	5.211	5.194	5.201	5.478	5.478	5.509	5.461	5.484	5.492	4.995	4.991	5.014
pos_1293	Cyclic ADP-Ribose	metab_298	HMDB0249529	B(i)	C13050	542.0685	0.9827	pos	M+H	C15H21N5O13P2	90.8	0	0.226610098	119340-53-3	0.02464891	5.735	5.641	5.78	5.67	5.708	5.764	6.232	6.233	6.235	6.221	6.228	6.226	6.543	6.548	6.539	6.54	6.538	6.524	6.51	6.48	6.476	6.507	6.496	6.523	5.846	5.846	5.876	5.817	5.839	5.787	6.156	6.136	6.153
pos_1295	1-(4-Carboxyphenyl)-3,3-dimethyltriazene	metab_300	HMDB0247318	B(ii)	-	238.0567	0.9906	pos	M+2Na-H	C9H11N3O2	0	46.3	2.054002563	-	0.043496123	4.979	5.059	5.078	5.074	5.092	5.011	5.247	5.294	5.257	5.178	5.285	5.212	4.078	4.481	4.379	4.283	4.342	4.369	4.919	4.793	4.969	4.84	4.913	4.834	4.129	4.45	4.39	4.448	4.221	4.266	4.905	4.902	4.936
pos_1304	Benzaldehyde	metab_311	HMDB0006115	B(ii)	C00261	107.0493	1.0219	pos	M+H	C7H6O	0	34.8	1.8170075	100-52-7	0.007586529	4.57	4.54	4.578	4.567	4.501	4.613	5	5.045	5.027	5.056	5.065	5.065	5.066	5.018	5.098	5.042	5.055	5.065	5.077	5.037	5.046	5.027	5.055	5.046	5.402	5.402	5.416	5.386	5.398	5.4	5.039	5.044	5.045
pos_1322	Benzoic acid, 2-(acetyloxy)-5-amino-	metab_331	HMDB0247698	B(ii)	-	196.0602	1.1156	pos	M+H	C9H9NO4	0	30.4	-1.304782528	-	0.003681907	5.46	5.352	5.342	5.32	5.332	5.33	3.027	3.032	3.034	3.26	3.291	3.144	3.112	3.117	3.119	3.115	3.242	3.561	3.109	3.109	3.113	3.538	3.112	3.121	4.173	4.111	4.285	4.428	4.396	4.537	5.219	5.221	5.221
pos_1327	S-Adenosylmethionine	metab_336	HMDB0001185;PW_C000921	B(ii)	C00019	364.1346	1.1312	pos	M+H-2H2O	C15H23N6O5S+	0	68.6	8.400912218	29908-03-0;485-80-3	0.019294369	5.443	5.377	5.272	5.314	5.327	5.251	3.634	3.639	3.641	3.632	3.975	3.934	4.151	3.724	3.898	3.914	3.977	4.007	3.716	3.716	4.682	4.507	4.118	4.357	3.635	3.738	3.652	3.643	3.649	3.645	5.973	5.987	5.988
pos_1329	Paramethasone	metab_338	HMDB0015462	B(ii)	C07413	375.1983	1.1468	pos	M+H-H2O	C22H29FO5	0	43.4	4.422774543	53-33-8	0.00577425	6.343	6.334	6.341	6.325	6.309	6.321	3.323	3.328	3.329	3.321	3.322	3.329	3.408	3.413	3.414	3.411	3.417	3.421	3.405	3.405	3.408	3.413	3.407	3.417	3.324	3.338	3.341	3.331	3.337	3.334	5.717	5.712	5.714
pos_1332	DL-2,5-Dihydrophenylalanine	metab_342	HMDB0251507	B(ii)	-	150.0912	1.1703	pos	M+H-H2O	C9H13NO2	0	34.9	-1.091399415	-	0.012173723	5.38	5.356	5.354	5.344	5.33	5.327	4.872	4.901	4.971	4.987	4.968	5.032	5.306	5.374	5.359	5.367	5.381	5.376	5.253	5.264	5.305	5.283	5.311	5.323	5.22	5.161	5.135	5.149	5.096	5.132	5.323	5.332	5.332
pos_1334	Deoxyuridine	metab_344	HMDB0000012;PW_C000007;HMDB0245528;MJDBOTE0000510	B(ii)	C00526	211.0711	1.186	pos	M+H-H2O	C9H12N2O5	0	75.5	-1.147885008	951-78-0	0.008839449	4.969	4.978	4.998	4.971	4.995	4.988	7.174	7.175	7.179	7.176	7.179	7.18	7.597	7.613	7.603	7.599	7.607	7.607	7.5	7.503	7.494	7.502	7.502	7.506	7.617	7.62	7.633	7.616	7.627	7.619	7.361	7.354	7.354
pos_1335	Gamma-L-Glutamyl-L-methionine sulfoxide	metab_345	HMDB0038613	B(ii)	-	277.0851	1.186	pos	M+H-H2O	C10H18N2O6S	0	74.4	-0.587956166	39015-69-5	0.011945086	4.416	4.482	4.275	4.293	4.226	4.305	5.343	5.336	5.381	5.421	5.38	5.372	5.782	5.809	5.796	5.797	5.79	5.811	5.464	5.492	5.442	5.422	5.474	5.471	4.489	4.363	4.391	4.579	4.468	4.677	5.297	5.294	5.304
pos_1348	2,3,4,5-Tetrahydro-2-pyridinecarboxylic acid	metab_359	HMDB0012130	B(ii)	C00450	92.0497	1.2485	pos	M+H-2H2O	C6H9NO2	0	66.1	1.960650467	73980-78-6	0.050657832	2.437	2.444	2.464	2.454	2.46	2.449	2.59	2.595	2.597	2.588	2.589	2.596	2.694	3.007	2.723	3.043	2.716	2.744	3.004	2.672	2.945	2.683	2.674	2.684	4.876	4.868	4.869	4.877	4.839	4.802	3.794	3.758	3.755
pos_1353	Uracil	metab_364	PW_C000204;HMDB0000300;MJDBOTE0000838	B(i)	C00106	113.0347	1.272	pos	M+H	C4H4N2O2	94.6	0	1.74782984	66-22-8	0.004917503	7.072	7.061	7.066	7.058	7.061	7.068	6.684	6.679	6.676	6.677	6.678	6.675	6.661	6.674	6.663	6.663	6.66	6.657	6.644	6.657	6.648	6.655	6.651	6.647	6.653	6.648	6.652	6.651	6.652	6.653	6.84	6.843	6.84
pos_1356	Gln Val	metab_367	-	B(i)	-	246.1443	1.2877	pos	M+H	C10H19N3O4	69	0	-2.07117849	-	0.071878546	4.695	4.652	4.794	4.765	4.794	4.851	5.117	5.108	5.177	5.107	5.181	5.138	5.309	5.368	5.371	5.372	5.406	5.379	5.043	5.094	5.017	5.049	5.091	5.09	3.462	3.766	3.48	3.517	3.476	3.476	4.843	4.788	4.792
pos_136	Ricinoleic acid	metab_370	LMFA02000184;HMDB0034297	B(ii)	C08365	263.2365	0.3378	pos	M+H-2H2O, M+CH3OH+H	C18H34O3	0	78.7	-1.4684612	141-22-0	0.002833507	5.905	5.924	5.958	5.964	5.987	5.993	5.983	5.914	5.944	5.912	5.891	5.941	5.976	5.966	5.943	5.935	5.93	5.914	5.891	5.924	5.898	5.901	5.925	5.916	5.92	5.95	5.983	6.001	6.007	6.005	5.905	5.907	5.908
pos_1360	5-Hydroxy-L-tryptophan	metab_371	PW_C000358;HMDB0000472	B(ii)	C00643	221.0917	1.3268	pos	M+H	C11H12N2O3	0	87.1	-1.714453441	4350-9-8	0.014458343	6.307	6.224	6.203	6.21	6.232	6.209	3.737	4.307	4.557	3.791	4.448	4.37	4.901	4.953	4.868	5.001	4.957	5.043	4.579	4.504	4.76	4.893	4.821	4.852	4.866	4.644	4.688	4.193	4.645	4.454	6.117	6.12	6.129
pos_1362	3-Feruloylquinic acid	metab_373	HMDB0030669	B(ii)	C02572	391.0993	1.3656	pos	M+Na	C17H20O9	0	57.9	-1.88480878	62929-69-5	0.006272103	3.901	3.907	3.928	3.918	3.923	3.913	4.806	4.34	4.794	4.89	4.809	4.854	5.72	5.711	5.76	5.746	5.746	5.804	5.829	5.751	5.87	5.955	5.879	5.99	6.476	6.476	6.466	6.433	6.468	6.48	4.059	4.056	4.061
pos_1363	7-Methylxanthosine	metab_374	HMDB0301918	B(ii)	C16352	282.0968	1.3734	pos	M+H-H2O	C11H15N4O6+	0	62.5	3.17158385	-	0.009714099	4.536	4.725	4.723	4.684	4.786	4.705	5.859	5.841	5.849	5.884	5.859	5.846	4.584	4.358	4.779	4.473	4.579	4.3	5.389	5.36	5.281	5.31	5.368	5.333	5.975	5.975	5.996	5.992	5.983	5.981	5.696	5.693	5.701
pos_1364	Adipate semialdehyde	metab_375	HMDB0012882	B(ii)	C06102	95.0494	1.3812	pos	M+H-2H2O	C6H10O3	0	52.7	1.829562645	928-81-4	0.002570768	5.205	5.209	5.233	5.224	5.214	5.251	5.58	5.583	5.573	5.565	5.59	5.575	5.558	5.566	5.568	5.55	5.553	5.562	5.449	5.446	5.467	5.458	5.449	5.476	6.393	6.385	6.391	6.376	6.381	6.38	5.876	5.874	5.874
pos_1368	L-3-Hydroxykynurenine	metab_378	HMDB0011631;PW_C007219	B(ii)	C03227	247.0685	1.4123	pos	M+Na	C10H12N2O4	0	59.8	-1.755879398	606-14-4	0.024162268	4.938	4.945	4.965	4.955	4.961	4.95	5.2	5.175	5.132	5.125	5.144	5.097	5.56	5.589	5.598	5.628	5.573	5.562	5.479	5.509	5.399	5.37	5.464	5.305	6.553	6.563	6.532	6.559	6.56	6.535	5.78	5.761	5.778
pos_1369	Nicotinuric Acid	metab_379	HMDB0003269	B(i)	C05380	181.0605	1.4587	pos	M+H	C8H8N2O3	48.5	0	-1.463920109	583-08-4	0.016217381	0.3274	0.331	3.409	3.433	3.357	3.913	4.752	4.844	4.788	4.789	4.851	4.819	5.118	5.076	5.1	5.088	5.113	5.155	4.888	4.952	4.926	4.952	4.983	4.875	6.093	6.112	6.103	6.105	6.111	6.103	5.491	5.488	5.502
pos_1370	Urea glutamate	metab_381	HMDB0259716	B(ii)	-	204.0629	1.4896	pos	M+H	C6H9N3O5	0	37.1	6.696431755	-	0.005184267	4.379	4.369	4.545	4.177	4.51	4.541	5.884	5.906	5.922	5.894	5.915	5.918	5.921	5.923	5.904	5.92	5.911	5.906	5.767	5.766	5.77	5.784	5.774	5.784	6.45	6.442	6.435	6.47	6.459	6.452	6.027	6.029	6.024
pos_1371	NeuNGc	metab_382	HMDB0062502	B(ii)	C03410	668.2385	1.4896	pos	2M+NH4	C11H19NO10	0	40.2	4.358919304	-	0.050668392	5.033	5.039	5.059	5.049	5.055	5.045	6.075	6.055	5.947	6.126	6.064	6.045	5.647	5.687	5.614	5.707	5.661	5.594	5.727	5.642	5.666	5.581	5.662	5.626	5.186	5.201	5.204	5.194	5.2	5.197	5.193	5.188	5.228
pos_1372	Cytidine 5'-monophosphate-N-acetylneuraminic acid	metab_383	HMDB0001176	B(ii)	C00128	653.1114	1.4973	pos	M+K	C20H31N4O16P	0	84.7	1.618294302	3063-71-6	0.013901265	6.919	6.917	6.889	6.909	6.893	6.92	6.273	6.278	6.28	6.272	6.272	6.279	6.358	6.363	6.365	6.361	6.367	6.371	6.356	6.355	6.359	6.364	6.358	6.367	6.274	6.289	6.292	6.282	6.288	6.285	6.286	6.275	6.276
pos_1378	Biopterin	metab_388	HMDB0000468;HMDB0000633;HMDB0000817;MJDBOTE0001160	B(i)	C06313	238.0931	1.6134	pos	M+H	C9H11N5O3	89.4	0	-1.691176852	13039-82-2;22150-76-1;13039-62-8	0.005343238	5.307	5.297	5.3	5.296	5.283	5.335	5.431	5.456	5.456	5.465	5.431	5.499	5.432	5.481	5.458	5.523	5.464	5.519	5.575	5.528	5.573	5.528	5.564	5.59	5.767	5.789	5.791	5.777	5.76	5.785	5.571	5.575	5.576
pos_1379	Arg Leu	metab_389	-	B(i)	-	288.2027	1.6443	pos	M+H	C12H25N5O3	71.1	0	-1.269939776	-	0.084408938	5.466	5.433	5.493	5.453	5.42	5.508	4.491	4.415	4.201	4.389	4.447	4.619	4.687	4.344	4.61	4.541	4.716	4.758	4.76	4.558	4.64	4.412	4.281	4.743	5.427	5.583	5.474	5.521	5.574	5.503	5.107	5.154	5.082
pos_1381	Lucuminamide	metab_392	HMDB0031697	B(ii)	-	478.1919	1.6754	pos	M+CH3OH+H	C19H27NO11	0	48.6	-0.051516214	-	0.013264472	4.717	4.723	4.744	4.734	4.739	4.729	5.426	5.403	5.404	5.454	5.405	5.409	5.049	5.142	5.099	4.958	5.19	4.989	6.164	6.163	6.18	6.186	6.17	6.136	5.176	5.156	4.999	5.169	5.147	5.071	5.142	5.131	5.14
pos_1384	Phenethylamine glucuronide	metab_394	HMDB0010323	B(ii)	C03033	361.1392	1.7297	pos	M+ACN+Na	C14H19NO6	0	43.1	7.291715217	-	0.03726333	3.193	3.445	3.22	3.21	3.216	3.205	3.41	3.364	3.353	3.345	3.345	3.352	3.431	3.923	3.643	3.434	3.814	3.892	3.759	4.082	4.321	3.927	4.252	4.148	5.968	5.935	5.946	5.94	5.917	5.954	4.86	4.859	4.887
pos_1385	Cis-p-Coumaric acid sulfate	metab_395	HMDB0240710	B(ii)	-	262.0377	1.7454	pos	M+NH4	C9H8O6S	0	37.6	-1.258564093	-	0.236141042	2.186	2.193	2.213	2.203	2.559	2.198	2.339	2.344	2.345	2.337	2.338	2.345	2.423	2.428	2.43	2.426	2.432	2.436	2.421	2.42	2.424	2.429	2.423	2.432	5.404	5.388	5.396	5.408	5.391	5.406	3.889	4.043	3.862
pos_1386	Xanthopterin	metab_396	HMDB0259923	B(i)	-	180.0513	1.7688	pos	M+H	C6H5N5O2	64.3	0	-1.442142224	-	0.005240563	6.09	6.11	6.124	6.111	6.109	6.121	6.251	6.26	6.263	6.264	6.268	6.276	6.325	6.321	6.32	6.324	6.325	6.327	6.277	6.277	6.285	6.286	6.29	6.294	6.103	6.093	6.09	6.097	6.088	6.082	6.182	6.179	6.184
pos_1387	Propionylcarnitine	metab_397	LMFA07070105;HMDB0000824;PW_C000658	B(i)	C03017	218.1384	1.7845	pos	M+H	C10H19NO4	66.4	0	-1.321252317	17298-37-2;20064-19-1	0.005253417	6.438	6.435	6.433	6.428	6.43	6.439	6.529	6.533	6.545	6.541	6.553	6.558	6.509	6.515	6.51	6.513	6.511	6.506	6.491	6.498	6.502	6.52	6.516	6.519	6.999	6.993	6.997	7	6.998	6.998	6.671	6.67	6.675
pos_1392	CGMP	metab_403	HMDB0001314	B(i)	C00942	346.0545	1.8001	pos	M+H	C10H12N5O7P	56.3	0	-0.500083649	7665-99-8	0.005014019	4.922	4.901	4.918	4.814	4.962	4.798	3.622	3.626	3.628	3.62	3.62	3.627	3.706	3.711	3.713	3.709	3.715	3.719	3.704	3.703	3.707	3.712	3.706	3.715	3.622	3.637	3.64	3.63	3.636	3.633	3.932	3.934	3.93
pos_1398	5-Amino-1-[(2R,3R,4S,5R)-3,4-dihydroxy-5-(hydroxymethyl)oxolan-2-yl]oxyimidazole-4-carboxamide	metab_408	HMDB0257644	B(ii)	-	297.0822	1.8158	pos	M+Na	C9H14N4O6	0	40	5.825314605	-	0.01077495	5.377	5.368	5.36	5.323	5.371	5.334	5.333	5.328	5.263	5.272	5.302	5.32	5.446	5.396	5.436	5.415	5.412	5.402	5.407	5.371	5.431	5.401	5.407	5.41	5.433	5.415	5.419	5.424	5.43	5.402	5.344	5.336	5.337
pos_1399	(S,S)-Butane-2,3-diol	metab_409	-	B(i)	C03046	73.0651	1.8236	pos	M+H-H2O	C4H10O2	77.7	0	3.487663939	19132-06-0	0.011399227	4.358	4.231	4.357	4.221	4.362	4.247	4.261	4.302	3.99	4.327	4.304	4.295	4.397	4.383	4.314	4.385	4.427	4.375	4.386	4.37	4.349	4.344	4.335	4.346	4.352	4.334	4.376	4.354	4.308	4.346	4.252	4.243	4.244
pos_1403	Lysyl-Glycine	metab_415	HMDB0028951;HMDB0304784	B(ii)	-	245.1605	1.8315	pos	M+ACN+H	C8H17N3O3	0	48.6	-1.655073635	7563-3-3	0.018989693	4.979	4.945	4.87	4.938	4.859	4.907	5.735	5.755	5.745	5.707	5.731	5.722	6.006	5.991	5.943	5.98	5.987	5.979	6.114	6.11	6.098	6.13	6.103	6.114	6.417	6.356	6.378	6.375	6.378	6.398	5.839	5.836	5.851
pos_1405	2-Hydroxyfelbamate	metab_417	HMDB0060670;PW_C040524	B(ii)	C16582	237.0866	1.8551	pos	M+H-H2O	C11H14N2O5	0	52.7	-1.495224007	-	0.021751553	5.782	5.698	5.701	5.704	5.72	5.728	4.518	4.638	4.537	4.534	4.534	4.505	5.232	5.245	5.161	5.224	5.244	5.229	5.156	5.124	5.141	5.197	5.141	5.128	5.853	5.83	5.838	5.831	5.821	5.836	5.77	5.766	5.752
pos_1406	A-L-Fucopyranosyl-(1->2)-b-D-galactopyranosyl-(1->2)-D-xylose	metab_418	HMDB0041222	B(ii)	-	252.0727	1.8551	pos	M+2Na	C17H30O14	0	41.9	7.270077131	130136-27-5	0.004432689	7.41	7.396	7.401	7.392	7.394	7.402	5.492	5.447	5.39	5.441	5.402	5.468	5.389	5.381	5.375	5.324	5.349	5.325	5.276	5.308	5.232	5.246	5.23	5.233	6.383	6.386	6.362	6.387	6.41	6.404	6.975	6.971	6.972
pos_1415	Valyltyrosine	metab_427	HMDB0029139	B(ii)	-	294.1542	1.8707	pos	2M+3H2O+2H	C14H20N2O4	0	37.3	1.290794341	3061-91-4	0.018574364	5.421	5.425	5.375	5.351	5.406	5.389	5.425	5.457	5.419	5.423	5.442	5.439	5.474	5.474	5.447	5.469	5.499	5.473	5.395	5.414	5.41	5.419	5.424	5.405	5.466	5.434	5.437	5.44	5.432	5.456	5.438	5.423	5.435
pos_1416	5-(4-Carboxybutylperoxy)pentanoic acid	metab_428	HMDB0260291	B(ii)	-	276.1438	1.8785	pos	M+ACN+H	C10H18O6	0	59.7	-1.359223773	-	0.011727971	5.17	5.114	5.128	5.157	5.169	5.151	5.304	5.207	5.131	5.275	5.246	5.306	5.358	5.317	5.374	5.332	5.327	5.285	5.357	5.317	5.324	5.349	5.297	5.306	5.287	5.325	5.376	5.327	5.322	5.317	5.335	5.333	5.342
pos_1420	Dodecyl-beta-D-maltoside	metab_433	HMDB0247203	B(ii)	-	278.1419	1.9255	pos	M+2Na	C24H46O11	0	34.5	2.752260128	-	0.016171842	5.875	5.889	5.884	5.875	5.876	5.888	2.4	3.008	2.764	2.257	2.443	1.989	3.024	2.777	2.262	2.833	2.692	2.638	2.059	2.321	2.062	2.46	2.061	2.274	1.978	1.992	1.995	1.986	1.992	1.989	5.125	5.137	5.138
pos_1421	Aminocaproic acid	metab_434	PW_C001268;HMDB0001901	B(ii)	C02378	301.1502	1.9255	pos	2M+K	C6H13NO2	0	36	-8.589194856	60-32-2	0.002953539	6.064	5.973	5.968	5.958	5.985	5.978	3.114	3.533	3.475	3.184	3.546	2.859	3.762	3.585	2.716	3.684	3.648	3.707	3.168	2.666	3.233	2.828	3.485	3.107	3.054	3.217	3.221	2.933	2.951	3.479	6.029	6.031	6.031
pos_1427	2-Cyclopentene-1,4-dione	metab_439	-	B(i)	-	97.0287	1.9646	pos	M+H	C5H4O2	41	0	2.688232959	-	0.014818245	4.901	4.864	4.91	4.871	4.904	4.867	5.009	5.011	5.045	5.041	5.066	5.09	5.135	5.174	5.178	5.172	5.185	5.18	5.185	5.202	5.204	5.205	5.218	5.218	5.224	5.218	5.207	5.196	5.206	5.199	5.076	5.087	5.087
pos_1430	2-(1-Ethoxyethoxy)propanoic acid	metab_443	HMDB0059918	B(ii)	-	204.1228	1.9646	pos	M+ACN+H	C7H14O4	0	42	-1.40371127	-	0.007964548	5.861	5.851	5.85	5.841	5.851	5.842	5.376	5.388	5.36	5.346	5.408	5.372	5.779	5.726	5.743	5.759	5.746	5.752	5.649	5.64	5.669	5.67	5.662	5.669	5.79	5.8	5.807	5.783	5.795	5.803	5.793	5.787	5.792
pos_1432	Glycyl-leucine	metab_444	HMDB0000759;MJDBOTE0000578	B(i)	C02155	189.1231	1.9725	pos	M+H	C8H16N2O3	32.7	0	-1.599104479	869-19-2	0.012776975	4.949	5	4.917	4.981	4.947	4.896	4.757	4.843	4.891	4.789	4.792	4.695	4.772	4.802	4.639	4.764	4.82	4.754	4.662	4.772	4.701	4.815	4.812	4.805	5.197	5.1	5.134	5.045	5.065	5.114	4.431	4.441	4.441
pos_1434	Kainic acid	metab_446	HMDB0253757	B(ii)	C12819	246.1332	1.9725	pos	M+CH3OH+H	C10H15NO4	0	61.5	-1.829217828	487-79-6	0.019578279	5.574	5.576	5.573	5.582	5.563	5.568	5.406	5.396	5.386	5.408	5.412	5.408	5.367	5.294	5.308	5.314	5.323	5.31	5.361	5.362	5.364	5.349	5.345	5.314	5.084	5.082	5.117	5.051	5.048	5.092	5.491	5.476	5.476
pos_1435	N4-Acetylcytidine	metab_447	HMDB0005923	B(ii)	C22293	303.1295	1.9725	pos	M+NH4	C11H15N3O6	0	51.1	-1.590588819	3768-18-1	0.027592807	5.797	5.596	5.523	5.553	5.631	5.494	3.834	4.11	3.998	3.414	3.965	3.422	3.501	3.506	3.507	3.504	3.51	3.514	3.498	3.498	3.501	3.506	3.501	3.51	3.417	3.431	3.434	3.425	3.43	3.427	5.338	5.335	5.357
pos_1437	Ala-Phe-Ala	metab_449	HMDB0304795	B(ii)	-	340.1864	1.9725	pos	M+CH3OH+H	C15H21N3O4	0	44.5	-0.993353206	-	0.013094213	3.248	3.352	3.275	3.265	3.271	3.26	5.342	5.343	5.325	5.295	5.325	5.345	5.807	5.792	5.77	5.789	5.772	5.788	5.553	5.567	5.533	5.536	5.562	5.552	5.371	5.37	5.37	5.369	5.384	5.412	5.219	5.228	5.217
pos_1445	Pro-Pro-Pro	metab_457	HMDB0256689	B(ii)	-	310.1758	2.0038	pos	M+H	C15H23N3O4	0	36.4	-1.235979969	-	0.016674135	4.616	4.786	4.648	4.651	4.639	4.598	4.317	3.546	3.65	4.114	3.655	3.292	3.298	3.303	3.304	3.301	3.307	3.311	3.295	3.295	3.445	3.303	3.298	3.582	5.828	5.828	5.861	5.837	5.835	5.837	5.203	5.19	5.19
pos_1448	[(2R,5R)-5-(2-Amino-6-oxo-1H-purin-9-yl)-3,4-dihydroxyoxolan-2-yl]methyl [(2R,5R)-5-(4-amino-2-oxopyrimidin-1-yl)-3,4-dihydroxyoxolan-2-yl]methyl hydrogen phosphate	metab_460	HMDB0260224	B(ii)	-	295.0735	2.0116	pos	M+2H	C19H25N8O12P	0	61.3	-1.008016744	-	0.013308266	6.117	6.073	6.103	6.087	6.071	6.085	3.198	3.463	3.205	3.196	3.197	3.518	3.283	3.288	3.29	3.286	3.292	3.322	3.28	3.28	3.284	3.289	3.283	3.292	3.851	3.214	3.29	3.207	3.265	3.541	5.422	5.431	5.42
pos_1451	Sulbactam	metab_464	HMDB0258566	B(ii)	C07770	297.0537	2.0194	pos	M+ACN+Na	C8H11NO5S	0	65	9.027684331	68373-14-8	0.006855606	5.774	5.793	5.776	5.799	5.758	5.736	3.124	3.128	3.13	3.122	3.122	3.129	3.208	3.213	3.215	3.211	3.217	3.221	3.206	3.205	3.209	3.214	3.208	3.217	4.857	4.754	4.742	4.82	4.747	4.616	5.234	5.239	5.239
pos_1459	2,5-Diamino-4,5-diketopyrimidine	metab_472	HMDB0251499	B(ii)	-	181.0129	2.0508	pos	M+K	C4H6N4O2	0	31.1	4.395235612	-	0.0066656	4.566	4.573	4.593	4.583	4.589	4.578	4.908	4.891	4.917	4.896	4.875	4.924	5.126	5.152	5.076	5.095	5.116	5.12	5.028	5.079	5.036	5.064	5.094	5.064	5.11	5.085	5.086	5.07	5.096	5.121	4.724	4.729	4.729
pos_1461	Brisoral	metab_475	HMDB0259678;HMDB0015281	B(ii)	C06888	453.1228	2.0664	pos	M+ACN+Na	C18H19N3O5S	0	43.9	6.521109991	92665-29-7	0.013546247	4.105	4.285	4.358	4.578	4.534	4.038	5.991	5.966	5.988	6.01	5.951	6.006	6.049	6.068	6.056	6.036	6.037	6.026	6.115	6.141	6.14	6.135	6.151	6.144	5.625	5.677	5.652	5.596	5.648	5.657	5.545	5.537	5.533
pos_1466	Linustatin	metab_480	HMDB0303673	B(ii)	C08333	473.1767	2.0743	pos	M+ACN+Na	C16H27NO11	0	71.6	6.182796616	72229-40-4	0.007329855	5.696	5.703	5.723	5.713	5.719	5.708	6.342	6.344	6.338	6.341	6.337	6.348	5.956	5.967	5.953	5.945	5.943	5.962	6.195	6.206	6.204	6.213	6.199	6.213	6.945	6.936	6.951	6.931	6.933	6.938	6.433	6.427	6.428
pos_1477	N-Acetyllactosamine	metab_491	HMDB0001542	B(ii)	C00611	348.1286	2.1996	pos	M+H-2H2O	C14H25NO11	0	34	-0.766264696	32181-59-2	0.046458246	5.082	5.068	5.057	4.99	4.952	5.049	5.328	5.368	5.339	5.313	5.327	5.27	4.435	4.239	4.313	4.532	4.674	4.521	4.434	4.389	4.539	4.684	4.324	4.477	4.15	4.164	4.167	4.157	4.163	4.16	4.394	4.357	4.39
pos_1481	Lenticin	metab_495	HMDB0061115	B(ii)	C09213	247.1437	2.2544	pos	M+H	C14H18N2O2	0	33.7	-1.681079183	487-58-1	0.007095512	2.971	3.533	2.998	2.988	2.994	2.991	5.499	5.507	5.482	5.482	5.546	5.512	5.673	5.62	5.653	5.657	5.607	5.637	5.864	5.798	5.806	5.855	5.823	5.824	3.775	3.14	3.84	3.133	3.419	3.136	5.159	5.156	5.162
pos_1482	Glycylprolylhydroxyproline	metab_496	HMDB0002171	B(ii)	-	308.1213	2.2544	pos	M+Na	C12H19N3O5	0	81.1	-1.209638859	2239-67-0	0.021469588	6.443	6.438	6.422	6.43	6.405	6.401	3.198	3.203	3.205	3.196	3.337	3.652	3.283	3.288	3.29	3.286	3.657	3.296	3.28	3.28	3.284	3.289	3.283	3.292	3.798	3.712	3.364	3.558	3.524	3.21	6.088	6.071	6.086
pos_1491	Linatine	metab_505	HMDB0038516	B(ii)	C05939	301.1502	2.3247	pos	M+ACN+H	C10H17N3O5	0	41.1	-1.617688355	10139-06-7	0.017451224	5.827	5.8	5.691	5.729	5.738	5.708	2.999	2.877	3.306	2.826	3.085	1.885	2.881	2.93	3.196	2.522	2.878	3.153	1.961	2.512	2.784	2.52	2.643	3.034	2.834	1.895	2.743	1.888	2.753	1.891	5.726	5.723	5.738
pos_1500	L-2,3-Dihydrodipicolinate	metab_515	HMDB0012247;HMDB0303995	B(ii)	C03340	211.071	2.4331	pos	M+ACN+H	C7H7NO4	0	52.1	-1.919915931	16052-12-3	0.141563552	5.185	5.045	5.201	5.103	5.053	4.909	4.006	4.011	4.013	4.005	4.005	4.012	4.091	4.096	4.098	4.094	4.1	4.104	4.089	4.088	4.092	4.097	4.091	4.1	4.007	4.022	4.025	4.015	4.021	4.018	4.372	4.39	4.483
pos_1504	Benzene	metab_519	HMDB0001505	B(ii)	C01407	79.0545	2.4559	pos	M+H	C6H6	0	42.7	3.700270382	71-43-2	0.013980611	5.02	5.001	5.055	5.015	5.03	5.033	4.94	4.917	4.933	4.923	4.921	4.913	5.097	5.092	5.092	5.079	5.106	5.077	5.004	5.023	4.984	4.994	4.998	5.007	4.773	4.754	4.761	4.754	4.721	4.732	5.046	5.043	5.034
pos_1505	Indoline	metab_520	HMDB0253472	B(ii)	-	119.0732	2.4713	pos	M+	C8H9N	0	57.9	-2.651276927	-	0.016061821	5.689	5.688	5.694	5.643	5.648	5.623	5.547	5.527	5.55	5.558	5.556	5.543	5.762	5.767	5.735	5.721	5.731	5.761	5.657	5.672	5.664	5.629	5.653	5.657	5.406	5.362	5.41	5.381	5.377	5.379	5.659	5.645	5.656
pos_1509	6-Aminopenicillanic acid	metab_524	HMDB0060618	B(ii)	C02954	239.048	2.5102	pos	M+Na	C8H12N2O3S	0	67.6	8.93821699	551-16-6	0.037079858	5.089	4.781	4.795	4.891	4.863	4.824	3.651	3.992	3.758	3.649	3.65	4.117	3.736	3.741	3.742	3.739	3.745	3.749	3.733	3.806	3.736	4.215	4.157	4.055	4.779	4.804	4.927	4.776	4.883	4.772	4.219	4.248	4.247
pos_1511	Methylmalonic acid	metab_527	HMDB0000202;LMFA01170118;PW_C000130	B(ii)	C02170	237.0615	2.5179	pos	2M+H	C4H6O4	0	45.2	4.080935776	516-05-2	0.05446841	5.016	5.038	4.947	5.006	4.922	4.978	5.154	5.111	5.063	5.184	5.162	5.144	4.814	4.807	4.998	4.942	4.913	4.865	5.465	5.449	5.508	5.528	5.459	5.509	3.482	1.372	1.374	1.365	3.363	3.699	5.095	5.083	5.128
pos_1512	Citalopram propionic acid	metab_528	PW_C040620;HMDB0060463	B(ii)	C16610	312.1049	2.5179	pos	M+H	C18H14FNO3	0	63.5	5.942036173	-	0.22347157	3.659	3.666	3.686	3.676	3.682	3.671	5.348	5.349	5.311	5.343	5.332	5.333	4.608	4.225	4.377	4.825	4.629	4.705	4.533	3.942	4.416	4.507	4.728	4.309	5.209	5.134	5.163	5.124	5.212	5.308	3.817	3.976	3.815
pos_1516	P-Aminophenazone	metab_531	HMDB0256031	B(ii)	-	250.0383	2.5333	pos	M+K	C12H9N3O	0	33.1	2.921570847	-	0.004225421	4.855	4.759	4.806	5.051	5.069	4.674	5.657	5.629	5.613	5.649	5.636	5.624	5.686	5.747	5.734	5.673	5.774	5.739	5.685	5.711	5.699	5.676	5.68	5.673	5.412	5.465	5.462	5.479	5.482	5.454	5.541	5.537	5.541
pos_1518	Mycorradicin	metab_532	HMDB0302033	B(ii)	C20426	248.1024	2.5412	pos	M+	C14H16O4	0	33.2	-9.879152372	160162-46-9	0.068396809	4.196	4.203	4.223	4.213	4.219	4.208	4.35	4.354	4.356	4.348	4.348	4.355	4.434	4.44	4.441	4.437	4.443	4.447	4.432	4.431	4.435	4.44	4.434	4.444	4.962	5.01	5.031	4.923	4.957	5.038	4.406	4.403	4.352
pos_1521	Ticlopidine	metab_536	HMDB0014353;PW_C008752	B(ii)	C07140	590.1237	2.549	pos	2M+ACN+Na	C14H14ClNS	0	32	1.653068211	55142-85-3	0.009843336	7.031	7.026	7.027	7.024	7.009	7.01	4.182	3.881	4.092	3.875	3.875	3.882	3.961	3.966	3.968	3.964	3.97	3.974	3.959	3.958	3.962	3.967	3.961	3.97	4.564	4.166	4.102	3.885	3.891	4.049	6.674	6.665	6.671
pos_1527	CMP-3-deoxy-D-manno-octulosonate	metab_542	HMDB0304292	B(ii)	C04121	574.1292	2.5803	pos	M+CH3OH+H	C17H24N3O15P-2	0	56.5	2.232048271	-	0.013121781	6.839	6.833	6.847	6.832	6.833	6.8	6.401	6.406	6.408	6.399	6.4	6.407	6.486	6.491	6.493	6.489	6.495	6.499	6.483	6.483	6.487	6.492	6.486	6.495	6.402	6.417	6.419	6.41	6.416	6.413	6.414	6.403	6.407
pos_1532	Prenalterol	metab_548	HMDB0243809;HMDB0256762	B(ii)	C07533	270.108	2.6037	pos	M+2Na-H	C12H19NO3	0	41.2	1.625108736	57526-81-5	0.137018289	5.743	5.583	5.588	5.567	5.554	5.597	2.66	1.061	3.357	2.719	2.407	1.062	1.135	2.794	3.125	2.54	2.79	1.147	2.953	1.132	2.946	2.803	2.835	3.095	1.057	3.288	1.073	3.309	3.484	1.067	4.573	4.68	4.682
pos_1551	Arctiopicrin	metab_566	HMDB0301857	B(ii)	C09297	383.2035	2.6351	pos	M+CH3OH+H	C19H26O6	0	42.1	-8.498365283	19889-01-1	0.007671611	5.406	5.298	5.371	5.358	5.318	5.324	5.074	4.928	4.99	4.976	5.018	4.997	4.991	5.068	5.022	5.04	5.015	4.902	5.001	5.02	5.028	4.911	4.953	4.993	5.869	5.866	5.853	5.855	5.848	5.857	5.474	5.471	5.468
pos_1557	[(1S,2S)-2-[[2,2-Dimethylpropyl(nonyl)carbamoyl]amino]cyclohexyl] 3-[[(4R)-2,2,5,5-tetramethyl-1,3-dioxane-4-carbonyl]amino]propanoate	metab_572	HMDB0252152	B(ii)	-	309.0536	2.6429	pos	M+K	C16H14O4	0	31.7	4.543326381	-	0.035477164	5.761	5.74	5.756	5.761	5.753	5.739	3.38	3.385	3.387	3.378	3.379	3.386	3.465	3.47	3.472	3.468	3.474	3.478	3.462	3.462	3.466	3.471	3.465	3.474	4.675	4.658	4.639	4.648	4.741	4.823	5.323	5.296	5.297
pos_1558	2-Amino-3-phosphonopropionic acid	metab_573	HMDB0000370	B(ii)	C05672	402.0423	2.6429	pos	2M+ACN+Na	C3H8NO5P	0	37.9	-4.511656166	5652-28-8	0.013060162	5.841	5.88	5.87	5.886	5.85	5.895	3.426	3.431	3.432	3.424	3.425	3.432	3.511	3.516	3.517	3.514	3.52	3.524	3.508	3.507	3.61	3.516	3.51	3.52	3.427	3.441	3.444	3.434	3.44	3.437	5.38	5.37	5.37
pos_1560	Norclobazam	metab_576	HMDB0060970	B(ii)	-	614.1342	2.6429	pos	2M+ACN+H	C15H11ClN2O2	0	42.8	-2.537054319	22316-55-8	0.082725915	5.788	5.645	5.706	5.744	5.632	5.71	3.552	3.556	3.558	3.55	3.55	3.557	3.636	3.641	3.643	3.639	3.645	3.649	3.634	3.633	3.637	3.642	3.636	3.645	3.552	3.567	3.57	3.56	3.566	3.563	5.356	5.295	5.296
pos_1565	6-[(2R,4S,5R)-4-Hydroxy-5-(hydroxymethyl)oxolan-2-yl]-7,8-dihydroimidazo[1,2-c]pyrimidin-5-one	metab_580	HMDB0260369	B(ii)	-	218.0921	2.6585	pos	M+H-2H2O	C11H15N3O4	0	40.9	-1.032284231	-	0.006821348	5.417	5.412	5.41	5.403	5.387	5.387	5.127	5.159	5.206	5.131	5.184	5.197	5.533	5.507	5.499	5.529	5.502	5.535	5.507	5.525	5.535	5.519	5.518	5.516	6.395	6.393	6.398	6.39	6.389	6.387	5.927	5.921	5.924
pos_1594	Uridine, 2'-deoxy-2'-fluoro-2'-methyl-, (2'R)-	metab_608	HMDB0247529	B(ii)	-	225.0689	2.6977	pos	M+H-2H2O	C10H13FN2O5	0	65	7.459841143	-	0.012088131	4.491	4.61	4.502	4.441	4.444	4.571	4.973	4.977	4.96	5.012	4.993	4.942	4.764	4.719	4.801	4.77	4.721	4.803	5.172	5.18	5.155	5.087	5.186	5.13	5.422	5.453	5.446	5.448	5.422	5.446	5.14	5.131	5.132
pos_1596	Fusarin C	metab_609	HMDB0033337	B(ii)	C19243	445.2082	2.6977	pos	2M+3H2O+2H	C23H29NO7	0	48.1	5.179596773	79748-81-5	0.012387009	5.385	5.41	5.375	5.308	5.382	5.352	6.356	6.395	6.356	6.367	6.376	6.368	6.29	6.256	6.261	6.303	6.234	6.242	6.276	6.241	6.224	6.265	6.226	6.232	5.185	5.184	5.19	5.259	5.238	5.204	5.792	5.782	5.789
pos_1622	Hept-4-enedioylcarnitine	metab_636	HMDB0241688	B(ii)	-	334.1857	2.7212	pos	M+CH3OH+H	C14H23NO6	0	35.4	-1.04488964	-	0.008840027	2.441	2.6	2.555	3.145	2.464	2.453	5.287	5.305	5.259	5.31	5.267	5.287	5.434	5.453	5.494	5.481	5.412	5.451	5.527	5.554	5.518	5.548	5.54	5.533	5.055	5.091	5.076	5.097	5.092	5.041	5.111	5.104	5.104
pos_1633	Gamma-Glutamylhistidine	metab_648	HMDB0029151	B(ii)	-	317.1452	2.7446	pos	M+CH3OH+H	C11H16N4O5	0	40.8	-1.195982999	37460-15-4	0.032058181	5.339	5.239	5.193	5.185	5.208	5.182	3.028	3.033	3.034	3.026	3.027	3.034	3.113	3.118	3.119	3.354	3.469	3.126	3.379	3.109	3.515	3.557	3.112	3.483	3.376	3.043	3.046	3.036	3.273	3.227	5.161	5.144	5.172
pos_1635	Glutarate semialdehyde	metab_650	HMDB0012233	B(ii)	C03273	158.081	2.7525	pos	M+ACN+H	C5H8O3	0	31.3	-1.481139406	5746-2-1	0.006434841	5.834	5.853	5.833	5.819	5.847	5.826	5.454	5.475	5.477	5.522	5.532	5.531	5.763	5.777	5.764	5.799	5.784	5.789	5.842	5.838	5.835	5.838	5.832	5.835	5.791	5.752	5.762	5.764	5.741	5.747	5.785	5.789	5.79
pos_1646	Tobramycin	metab_661	HMDB0014822;PW_C009161	B(ii)	C00397	432.245	2.7763	pos	M+H-2H2O	C18H37N5O9	0	51.1	-0.602917846	32986-56-4	0.087611533	5.168	5.162	5.219	5.276	5.295	5.345	3.596	3.601	3.602	3.594	3.595	3.602	3.681	3.686	3.687	3.684	3.69	3.694	3.678	3.677	3.681	3.686	3.68	3.69	3.9	4.284	4.318	4.058	4.199	4.122	4.966	5.034	5.035
pos_1652	Diphenylacetic acid	metab_667	HMDB0251455	B(ii)	-	251.0481	2.7919	pos	M+K	C14H12O2	0	30.3	5.727559756	-	0.00818243	5.589	5.592	5.607	5.602	5.592	5.614	3.293	3.448	3.299	3.291	3.291	3.298	3.377	3.579	3.66	3.609	3.386	3.39	3.375	3.374	3.378	3.383	3.377	3.386	5.038	5.028	5.015	5.009	5.022	5.005	5.282	5.279	5.275
pos_1658	7-Aminomethyl-7-carbaguanine	metab_669	HMDB0011690	B(ii)	C16675	162.0771	2.8076	pos	M+H-H2O	C7H9N5O	0	68.2	-1.804282145	-	0.017722932	5.303	5.261	5.245	5.256	5.263	5.266	3.988	3.976	4.127	4.202	4.231	4.245	4.023	4.313	4.226	4.144	4.282	4.273	4.345	4.3	4.395	4.198	4.146	4.341	4.325	4.332	4.155	4.354	4.403	4.286	4.941	4.938	4.953
pos_1660	Beta-Hydroxy-gamma-trimethylaminobutyric acid	metab_672	HMDB0244982	B(ii)	-	361.1715	2.8154	pos	2M+K	C7H15NO3	0	32	-6.397705885	-	0.02516343	3.567	4.069	3.364	3.855	3.86	3.997	3.491	3.495	3.497	3.489	3.49	3.496	3.575	3.581	3.582	3.578	3.584	3.588	3.573	3.572	3.576	3.581	3.575	3.585	5.618	5.653	5.669	5.629	5.64	5.617	4.896	4.893	4.876
pos_1663	6-Carboxy-5,6,7,8-tetrahydropterin	metab_675	HMDB0060410	B(ii)	C20239	234.0618	2.8233	pos	M+Na	C7H9N5O3	0	50.7	9.616412171	-	0.018576864	4.994	5.038	5.007	5.001	5.035	4.974	3	3.005	3.007	2.998	2.999	3.006	3.085	3.09	3.092	3.088	3.094	3.098	3.082	3.082	3.086	3.091	3.085	3.094	3.001	3.016	3.018	3.009	3.015	3.012	4.513	4.525	4.51
pos_1664	Chondroitin sulfate E (GalNAc4,6diS-GlcA), precursor 3	metab_676	HMDB0062463	B(ii)	-	207.0584	2.8311	pos	M+	C10H10ClN3	0	50.6	9.83245688	-	0.007012145	5.204	5.248	5.26	5.25	5.259	5.237	4.912	4.881	4.886	4.869	4.892	4.87	4.875	4.836	4.873	4.84	4.812	4.857	4.853	4.897	4.854	4.903	4.831	4.896	5.239	5.251	5.196	5.207	5.198	5.172	5.344	5.341	5.338
pos_1668	Salicylhydroxamic acid	metab_680	HMDB0257460	B(ii)	C11343	195.0763	2.8389	pos	M+ACN+H	C7H7NO3	0	32.8	-1.069895965	89-73-6	0.005335643	6.226	6.227	6.213	6.22	6.221	6.209	4.569	4.546	4.408	4.477	4.447	4.5	5.05	5.025	5.052	5.059	5.048	5.014	5.155	5.145	5.09	5.102	5.133	5.13	4.569	4.491	4.553	4.474	4.565	4.58	5.77	5.767	5.765
pos_1670	Mepivacaine	metab_682	HMDB0015096;HMDB0253607;PW_C009402;MJDBOTE0001525	B(ii)	C07528	531.314	2.8389	pos	2M+K	C15H22N2O	0	32.3	8.90491584	96-88-8	0.005619221	6.243	6.235	6.232	6.232	6.213	6.219	1.954	1.959	1.961	1.952	1.953	1.96	2.038	2.043	2.045	2.041	2.047	2.051	2.036	2.035	2.039	2.044	2.038	2.047	1.955	1.969	1.972	3.425	3.606	3.611	5.729	5.724	5.725
pos_1672	LysoPE(20:2(11Z,14Z)/0:0)	metab_684	HMDB0011513	B(ii)	-	528.3026	2.8474	pos	M+Na	C25H48NO7P	0	38	-6.811535645	-	0.019853742	6.059	6.059	6.046	6.049	6.038	6.055	1.784	1.788	1.79	1.782	1.782	1.789	4.194	3.82	1.874	4.081	3.782	1.88	3.761	3.637	1.868	1.873	3.652	3.783	3.579	3.863	1.801	3.676	3.721	1.795	5.451	5.448	5.435
pos_1675	Crocin 5	metab_687	HMDB0250541	B(ii)	-	467.1903	2.8552	pos	M+CH3OH+H	C22H26O9	0	47.7	-2.085376547	-	0.059132846	3.033	3.039	3.059	3.049	3.055	3.242	5.839	5.903	5.846	5.89	5.922	5.859	5.443	5.45	5.445	5.469	5.438	5.404	5.526	5.525	5.477	5.502	5.484	5.528	3.186	3.201	3.204	3.194	3.2	3.197	4.458	4.504	4.502
pos_1678	Sanfetrinem	metab_690	HMDB0257478	B(ii)	-	345.1444	2.863	pos	M+ACN+Na	C14H19NO5	0	30.9	8.319624397	-	0.008799369	5.415	5.419	5.387	5.375	5.35	5.366	5.295	5.319	5.297	5.35	5.308	5.354	5.346	5.32	5.277	5.218	5.366	5.296	5.494	5.446	5.417	5.439	5.431	5.458	6.071	6.047	6.079	6.062	6.067	6.044	5.668	5.661	5.662
pos_1692	2-succinylbenzoate	metab_706	HMDB0304087	B(ii)	C02730	240.0863	2.8865	pos	M+NH4	C11H10O5	0	48.4	-1.490824478	-	0.021139033	2.973	2.884	2.904	2.894	2.9	2.889	4.581	4.504	4.561	4.511	4.533	4.558	4.92	4.898	4.876	4.958	4.948	4.921	5.336	5.353	5.325	5.336	5.32	5.329	5.305	5.309	5.342	5.348	5.335	5.319	4.928	4.944	4.944
pos_1694	Osmundalin	metab_708	HMDB0031304	B(ii)	-	332.1337	2.8865	pos	M+ACN+H	C12H18O8	0	36.6	-0.927292382	54835-71-1	0.009364525	4.924	4.931	4.951	4.941	4.947	4.936	5.3	5.289	5.265	5.304	5.301	5.287	5.235	5.197	5.169	5.224	5.214	5.195	5.181	5.269	5.224	5.273	5.207	5.279	5.373	5.351	5.366	5.383	5.344	5.378	5.091	5.088	5.083
pos_17	5-Hydroxyindoleacetic acid	metab_714	HMDB0000763;PW_C000609	B(i)	C05635	209.0919	2.2231	pos	M+NH4, M+Na, M+H, M+H-H2O	C10H9NO3	78.9	0	-1.136545181	54-16-0	0.00517887	6.337	6.331	6.315	6.328	6.311	6.308	6.869	6.864	6.876	6.868	6.865	6.869	7.561	7.57	7.565	7.559	7.565	7.568	7.496	7.499	7.495	7.49	7.497	7.496	8.343	8.345	8.356	8.339	8.349	8.349	7.767	7.764	7.763
pos_1704	S-Glutaryldihydrolipoamide	metab_720	HMDB0006832	B(ii)	C06157	366.0752	2.9022	pos	M+2Na-H	C13H23NO4S2	0	70.4	-8.803184118	-	0.005345681	5.586	5.592	5.558	5.558	5.591	5.597	3.245	3.249	3.251	3.243	3.243	3.25	3.397	3.334	3.336	3.332	3.338	3.385	3.327	3.421	3.33	3.335	3.329	3.338	5.061	4.991	5.071	5.03	5.093	5.134	5.22	5.218	5.222
pos_1706	Cynaroside A	metab_722	HMDB0040532	B(ii)	-	445.2082	2.9022	pos	M+H	C21H32O10	0	63.9	3.143987873	117804-06-5	0.020957752	3.71	3.779	3.501	3.66	1.601	1.591	6.606	6.618	6.591	6.615	6.627	6.602	6.451	6.442	6.43	6.45	6.434	6.413	6.447	6.445	6.432	6.448	6.438	6.442	5.177	5.209	5.197	5.234	5.284	5.237	6.031	6.015	6.016
pos_1709	Carteolol	metab_725	PW_C009020;HMDB0014662	B(ii)	C06874	293.1855	2.91	pos	M+H	C16H24N2O3	0	37.1	-1.605152274	51781-06-7	0.006333315	5.631	5.631	5.633	5.617	5.619	5.613	5.182	5.187	5.188	5.18	5.181	5.188	5.267	5.272	5.273	5.27	5.276	5.28	5.264	5.264	5.267	5.272	5.266	5.276	5.183	5.197	5.2	5.191	5.196	5.193	5.187	5.184	5.189
pos_1715	PIP(6 keto-PGF1alpha/20:1(11Z))	metab_732	HMDB0279585	B(ii)	-	530.2697	2.9178	pos	M+2H	C49H88O20P2	0	74.5	-9.131812675	-	0.014639535	5.866	5.846	5.867	5.838	5.826	5.836	5.561	5.567	5.57	5.521	5.52	5.543	4.687	4.647	4.849	4.777	4.767	4.417	5.007	5.117	4.86	4.977	4.963	4.965	4.32	4.334	4.337	4.328	4.334	4.33	5.551	5.559	5.547
pos_1718	Plumbagin	metab_735	HMDB0256646;MJDBOTE0001003	B(ii)	C10387	415.0545	2.9256	pos	2M+K	C11H8O3	0	59	-8.866340572	481-42-5	0.032863053	0.6789	0.6842	0.7003	0.6922	0.6969	0.6884	5.412	5.43	5.346	5.376	5.433	5.332	5.676	5.684	5.633	5.635	5.619	5.625	5.545	5.501	5.584	5.543	5.558	5.53	3.642	3.935	3.57	0.8114	3.77	0.8137	5.126	5.1	5.124
pos_1721	Salicylaldehyde	metab_738	HMDB0034170	B(i)	C06202	123.0441	2.9341	pos	M+H	C7H6O2	66.5	0	0.683733066	1990-2-8	0.00385779	3.497	3.69	3.923	3.722	3.639	3.796	5.63	5.639	5.621	5.615	5.625	5.619	5.898	5.89	5.896	5.893	5.891	5.885	5.793	5.77	5.768	5.8	5.77	5.775	5.107	5.128	5.124	5.148	5.149	5.127	5.479	5.477	5.479
pos_1722	Fraxin	metab_739	HMDB0252486	B(ii)	C09266	353.0839	2.9341	pos	M+H-H2O	C16H18O10	0	39.7	-7.480215674	524-30-1	0.006790775	4.309	4.413	4.322	4.489	4.32	4.475	6.898	6.92	6.881	6.892	6.931	6.891	7.203	7.199	7.19	7.205	7.188	7.187	7.038	7.02	7.021	7.04	7.018	7.016	6.033	6.005	6.009	6.035	6.018	6.025	6.716	6.711	6.711
pos_173	Pro-Ile	metab_747	HMDB0304810	B(ii)	-	246.1807	0.564	pos	M+H, M+NH4	C11H20N2O3	0	41.4	-2.180279539	-	0.0146915	4.736	4.69	4.567	4.696	4.639	4.643	5.741	5.724	5.711	5.75	5.74	5.766	5.947	5.943	5.933	5.92	5.962	5.912	6.006	6.021	6.024	6.026	6.039	6.057	6.298	6.302	6.279	6.312	6.306	6.292	5.831	5.842	5.842
pos_1735	2-Methylbenzoic acid	metab_751	HMDB0002340	B(i)	C07215	137.0595	2.9576	pos	M+H	C8H8O2	45.6	0	-1.181142993	118-90-1	0.006405776	4.311	4.36	4.214	4.228	4.28	4.337	5.229	5.234	5.244	5.212	5.224	5.232	5.266	5.236	5.194	5.229	5.214	5.198	5.619	5.615	5.605	5.61	5.616	5.618	5.441	5.437	5.433	5.456	5.439	5.433	5.3	5.295	5.298
pos_1738	Cyanidin 3-(6''-acetyl-galactoside)	metab_753	HMDB0029236	B(ii)	-	474.1176	2.9654	pos	M+H-H2O	C23H23O12+	0	50.3	3.977787884	350602-26-5	0.006503632	4.18	4.186	4.207	4.196	4.202	4.192	5.54	5.448	5.288	5.47	5.295	5.461	5.434	5.414	5.444	5.411	5.358	5.201	5.142	5.267	4.418	4.687	4.844	4.884	5.457	5.446	5.438	5.477	5.473	5.458	5.548	5.543	5.543
pos_1743	7-Methylxanthine	metab_757	PW_C001335;HMDB0001991	B(ii)	C16353	199.0823	2.981	pos	M+CH3OH+H	C6H6N4O2	0	46.6	-1.390183493	552-62-5	0.020608122	3.429	2.902	3.008	3.35	3.495	3.011	3.049	3.053	3.475	3.047	3.048	3.055	4.123	4.168	3.759	4.275	4.212	4.158	3.131	3.13	4.26	4.344	3.968	4.073	3.049	3.064	3.121	3.057	3.063	3.06	5.652	5.665	5.669
pos_1744	Leonurine	metab_758	HMDB0254014	B(ii)	C16985	294.1444	2.981	pos	M+H-H2O	C14H21N3O5	0	42.6	-1.424179131	24697-74-3	0.017264018	5.349	5.362	5.372	5.339	5.404	5.364	5.092	5.052	5.068	5.012	5.018	5.045	5.304	5.268	5.257	5.285	5.287	5.261	4.929	4.874	4.964	4.836	4.901	4.874	3.879	4.018	3.838	4.013	3.514	3.735	5.106	5.092	5.103
pos_1749	Sterigmatocystin	metab_763	HMDB0030588;LMPK10000001	B(ii)	C00961	289.0492	2.9966	pos	M+H-2H2O	C18H12O6	0	59.7	-1.05664698	10048-13-2	0.007336306	5.252	5.325	5.328	5.302	5.319	5.319	5.364	5.353	5.304	5.325	5.252	5.286	5.398	5.469	5.458	5.359	5.407	5.485	5.322	5.411	5.319	5.376	5.367	5.39	5.495	5.452	5.4	5.45	5.508	5.501	5.455	5.452	5.449
pos_1754	Piperacillin	metab_767	HMDB0014464	B(ii)	C14034	535.1921	3.0044	pos	M+NH4	C23H27N5O7S	0	30.4	-9.404857676	61477-96-1;66258-76-2	0.016795528	5.229	5.236	5.256	5.246	5.252	5.241	6.372	6.389	6.403	6.365	6.396	6.376	6.782	6.768	6.748	6.764	6.75	6.746	6.525	6.519	6.52	6.5	6.493	6.486	5.383	5.438	5.465	5.506	5.473	5.511	6.28	6.267	6.267
pos_1761	Acotiamide	metab_772	HMDB0247965	B(ii)	C14127	483.2269	3.0201	pos	M+CH3OH+H	C21H30N4O5S	0	35.2	-0.581008428	185106-16-5	0.043843383	5.638	5.734	5.716	5.669	5.68	5.65	5.159	5.164	5.166	5.157	5.158	5.165	5.244	5.249	5.251	5.247	5.253	5.257	5.241	5.241	5.245	5.25	5.244	5.253	5.16	5.174	5.177	5.168	5.174	5.17	5.179	5.161	5.199
pos_1762	Desmethyl Fluvoxamine	metab_773	HMDB0251053	B(ii)	-	337.1753	3.0279	pos	M+CH3OH+H	C14H19F3N2O2	0	33	6.252988664	-	0.005364768	5.717	5.737	5.72	5.71	5.71	5.691	5.144	5.149	5.151	5.142	5.143	5.15	5.229	5.234	5.236	5.232	5.238	5.242	5.226	5.226	5.23	5.235	5.229	5.238	5.145	5.159	5.162	5.153	5.159	5.155	5.151	5.148	5.147
pos_1766	Plumieride	metab_776	HMDB0256647	B(ii)	C09797	470.1415	3.0357	pos	M+	C21H26O12	0	63.2	-1.962151507	511-89-7	0.021342158	6.227	6.2	6.18	6.193	6.201	6.18	4.962	4.57	4.544	4.86	5.061	4.811	5.249	5.052	5.137	5.356	5.263	5.317	5.357	5.373	5.366	5.25	5.278	5.17	5.727	5.749	5.747	5.747	5.758	5.75	5.898	5.882	5.882
pos_1774	5-Hydroxymethyl-2-furancarboxaldehyde	metab_782	HMDB0034355	B(ii)	C11101	316.0811	3.0671	pos	2M+ACN+Na	C6H6O3	0	61.4	7.599357767	67-47-0	0.009067646	5.41	5.367	5.304	5.383	5.353	5.321	5.915	5.912	5.922	5.913	5.942	5.922	5.841	5.812	5.805	5.808	5.791	5.801	5.914	5.968	5.97	5.949	5.946	5.972	5.994	6.022	6.025	6.01	5.999	6.034	5.97	5.968	5.975
pos_1775	Isoquinoline	metab_783	HMDB0034244	B(i)	C06323	130.0651	3.0749	pos	M+H	C9H7N	51.9	0	-0.567170945	119-65-3	0.022783489	5.355	5.306	5.252	5.323	5.279	5.295	5.25	5.246	5.272	5.277	5.244	5.276	5.419	5.452	5.464	5.439	5.473	5.473	5.338	5.347	5.312	5.352	5.327	5.343	5.345	5.33	5.316	5.281	5.317	5.328	5.338	5.353	5.335
pos_1777	Quinoneimine	metab_784	HMDB0257052	B(ii)	-	438.1634	3.0825	pos	M+H-2H2O	C23H27N3O8	0	62.9	-5.440223234	-	0.058201315	1.665	1.672	1.691	1.681	1.687	1.677	1.815	1.82	1.822	1.814	1.814	1.821	1.899	4.167	4.48	4.923	4.776	1.912	5.195	5.05	5.046	5.267	5.141	4.85	6.139	6.041	6.077	6.102	6.082	6.087	4.865	4.864	4.907
pos_178	L-Glutamic acid	metab_787	HMDB0003339;HMDB0060475;HMDB0000148;PW_C000095	B(i)	C00025	130.0498	0.5869	pos	M+H-H2O, M+H	C5H9NO4	77.9	0	-0.172751646	6893-26-1;56-86-0	0.010387527	7.536	7.529	7.53	7.519	7.518	7.518	7.641	7.639	7.649	7.64	7.639	7.646	7.714	7.721	7.715	7.716	7.72	7.711	7.621	7.612	7.617	7.613	7.613	7.618	7.405	7.407	7.409	7.409	7.409	7.409	7.613	7.604	7.609
pos_1782	2-(5'-methylthio)pentylmalate	metab_789	HMDB0304052	B(ii)	C17222	248.0737	3.1296	pos	M+	C10H16O5S-2	0	38.7	7.277246656	-	0.036084579	3.807	3.814	3.834	3.824	3.83	3.819	3.96	3.965	3.967	3.958	3.959	3.966	4.687	4.99	4.824	4.946	4.85	4.871	4.736	4.826	4.856	4.75	4.758	4.85	4.312	4.624	4.654	4.365	4.574	4.641	3.965	3.992	3.993
pos_1783	N-Phenylacetylphenylalanine	metab_790	HMDB0002372	B(ii)	-	347.1339	3.1296	pos	M+ACN+Na	C17H17NO3	0	34.1	-9.410946977	738-75-0	0.043409972	5.861	5.816	5.793	5.845	5.808	5.829	4.753	4.758	4.759	4.751	4.752	4.759	4.838	4.843	4.844	4.841	4.847	4.851	4.835	4.835	4.838	4.843	4.837	4.847	4.754	4.768	4.771	4.761	4.767	4.764	4.79	4.755	4.786
pos_1784	CDP-DG(LTE4/i-21:0)	metab_791	HMDB0294228	B(ii)	-	604.3011	3.1296	pos	M+2H	C56H96N4O18P2S	0	55.8	-3.209704758	-	0.076288479	6.015	6.043	5.865	5.905	6.006	5.916	2.636	2.641	2.642	2.634	2.635	2.642	2.72	2.726	2.727	2.723	2.729	2.733	2.718	2.717	2.721	2.726	2.72	2.73	2.636	2.651	2.654	2.644	2.65	2.647	5.056	5.056	4.997
pos_1787	4-amino-4-deoxychorismate	metab_794	HMDB0304170	B(ii)	C11355	226.0705	3.1374	pos	M+H	C10H11NO5	0	43.7	-2.123071171	-	0.005952472	6.082	6.086	6.067	6.082	6.073	6.057	3.884	3.937	3.891	3.882	3.883	3.89	4.893	4.832	4.738	4.723	4.782	4.698	5.146	4.986	5.069	5.086	5.084	5.014	5.39	5.358	5.377	5.356	5.394	5.429	5.726	5.721	5.722
pos_1792	Thermophillin	metab_799	HMDB0034335	B(ii)	C01692	151.0387	3.1452	pos	M+H-H2O	C8H8O4	0	46.4	-1.523138138	3117-3-1	0.006104583	6.317	6.316	6.298	6.304	6.311	6.303	4.768	4.798	4.697	4.733	4.69	4.694	5.264	5.278	5.245	5.248	5.288	5.208	5.442	5.404	5.424	5.429	5.398	5.433	5.669	5.632	5.629	5.647	5.634	5.645	5.961	5.958	5.956
pos_1796	Methylthiouracil	metab_802	HMDB0254667	B(ii)	C19265	165.01	3.161	pos	M+Na	C5H6N2OS	0	36.7	4.749565657	1956-4-2	0.06691356	4.46	4.448	4.327	4.502	4.354	4.382	4.299	4.239	4.399	4.23	4.365	4.228	4.46	4.441	4.308	4.399	4.1	4.471	4.409	4.542	4.158	4.44	4.418	4.507	4.566	4.505	4.467	4.415	4.6	4.606	4.518	4.563	4.51
pos_1797	Cyclo(D-trp-D-asp-pro-D-val-leu)	metab_803	HMDB0249361	B(ii)	-	649.2716	3.161	pos	M+K	C31H42N6O7	0	40.1	-5.041107481	-	0.013360241	2.743	2.75	2.77	2.76	3.591	2.755	5.333	5.344	5.363	5.378	5.302	5.297	6.407	6.403	6.429	6.393	6.411	6.428	6.589	6.578	6.578	6.553	6.578	6.566	5.777	5.732	5.772	5.735	5.691	5.716	5.986	5.975	5.983
pos_1802	Propyl gallate	metab_810	HMDB0033835	B(ii)	C11155	177.0543	3.1767	pos	M+H-2H2O	C10H12O5	0	33.6	-1.334407136	121-79-9	0.023145257	5.045	4.997	4.971	4.981	5.004	4.996	4.477	4.481	4.483	4.475	4.476	4.483	4.561	4.567	4.568	4.564	4.57	4.575	4.559	4.558	4.562	4.567	4.561	4.571	4.477	4.492	4.495	4.485	4.491	4.488	4.481	4.499	4.499
pos_1805	Isoleucylhydroxyproline	metab_813	HMDB0028908	B(ii)	-	267.1335	3.1922	pos	M+Na	C11H20N2O4	0	57.8	7.961357189	90965-80-3	0.041160021	5.66	5.648	5.659	5.662	5.651	5.646	4.495	4.502	4.326	4.636	4.389	4.376	1.345	2.727	1.351	1.347	1.353	1.357	3.548	3.975	1.983	3.595	2.078	1.353	3.965	3.566	4.037	3.904	3.28	3.884	4.939	4.936	4.906
pos_1806	Gamma-Aminobutyric acid-betaxanthin	metab_814	HMDB0304751	B(ii)	-	338.1344	3.1922	pos	M+ACN+H	C13H16N2O6	0	50.8	-1.047986721	-	0.117781566	3.336	3.613	3.301	3.291	3.356	3.654	3.427	3.432	3.434	3.426	3.426	3.433	3.825	3.847	4.03	3.525	3.595	3.6	3.51	3.509	3.513	3.518	3.512	3.521	5.484	5.471	5.468	5.449	5.47	5.477	4.325	4.417	4.417
pos_1813	PGP(20:4(5Z,8Z,11Z,13E)-OH(15S)/i-20:0)	metab_821	HMDB0275631	B(ii)	-	473.2612	3.2001	pos	M+H+Na	C46H84O14P2	0	56	-8.428599886	-	0.074949454	5.848	5.82	5.81	5.79	5.845	5.852	3.121	3.126	3.128	3.784	3.12	3.127	3.206	3.211	3.212	3.662	3.803	3.219	3.73	3.203	3.206	3.211	3.205	3.215	3.122	3.136	3.139	3.13	3.135	3.132	5.141	5.155	5.092
pos_1824	2',2'-Difluorodeoxyuridine	metab_832	HMDB0060727	B(ii)	-	265.0637	3.216	pos	M+H	C9H10F2N2O5	0	57.7	2.58552636	-	0.015207234	4.864	4.731	4.789	4.842	4.725	4.821	4.497	4.502	4.504	4.495	4.496	4.503	4.582	4.587	4.589	4.585	4.591	4.595	4.579	4.579	4.583	4.588	4.582	4.591	4.62	4.523	4.515	4.517	4.597	4.693	4.616	4.605	4.605
pos_1825	[8]-Shogaol	metab_833	HMDB0031463	B(ii)	C10494	321.144	3.216	pos	M+2Na-H	C17H24O3	0	42.3	1.125756334	36700-45-5	0.106868484	3.319	3.325	3.547	3.336	3.341	3.536	5.181	5.21	5.198	5.164	5.211	5.182	4.35	4.342	4.583	4.436	4.587	4.303	4.799	4.78	4.664	4.657	4.655	4.716	3.518	3.487	3.49	3.48	3.486	3.854	4.227	4.143	4.226
pos_1831	1-(3-Fluoro-4-hydroxy-5-mercaptomethyltetrahydrofuran-2-yl)-5-methylpyrimidine-2,4(1H,3H)-dione	metab_839	HMDB0243787	B(ii)	-	294.0902	3.2239	pos	M+NH4	C10H13FN2O4S	0	74.8	-5.907149635	-	0.006366249	3.919	4.033	4.006	4.129	4.08	3.934	5.109	5.127	5.077	5.098	5.095	5.095	5.216	5.179	5.157	5.146	5.033	5.198	5.359	5.381	5.384	5.366	5.364	5.352	5.742	5.76	5.755	5.754	5.739	5.776	5.239	5.233	5.236
pos_184	Kojibiose	metab_848	HMDB0011742	B(ii)	C19632	381.079	0.6172	pos	M+Na, M+K	C12H22O11	0	53.5	-1.111265181	2140-29-6	0.008213696	6.538	6.531	6.55	6.513	6.55	6.514	7.468	7.465	7.478	7.471	7.475	7.497	7.433	7.458	7.458	7.457	7.471	7.471	7.56	7.53	7.536	7.529	7.546	7.519	7.025	7.037	7.043	7.046	7.047	7.046	7.372	7.365	7.369
pos_185	2-Piperidinone	metab_859	HMDB0011749	B(ii)	-	100.0759	0.625	pos	M+H, M+NH4	C5H9NO	0	44.1	2.035538611	675-20-7	0.003330733	5.319	5.237	5.305	5.27	5.183	5.225	5.846	5.874	5.896	5.909	5.89	5.926	6.181	6.182	6.184	6.173	6.177	6.201	6.147	6.13	6.139	6.128	6.143	6.148	6.378	6.382	6.392	6.368	6.372	6.366	5.985	5.985	5.982
pos_187	1-Kestose	metab_877	HMDB0011729;MJDBOTE0001231	B(i)	C03661	543.1322	0.6401	pos	M+Na, M+K	C18H32O16	75.1	0	0.035488743	470-69-9	0.035115944	5.59	5.433	5.595	5.24	5.246	5.638	7.551	7.544	7.555	7.561	7.551	7.574	7.673	7.668	7.658	7.67	7.67	7.671	7.669	7.656	7.659	7.654	7.662	7.654	7.081	7.081	7.083	7.093	7.088	7.077	7.603	7.572	7.587
pos_1874	4-Hydroxyquinoline	metab_882	HMDB0246466	B(i)	C06343	146.0599	3.3359	pos	M+H	C9H7NO	69.6	0	-1.19739298	611-36-9	0.012973788	5.321	5.284	5.273	5.249	5.273	5.258	5.688	5.715	5.706	5.702	5.722	5.705	6.131	6.157	6.132	6.131	6.136	6.158	6.138	6.136	6.161	6.156	6.157	6.158	6.453	6.457	6.469	6.442	6.447	6.457	6.07	6.067	6.078
pos_1889	1-(4-Aminophenyl)-3-acetyl-4-methyl-3,4-dihydro-7,8-methylenedioxy-5H-2,3-benzodiazepine	metab_898	HMDB0252996	B(ii)	-	716.3224	3.3683	pos	2M+ACN+H	C19H19N3O3	0	39	4.910248074	-	0.033155536	5.963	5.921	5.909	5.884	5.901	5.891	3.951	3.395	4.053	3.938	3.624	3.364	2.655	4.072	3.133	3.822	4.09	3.63	2.653	3.691	2.861	3.707	2.655	3.654	2.572	2.782	2.589	2.579	2.585	2.582	5.105	5.128	5.102
pos_1904	Domoic acid	metab_913	HMDB0033939	B(ii)	C13732	375.1548	3.4404	pos	M+ACN+Na	C15H21NO6	0	41.8	6.865166531	14277-97-5	0.01267409	2.206	2.212	2.232	2.222	2.228	2.502	5.718	5.708	5.692	5.67	5.706	5.669	5.106	5.151	5.155	5.112	5.067	5.103	5.18	5.192	5.145	5.184	5.167	5.161	4.103	4.094	4.407	4.22	4.327	4.162	5.134	5.124	5.125
pos_1905	Physcion 8-gentiobioside	metab_914	HMDB0036009;LMPK13040012	B(ii)	C10382	591.1688	3.4404	pos	M+H-H2O	C28H32O15	0	75.7	-3.332515332	84268-38-2	0.018088004	3.743	4.261	3.803	3.751	3.562	3.759	5.184	5.202	5.159	5.127	5.111	5.15	5.826	5.816	5.839	5.852	5.831	5.848	5.665	5.661	5.683	5.671	5.717	5.681	4.154	3.722	3.711	4.03	3.707	4.335	5.052	5.037	5.049
pos_1909	Glutaminylhydroxyproline	metab_918	HMDB0028798	B(ii)	-	259.1149	3.4561	pos	M+	C10H17N3O5	0	56.5	-7.483019857	-	0.010799161	2.971	2.977	2.998	2.987	2.993	2.983	4.229	4.045	4.243	4.196	3.988	4.087	3.861	3.684	3.914	3.8	3.217	3.74	3.771	3.877	4.168	3.993	3.906	4.027	5.365	5.402	5.427	5.422	5.371	5.406	4.76	4.766	4.757
pos_191	Ethylenediamine-N,N'-diacetic acid	metab_919	HMDB0246968	B(ii)	C21397	159.0761	0.6632	pos	M+H-H2O, M+Na	C6H12N2O4	0	35.5	-1.599551565	5657-17-0	0.004726714	6.049	6.004	6.017	6.014	6.008	6.004	5.392	5.384	5.346	5.352	5.341	5.329	5.298	5.335	5.336	5.284	5.339	5.24	5.485	5.377	5.445	5.324	5.499	5.368	5.401	5.529	5.541	5.474	5.466	5.43	5.822	5.818	5.819
pos_1911	Helenalin	metab_921	HMDB0253066	B(ii)	C09473	280.1542	3.464	pos	M+NH4	C15H18O4	0	34.9	-0.523705949	6754-13-8	0.003363727	3.361	2.416	3.065	3.05	3.045	3.181	3.241	3.014	3.17	3.324	3.318	2.952	4.855	4.85	4.905	4.867	4.921	4.887	4.916	4.962	4.97	4.983	4.973	4.994	6.713	6.716	6.717	6.708	6.715	6.713	6.018	6.015	6.016
pos_1913	Alloside B	metab_923	HMDB0303716	B(ii)	-	391.2172	3.4797	pos	M+H+Na	C39H66O14	0	41.7	-9.724139223	-	0.024358394	5.605	5.604	5.628	5.6	5.609	5.647	3.336	3.341	3.343	3.334	3.335	3.342	3.421	3.426	3.427	3.424	3.43	3.434	3.418	3.418	3.421	3.493	3.421	3.43	3.41	3.351	3.354	3.519	3.35	3.347	4.595	4.576	4.593
pos_1925	H-Tyr-gly-gly-OH	metab_934	HMDB0247865	B(ii)	-	313.15	3.5121	pos	M+NH4	C13H17N3O5	0	37.3	-2.071291909	-	0.017678384	5.189	5.128	5.099	5.039	5.074	5.025	2.156	2.16	2.162	2.154	2.154	2.161	2.24	2.245	2.246	2.243	2.249	2.253	2.237	2.237	2.241	2.245	2.24	2.249	2.156	2.171	2.174	2.164	2.17	2.167	4.646	4.66	4.659
pos_1952	3-Hydroxyanthranilic acid	metab_958	PW_C001137;HMDB0001476	B(ii)	C00632	307.092	3.6385	pos	2M+H	C7H7NO3	0	54	-1.462396573	548-93-6	0.013592644	6.032	6.002	5.97	5.988	5.96	5.955	0.0196	0.0199	0.0199	0.0196	0.0196	0.0199	0.0238	0.024	0.0241	0.3666	0.0242	0.1892	0.0236	0.1713	0.0238	0.905	0.0238	0.0243	0.0197	0.0203	0.0205	2.51	0.0203	0.0202	5.457	5.464	5.468
pos_1955	(-)-cis-Rotenolone	metab_961	HMDB0034145	B(ii)	C10464	375.1186	3.6464	pos	M+H-2H2O	C23H22O7	0	44.4	-9.992331655	509-96-6	0.026330743	3.15	3.157	3.177	3.167	3.173	3.162	4.858	4.888	4.881	4.849	4.875	4.887	5.069	5.073	5.061	5.032	5.032	5.097	5.127	5.145	5.073	5.03	5.008	4.993	5.656	5.652	5.661	5.667	5.665	5.687	5.095	5.074	5.092
pos_1967	Amotosalen	metab_973	HMDB0248350	B(ii)	-	365.1453	3.7021	pos	M+ACN+Na	C17H19NO4	0	58.7	-6.366470895	-	0.019750462	5.741	5.684	5.571	5.572	5.605	5.594	3.148	3.152	3.154	3.146	3.146	3.153	3.232	3.238	3.239	3.235	3.241	3.271	3.23	3.229	3.233	3.32	3.232	3.292	3.589	3.778	3.751	3.745	3.336	3.229	5.191	5.189	5.205
pos_1999	Indole-3-carboxylic acid	metab_1003	HMDB0003320	B(ii)	C19837	323.1024	3.8206	pos	2M+H	C9H7NO2	0	39.5	-0.853823392	771-50-6	0.013044674	5.335	5.156	5.106	5.308	5.093	5.269	5.172	5.161	5.147	5.163	5.174	5.179	5.534	5.522	5.513	5.546	5.497	5.483	5.516	5.543	5.4	5.426	5.48	5.446	6.36	6.37	6.367	6.373	6.391	6.381	5.879	5.869	5.87
pos_2	8-Oxohexadecanoic acid	metab_1004	HMDB0030972	B(ii)	-	293.2104	6.3755	pos	M+H-2H2O, M+H, M+H-H2O, M+2Na-H, M+Na	C16H30O3	0	61.8	6.321937154	2777-52-8	0.001547122	6.734	6.677	6.709	6.677	6.702	6.697	4.825	4.658	4.726	4.561	4.781	4.668	4.692	5.005	4.761	4.778	4.771	4.882	4.401	4.517	4.6	4.462	4.076	4.322	5.15	5.031	5.216	5.182	5.123	5.144	6.34	6.34	6.341
pos_2002	PG(i-12:0/22:6(4Z,8Z,10Z,13Z,16Z,19Z)-OH(7))	metab_1009	HMDB0271127	B(ii)	-	389.216	3.8284	pos	M+H+Na	C40H67O11P	0	57.8	-8.666586934	-	0.018821042	5.487	5.51	5.509	5.477	5.486	5.469	3.318	3.323	3.325	3.407	3.317	3.324	3.403	3.408	3.41	3.406	3.412	3.416	3.401	3.4	3.404	3.409	3.403	3.412	3.319	3.334	3.337	3.327	3.333	3.33	4.888	4.874	4.874
pos_2017	1,5-Benzothiazepin-4(5H)-one, 2,3-dihydro-3-hydroxy-2-(4-methoxyphenyl)-5-(2-(methylamino)ethyl)-, (2S,3S)-	metab_1021	HMDB0247530	B(ii)	-	381.1224	3.8761	pos	M+Na	C19H22N2O3S	0	31.9	-5.420974201	-	0.027892482	4.459	4.465	4.485	4.475	4.481	4.47	5.554	5.548	5.554	5.548	5.561	5.519	4.788	4.702	4.768	4.765	4.775	4.861	5.262	5.242	5.248	5.255	5.241	5.259	5.002	4.984	5.072	4.993	5.002	5.034	5.15	5.129	5.13
pos_2025	Vomifoliol	metab_1029	HMDB0303570	B(ii)	C04166	189.1271	3.8996	pos	M+H-2H2O	C13H20O3	0	65.8	-1.461303166	-	0.050096731	4.701	4.666	4.62	4.586	4.678	4.718	4.117	4.121	4.123	4.115	4.115	4.122	4.201	4.206	4.208	4.204	4.21	4.214	4.199	4.198	4.202	4.207	4.201	4.21	4.117	4.132	4.135	4.125	4.131	4.128	4.158	4.118	4.156
pos_203	Dhurrin 6'-glucoside	metab_1034	HMDB0029776	B(ii)	-	506.1868	0.6787	pos	M+CH3OH+H, 2M+ACN+Na	C20H27NO12	0	87.1	-0.080599809	-	0.005845154	6.372	6.379	6.399	6.389	6.395	6.384	7.03	7.045	7.017	7.061	7.07	6.998	6.634	6.623	6.691	6.613	6.652	6.653	6.697	6.691	6.706	6.722	6.713	6.706	6.838	6.887	6.869	6.869	6.85	6.878	6.717	6.72	6.715
pos_2036	Vicenin 2	metab_1041	HMDB0030708;LMPK12110218	B(i)	C10195	595.1656	3.9467	pos	M+H	C27H30O15	70.9	0	-0.23665582	23666-13-9	0.007516503	6.188	6.175	6.155	6.188	6.163	6.165	2.41	2.229	2.231	2.701	2.718	2.23	4.518	4.012	3.896	4.397	4.052	4.023	3.949	2.306	2.503	2.314	2.308	2.318	2.225	2.239	2.242	2.233	2.239	3.745	5.645	5.64	5.646
pos_204	1,4-Benzothiazine-O-quinonimine	metab_1045	HMDB0012491	B(ii)	-	329.0798	0.7172	pos	M+H-2H2O, M+CH3OH+H	C12H12N2O5S	0	67.1	-1.358925733	-	0.152548224	4.732	4.839	4.946	5.007	5.165	5.1	4.493	4.498	4.499	4.491	4.492	4.499	4.578	4.583	4.584	4.581	4.587	4.591	4.575	4.574	4.578	4.583	4.577	4.587	5.345	5.401	5.333	5.483	5.171	5.309	4.498	4.519	4.618
pos_2043	N-Myristoyl Arginine	metab_1049	HMDB0242046	B(ii)	-	385.3171	3.9782	pos	M+H	C20H40N4O3	0	74.5	-0.652994345	-	0.071136797	6.28	6.307	6.353	6.38	6.331	6.376	6.53	6.563	6.567	6.575	6.571	6.576	6.663	6.703	6.689	6.702	6.716	6.702	6.696	6.719	6.705	6.72	6.729	6.727	6.604	6.594	6.56	6.609	6.611	6.593	6.441	6.452	6.498
pos_2049	Golotimod	metab_1055	HMDB0252908	B(ii)	-	334.1393	4.0016	pos	M+H	C16H19N3O5	0	59.5	-1.316463046	-	0.009886299	5.94	5.961	5.955	5.97	5.948	5.937	4.868	4.942	4.907	4.909	4.841	4.849	4.909	4.953	4.923	4.867	4.882	4.909	4.79	4.774	4.646	4.825	4.733	4.823	5.558	5.546	5.565	5.541	5.558	5.548	5.595	5.592	5.586
pos_2056	3,5-Dihydroxy-6,7-megastigmadien-9-one	metab_1063	HMDB0303443	B(ii)	-	207.1376	4.0257	pos	M+H-H2O	C13H20O3	0	62.8	-1.451043583	-	0.011125456	5.511	5.493	5.529	5.528	5.486	5.508	4.296	4.068	4.15	4.045	4.085	3.972	4.831	4.818	4.78	4.752	4.834	4.817	4.372	4.393	4.25	4.432	4.427	4.272	3.514	3.907	3.836	3.451	3.703	3.919	5.066	5.063	5.073
pos_2059	Genipic acid	metab_1066	HMDB0036072	B(ii)	-	149.0596	4.0413	pos	M+H-2H2O	C9H12O4	0	30.1	-0.825644202	6902-76-7	0.016023744	4.423	4.443	4.456	4.49	4.447	4.498	3.605	3.559	3.514	3.48	3.608	3.579	3.757	3.908	3.854	3.857	3.736	3.702	3.772	3.829	3.685	3.769	3.733	3.875	3.672	3.831	3.84	4.018	4.212	4.138	4.131	4.128	4.118
pos_2061	2-Naphthol	metab_1069	HMDB0012322	B(i)	C11713	145.0646	4.0492	pos	M+H	C10H8O	63.5	0	-1.456959513	135-19-3	0.016205682	4.725	4.731	4.751	4.741	4.747	4.737	4.878	4.904	4.92	4.905	4.895	4.91	5.447	5.461	5.443	5.438	5.453	5.478	5.725	5.718	5.716	5.722	5.726	5.721	5.34	5.348	5.344	5.328	5.354	5.346	5.257	5.244	5.245
pos_207	Coformycin	metab_1076	HMDB0250398	B(ii)	C01677	267.1083	0.6787	pos	M+H-H2O, M+H	C11H16N4O5	0	57.5	-1.557623555	11033-22-0	0.010613764	6.161	6.082	5.999	5.981	6.002	6.026	5.615	5.632	5.614	5.592	5.618	5.625	5.893	5.915	5.915	5.897	5.904	5.894	5.702	5.78	5.751	5.825	5.739	5.786	5.872	5.844	5.86	5.863	5.853	5.866	5.782	5.79	5.791
pos_2072	PI(TXB2/18:0)	metab_1079	HMDB0276379	B(ii)	-	488.2786	4.0962	pos	M+H+Na	C47H85O17P	0	69.9	8.664368399	-	0.017813549	5.775	5.856	5.844	5.788	5.851	5.798	3.634	3.561	3.876	2.164	3.515	4.331	2.48	3.933	2.257	3.518	2.259	2.594	4.185	4.439	2.65	4.212	4.2	4.007	3.601	4.52	4.416	3.879	4.156	4.418	4.492	4.505	4.506
pos_2076	Isoferulic acid	metab_1083	HMDB0259693;HMDB0000955	B(ii)	C10470	177.0544	4.1119	pos	M+H-H2O	C10H10O4	0	77.3	-1.277109663	25522-33-2;537-73-5	0.007832976	6.415	6.394	6.407	6.39	6.425	6.387	3.332	2.867	2.8	2.724	2.725	2.732	2.811	2.849	2.818	2.927	2.917	3.216	2.939	3.384	2.812	2.817	2.863	2.82	2.85	2.742	2.873	3.498	3.104	2.842	5.954	5.948	5.949
pos_2086	Dynorphin A (6-8)	metab_1094	HMDB0012932	B(ii)	-	443.2973	4.1822	pos	M+	C18H37N9O4	0	40.8	1.033636029	-	0.03185726	6.344	6.311	6.305	6.323	6.344	6.317	1.677	1.682	1.684	1.676	1.676	1.683	1.761	1.766	1.767	1.764	1.769	1.773	1.758	1.758	1.761	1.766	1.76	1.77	2.427	1.692	1.695	1.686	1.692	1.688	5.727	5.703	5.703
pos_2094	3,4-Methylenesebacic acid	metab_1102	HMDB0059729	B(ii)	-	209.1169	4.2292	pos	M+H-H2O	C12H18O4	0	63	-1.330918937	-	0.033873188	5.513	5.491	5.461	5.493	5.517	5.49	0.0857	0.0866	0.2113	0.7946	0.5402	1.059	1.088	0.3732	1.912	0.1521	1.522	1.899	1.147	0.9138	1.193	3.211	2.849	1.382	2.945	3.394	3.203	3.32	3.709	3.404	5.048	5.022	5.023
pos_2101	2-Aminobenzoic Acid	metab_1110	PW_C000877;HMDB0001123	B(i)	C00108	120.0445	4.2655	pos	M+H-H2O	C7H7NO2	60.7	0	1.115647343	118-92-3	0.015792616	5.722	5.753	5.746	5.731	5.775	5.744	3.518	3.31	3.195	3.209	3.327	3.103	3.497	3.41	3.366	3.434	3.334	3.317	3.579	3.605	3.338	3.464	3.482	3.382	3.542	3.632	3.726	3.526	3.828	3.627	5.204	5.192	5.193
pos_2102	Biochanin A 7-(6-malonylglucoside)	metab_1111	HMDB0030640	B(ii)	C12625	565.1552	4.2655	pos	M+CH3OH+H	C25H24O13	0	50.3	0.056019599	34232-17-2	0.01428233	6.183	6.165	6.154	6.176	6.205	6.172	0.3415	2.037	3.552	0.3404	0.3408	0.3446	4.179	4.204	4.687	3.771	4.107	4.06	3.586	3.601	0.39	0.393	0.3895	0.3951	0.3418	0.3498	0.3514	0.3461	0.3494	0.3476	5.607	5.595	5.604
pos_2103	Gamma-Glutamylthreonine	metab_1112	HMDB0029159	B(i)	-	249.1093	4.2733	pos	M+H	C9H16N2O6	63.2	0	4.855519237	5652-48-2	0.064901301	5.752	5.713	5.692	5.712	5.731	5.704	2.344	2.348	2.35	2.342	2.343	2.349	2.558	2.433	2.435	2.835	2.437	2.441	2.989	2.426	2.957	2.434	2.428	2.437	2.344	2.359	2.912	2.352	2.358	2.422	5.328	5.281	5.28
pos_2114	Ile Phe	metab_1124	-	B(i)	-	279.1696	4.3189	pos	M+H	C15H22N2O3	45.1	0	-2.715528285	-	0.084720257	5.057	5.077	5.013	5.098	4.982	5.005	4.18	4.163	4.023	4.118	4.08	4.082	4.329	4.489	4.464	4.211	4.408	4.42	3.747	3.824	3.923	3.972	4.068	4.292	3.521	3.626	3.296	3.501	3.058	3.431	4.512	4.447	4.513
pos_2117	Epsilon-caprolactam	metab_1127	HMDB0062769	B(ii)	C06593	249.157	4.3389	pos	2M+Na	C6H11NO	0	54.4	-1.526744646	105-60-2	0.023775531	4.274	4.411	4.263	4.385	4.395	4.408	4.402	4.436	4.386	4.472	4.431	4.408	4.554	4.569	4.519	4.516	4.485	4.561	4.529	4.474	4.518	4.556	4.424	4.527	4.379	4.489	4.301	4.319	4.433	4.494	4.487	4.468	4.47
pos_2125	Icariside B8	metab_1135	HMDB0036846	B(ii)	-	411.1989	4.3682	pos	M+Na	C19H32O8	0	40.3	-0.171481026	126176-78-1	0.094839279	4.875	4.964	4.859	4.766	4.748	4.866	5.027	5.033	5.055	5.031	5.039	5.041	5.467	5.491	5.43	5.487	5.436	5.449	5.403	5.399	5.385	5.381	5.436	5.412	5.219	5.179	5.196	5.165	5.228	5.26	5.279	5.209	5.21
pos_2154	Coniferaldehyde	metab_1162	HMDB0141782	B(ii)	C02666	161.0594	4.4622	pos	M+H-H2O	C10H10O3	0	63.8	-1.456121791	458-36-6;20649-42-7	0.009923427	2.757	2.764	2.784	3.482	3.342	3.535	3.962	4.06	4.017	3.991	3.965	3.969	4.654	4.654	4.661	4.626	4.659	4.704	4.788	4.789	4.781	4.795	4.811	4.777	4.116	4.174	4.156	4.056	4.124	4.198	4.27	4.267	4.276
pos_2155	Isoquercitrin	metab_1163	LMPK12112086;HMDB0037362;MJDBOTE0000951	B(i)	C05623	465.1028	4.4622	pos	M+H	C21H20O12	96.1	0	0.066776188	482-35-9;21637-25-2	0.007375045	5.238	5.277	5.269	5.27	5.284	5.234	5.617	5.645	5.623	5.585	5.608	5.599	5.278	5.3	5.32	5.288	5.307	5.331	5.578	5.564	5.58	5.586	5.624	5.61	4.752	4.948	4.827	5.003	4.932	4.95	5.448	5.442	5.445
pos_216	10-Acetyl-3,7-dihydroxyphenoxazine	metab_1166	HMDB0244436	B(ii)	-	515.1439	0.7638	pos	M+H, 2M+H	C14H11NO4	0	34.2	-1.905921769	-	0.112350711	5.94	5.974	5.959	5.947	5.927	5.939	4.333	4.766	4.339	4.793	4.876	4.997	4.908	5.104	5.291	4.548	5.188	5.229	4.469	4.985	4.631	4.56	4.417	4.925	5.909	5.851	5.941	5.925	5.996	5.894	5.791	5.702	5.789
pos_2160	N-Palmitoyl Cysteine	metab_1167	HMDB0241923	B(ii)	-	237.1481	4.47	pos	M+H-H2O	C14H22O4	0	53.4	-1.747281418	-	0.013160378	1.091	1.097	1.116	1.107	1.112	1.102	1.307	1.238	1.24	1.232	1.233	1.577	1.314	1.319	1.32	1.317	1.323	1.326	1.312	1.311	1.315	1.671	1.707	3.126	5.245	5.216	5.259	5.269	5.239	5.267	4.444	4.441	4.433
pos_2173	Valinomycin	metab_1179	HMDB0259750	B(ii)	C06684	556.3214	4.4856	pos	M+2H	C54H90N6O18	0	39.7	-2.563811568	2001-95-8	0.052112374	5.534	5.538	5.503	5.519	5.573	5.518	2.208	3.45	2.214	3.542	3.328	3.406	4.089	3.787	2.299	2.295	3.496	3.771	3.264	3.61	2.293	2.298	3.769	3.587	3.671	3.991	4.019	4.051	2.222	3.452	4.794	4.749	4.78
pos_2174	Tulipanin	metab_1180	LMPK12010282	B(i)	C16315	611.1601	4.4856	pos	M+	C27H31O16+	93.4	0	-1.756275952	-	0.039656081	5.868	5.837	5.845	5.85	5.838	5.813	2.15	2.989	3.667	0.9914	0.9921	3.66	3.089	1.075	2.794	1.073	4.113	2.978	1.068	3.798	3.776	1.075	1.07	3.431	4.153	4.114	3.953	3.754	1.006	3.835	5.287	5.256	5.285
pos_2180	Methylone	metab_1186	HMDB0254656	B(ii)	C20126	432.2127	4.4935	pos	2M+NH4	C11H13NO3	0	37.7	-0.598816391	186028-79-5	0.048066164	4.803	4.747	4.799	4.961	4.87	4.96	5.74	5.735	5.731	5.743	5.723	5.719	5.768	5.687	5.725	5.748	5.697	5.727	5.926	5.834	5.899	5.866	5.885	5.91	4.604	4.567	4.857	4.498	4.548	4.76	5.657	5.676	5.699
pos_2181	2,3-Diphenylbenzofuran	metab_1187	HMDB0245414	B(ii)	-	604.2262	4.4935	pos	2M+ACN+Na	C20H14O	0	44.6	2.819117925	-	0.026617915	3.655	3.661	3.682	3.672	3.677	3.667	5.85	5.878	5.877	5.833	5.847	5.865	5.801	5.735	5.786	5.748	5.689	5.762	5.769	5.661	5.682	5.713	5.744	5.678	3.809	3.823	3.826	3.816	3.822	3.819	5.408	5.386	5.402
pos_2185	Quercetin	metab_1190	LMPK12110004;HMDB0005794;MJDBOTE0001650	B(i)	C00389	303.0494	4.5013	pos	M+H	C15H10O7	90.6	0	-1.701302701	117-39-5	0.002902224	6.354	6.342	6.343	6.358	6.345	6.337	4.533	4.667	4.659	4.644	4.595	4.664	3.973	4.184	3.965	4.18	4.212	4.194	4.624	4.522	4.679	4.594	4.541	4.648	3.264	3.319	3.537	3.266	3.535	3.27	5.945	5.942	5.943
pos_23	Linolenic Acid	metab_1281	HMDB0001388	B(i)	C06427	279.2316	0.3143	pos	M+H-H2O, M+H, M+NH4	C18H30O2	68	0	-0.927970635	463-40-1	0.094830773	6.805	7.001	7.084	7.119	7.151	7.178	7.182	7.076	7.079	7.007	6.952	6.978	7.001	6.911	6.924	6.94	6.91	6.922	6.918	6.925	6.872	6.906	6.896	6.934	6.931	6.922	6.975	6.98	6.942	6.942	6.749	6.82	6.824
pos_232	Pseudouridine	metab_1303	HMDB0000767	B(i)	C02067	245.0765	0.9983	pos	M+H, M+Na	C9H12N2O6	80.3	0	-1.378622491	1445-07-4	0.010712461	6.006	5.962	5.953	5.973	5.962	5.958	5.233	5.197	5.208	5.241	5.246	5.211	5.426	5.422	5.43	5.435	5.467	5.428	5.334	5.313	5.34	5.381	5.313	5.354	5.055	5.108	5.214	5.156	5.192	5.151	5.596	5.593	5.587
pos_2339	2-[(2R)-2-Aminopropyl]-5-hydroxybenzoic acid	metab_1324	HMDB0257865	B(ii)	-	432.2125	4.6895	pos	2M+ACN+H	C10H13NO3	0	47.4	-1.141533477	-	0.08122469	5.233	5.242	5.325	5.405	5.342	5.457	5.486	5.452	5.497	5.58	5.512	5.566	5.378	5.481	5.499	5.468	5.459	5.55	5.759	5.74	5.752	5.84	5.836	5.84	5.115	5.145	5.221	5.131	5.202	5.181	5.66	5.723	5.721
pos_235	Guanidylic acid (guanosine monophosphate)	metab_1336	-	B(i)	-	364.0649	1.0374	pos	M+H, M+Na	C10H14N5O8P	86.4	0	-0.989694278	-	0.007952278	7.276	7.265	7.266	7.25	7.258	7.256	6.506	6.508	6.515	6.505	6.523	6.519	6.616	6.629	6.635	6.638	6.627	6.62	6.594	6.586	6.59	6.603	6.603	6.595	6.868	6.865	6.875	6.863	6.878	6.864	6.964	6.958	6.962
pos_238	9H-Purine-9-ol	metab_1368	HMDB0247704	B(ii)	-	137.0457	1.0921	pos	M+H, 2M+H	C5H4N4O	0	37.9	-0.98422222	-	0.006833388	7.497	7.484	7.489	7.48	7.477	7.478	7.305	7.303	7.305	7.298	7.303	7.306	7.137	7.147	7.14	7.139	7.135	7.146	7.154	7.155	7.151	7.154	7.152	7.16	7.242	7.242	7.247	7.233	7.239	7.235	7.355	7.349	7.35
pos_2384	Vasicinone	metab_1373	HMDB0259770	B(i)	C10744	185.0706	4.7294	pos	M+H-H2O	C11H10N2O2	52.4	0	-1.55147722	486-64-6	0.116908948	4.562	4.572	4.584	4.565	4.549	4.532	3.787	3.792	3.793	3.785	3.786	3.793	3.872	3.877	3.878	3.875	3.881	3.885	3.869	3.869	3.872	3.877	3.871	3.881	3.788	3.802	3.805	3.795	3.801	3.798	3.792	3.876	3.789
pos_239	Beta-nicotinamide adenine dinucleotide	metab_1379	HMDB0000902;HMDB0249146	B(ii)	C00003	664.1164	1.0921	pos	M+2H, M+H	C21H27N7O14P2	0	69.3	0.02300208	53-84-9	0.020291747	4.65	4.694	3.736	4.38	4.283	3.916	5.876	5.875	5.859	5.886	5.828	5.882	6.582	6.588	6.631	6.611	6.596	6.609	6.584	6.554	6.568	6.556	6.57	6.564	5.881	5.823	5.803	5.833	5.907	5.851	6.034	6.017	6.031
pos_242	Di-deacetyl adrogolide	metab_1410	HMDB0247722	B(ii)	-	316.1388	1.1468	pos	M+, M+H	C18H21NO2S	0	41.5	7.02439557	-	0.010939893	6.038	5.887	5.84	5.839	5.874	5.906	6.624	6.617	6.626	6.616	6.624	6.613	6.491	6.493	6.488	6.487	6.489	6.492	7.315	7.317	7.304	7.314	7.312	7.314	6.886	6.886	6.904	6.888	6.89	6.888	6.852	6.844	6.844
pos_245	Propenoylcarnitine	metab_1437	HMDB0013124;LMFA07070104	B(ii)	-	248.1489	1.1938	pos	M+H, M+CH3OH+H	C10H17NO4	0	30.4	-1.639010443	-	0.011397739	5.528	5.451	5.461	5.497	5.427	5.487	6.037	6.036	6.068	6.047	6.086	6.072	6.576	6.584	6.591	6.589	6.588	6.59	6.436	6.429	6.429	6.437	6.434	6.435	5.993	5.993	5.999	5.943	5.956	5.962	6.119	6.128	6.128
pos_2453	Temsirolimus	metab_1440	HMDB0015632;MJDBOTE0000851	B(ii)	C15182	515.81	4.7772	pos	M+2H	C56H87NO16	0	53.5	2.814563817	162635-04-3	0.044366375	5.523	5.559	5.538	5.51	5.48	5.531	2.961	2.965	2.967	2.959	2.96	2.966	3.045	3.051	3.052	3.048	3.054	3.058	3.043	3.042	3.046	3.051	3.045	3.055	4.813	4.828	4.913	5.025	4.847	4.823	4.88	4.846	4.848
pos_250	2,8-Quinolinediol	metab_1490	HMDB0240311	B(ii)	C06342	162.0547	1.2642	pos	M+H, M+NH4	C9H7NO2	0	52.5	-1.627837954	15450-76-7	0.007687796	5.349	5.295	5.306	5.287	5.267	5.307	5.701	5.737	5.743	5.734	5.739	5.765	5.945	5.954	5.957	5.962	5.975	5.932	5.904	5.911	5.89	5.872	5.922	5.878	6.791	6.803	6.81	6.796	6.799	6.793	6.14	6.14	6.146
pos_2506	Indolepyruvate	metab_1497	HMDB0060484	B(ii)	C00331	245.0916	4.8167	pos	M+ACN+H	C11H9NO3	0	45.3	-2.389891713	392-12-1	0.007118493	6.357	6.375	6.382	6.373	6.37	6.372	2.413	2.418	2.419	2.411	2.412	2.419	2.497	2.502	2.504	2.5	2.506	2.51	2.495	2.494	2.498	2.503	2.497	2.506	2.414	3.161	2.431	2.421	3.517	3.181	5.851	5.845	5.848
pos_2521	Morin	metab_1513	HMDB0030796;LMPK12112517;MJDBOTE0001649	B(ii)	C10105	303.0493	4.8247	pos	M+H	C15H10O7	0	71.2	-2.075036106	480-16-0	0.029943564	5.691	5.691	5.704	5.678	5.678	5.686	3.611	3.616	3.617	3.609	3.61	3.617	3.696	3.701	3.702	3.698	3.705	3.709	3.693	3.692	3.696	3.701	3.695	3.705	3.611	3.626	3.629	3.619	3.625	3.622	5.137	5.158	5.134
pos_2534	(+/-)-Tryptophan	metab_1525	HMDB0030396	B(ii)	C00806	227.0811	4.8328	pos	M+Na	C11H12N2O2	0	49.8	9.807077085	1954-12-6	0.071620929	4.755	4.777	4.791	4.765	4.785	4.77	4.005	4.009	4.011	4.003	4.003	4.01	4.089	4.095	4.096	4.092	4.098	4.102	4.087	4.086	4.09	4.095	4.089	4.099	4.005	4.02	4.023	4.013	4.019	4.016	4.064	4.006	4.059
pos_2546	5-[(2R)-2-Aminopropyl]-2-hydroxybenzoic acid	metab_1538	HMDB0257825	B(ii)	-	432.2127	4.8408	pos	2M+ACN+H	C10H13NO3	0	55	-0.569899806	-	0.131386289	4.692	4.795	4.773	4.869	4.926	4.841	5.339	5.265	5.238	5.265	5.306	5.212	5.417	5.39	5.419	5.417	5.488	5.417	5.63	5.637	5.657	5.622	5.59	5.615	4.528	4.652	4.716	4.679	4.641	4.62	4.999	5.043	5.111
pos_255	4-Amino-1-[(2R,5R)-5-(hydroxymethyl)-4-sulfanyloxolan-2-yl]pyrimidin-2-one	metab_1542	HMDB0257848	B(ii)	-	528.1687	1.389	pos	M+ACN+Na, 2M+ACN+H	C9H13N3O3S	0	55.1	-1.263153421	-	0.011250983	5.132	5.139	5.159	5.149	5.155	5.144	6.66	6.656	6.681	6.644	6.657	6.652	6.433	6.399	6.414	6.419	6.428	6.387	6.438	6.419	6.438	6.472	6.43	6.428	5.408	5.518	5.303	5.427	5.458	5.537	5.854	5.851	5.861
pos_2559	4-Methylumbelliferone	metab_1552	HMDB0059622;MJDBOTE0001043	B(i)	C03081	209.0805	4.8486	pos	M+CH3OH+H	C10H8O3	85.2	0	-1.742282284	90-33-5	0.014925183	4.396	4.375	4.417	4.163	4.21	4.365	4.767	4.768	4.806	4.842	4.768	4.775	5.356	5.306	5.365	5.315	5.363	5.287	5.253	5.178	5.2	5.21	5.189	5.208	5.607	5.571	5.636	5.598	5.58	5.625	5.19	5.179	5.179
pos_2570	Salidroside	metab_1565	HMDB0257463;MJDBOTE0000899	B(ii)	C06046	265.1065	4.8567	pos	M+H-2H2O	C14H20O7	0	74.3	-1.713913526	10338-51-9	0.002774574	3.537	3.359	3.031	3.021	3.027	3.431	5.673	5.643	5.676	5.66	5.662	5.662	6.139	6.14	6.113	6.136	6.106	6.148	6.075	6.055	6.083	6.081	6.064	6.062	6.448	6.426	6.453	6.436	6.437	6.45	5.968	5.967	5.965
pos_2578	Coniferyl acetate	metab_1573	HMDB0304294	B(ii)	C20225	205.0856	4.8646	pos	M+H-H2O	C12H14O4	0	58.2	-1.596940429	-	0.019386744	4.377	4.321	3.993	4.189	4.202	4.28	4.078	3.959	3.917	3.742	3.882	4.004	4.918	4.88	4.858	4.95	4.838	4.856	4.84	4.85	4.818	4.814	4.778	4.851	5.308	5.324	5.311	5.312	5.305	5.319	4.796	4.809	4.793
pos_2588	Citrinin	metab_1584	HMDB0041857	B(ii)	C16765	233.0804	4.8726	pos	M+H-H2O	C13H14O5	0	55	-1.558915915	518-75-2	0.025466905	4.387	4.394	4.414	4.404	4.41	4.399	4.712	4.654	4.602	4.671	4.779	4.546	5.228	5.186	5.219	5.187	5.276	5.17	5.149	5.125	5.099	5.154	5.125	5.149	5.536	5.506	5.537	5.531	5.534	5.509	5.057	5.075	5.055
pos_262	P-cresol	metab_1616	HMDB0001858	B(i)	C01468	91.0545	1.3499	pos	M+H-H2O, M+H	C7H8O	49.9	0	2.369822165	106-44-5	0.00542284	5.201	5.212	5.2	5.224	5.221	5.232	5.628	5.627	5.618	5.618	5.622	5.625	5.59	5.576	5.578	5.577	5.581	5.57	5.497	5.496	5.498	5.523	5.484	5.498	6.474	6.471	6.476	6.46	6.465	6.46	5.949	5.946	5.945
pos_266	Linoleic Acid	metab_1654	HMDB0247706;PW_C000530;HMDB0006270;HMDB0000673;LMFA01030120;MJDBOTE0000548	B(i)	C01595	263.2365	1.8158	pos	M+H-H2O, M+H	C18H32O2	51.1	0	-1.452349537	60-33-3;506-21-8	0.046527483	5.651	5.675	5.776	5.794	5.834	5.817	5.838	5.807	5.733	5.759	5.758	5.791	5.87	5.75	5.792	5.727	5.697	5.66	5.708	5.697	5.735	5.761	5.747	5.714	5.752	5.823	5.84	5.886	5.88	5.911	5.643	5.678	5.679
pos_2676	2-(2,6-Dihydroxy-4-methoxycarbonylbenzoyl)-3-Hydroxybenzoic Acid	metab_1669	-	B(i)	-	355.0392	4.9843	pos	M+Na	C16H12O8	33.1	0	-9.731689001	-	0.022855637	4.565	4.57	4.466	4.552	4.653	4.416	4.066	4.071	4.073	4.064	4.065	4.072	4.151	4.156	4.158	4.154	4.16	4.164	4.148	4.148	4.152	4.157	4.151	4.16	4.067	4.082	4.084	4.075	4.081	4.078	4.087	4.085	4.069
pos_2682	Deoxycholylarginine	metab_1676	HMDB0242418	B(ii)	-	566.4275	4.9922	pos	M+NH4	C30H52N4O5	0	60.6	-0.100767358	-	0.00965825	6.062	6.067	6.031	6.05	6.067	6.093	5.942	5.919	5.951	5.935	5.908	5.965	6.031	6.021	5.994	6.045	5.996	6.057	6.043	6.063	6.071	6.11	6.092	6.084	6.108	6.092	6.096	6.108	6.107	6.124	6.002	5.999	6.007
pos_2684	PS(5-iso PGF2VI/14:0)	metab_1678	HMDB0280844	B(ii)	-	760.4337	4.9922	pos	M+H-H2O	C38H68NO13P	0	44.2	-7.459438513	-	0.144789592	5.728	5.697	5.737	5.754	5.747	5.742	4.609	2.975	0.8778	0.8706	4.104	3.978	4.224	4.33	4.278	4.257	3.598	3.978	0.9442	4.459	4.228	0.9516	4.295	4.063	3.908	0.8854	0.888	4.049	3.634	3.794	4.56	4.445	4.558
pos_2689	3-Hydroxyphloretin 2'-O-xylosyl-glucoside	metab_1683	HMDB0301671	B(ii)	-	602.2108	5.008	pos	M+NH4	C26H32O15	0	65.7	4.806241433	-	0.011615222	3.912	4.007	3.727	3.716	3.722	3.712	6.417	6.376	6.379	6.382	6.38	6.373	6.579	6.571	6.539	6.547	6.561	6.572	6.536	6.544	6.524	6.546	6.539	6.547	4.272	4.413	4.342	3.861	4.522	4.461	6.129	6.119	6.127
pos_269	Acetophenone	metab_1684	HMDB0033910	B(i)	C07113	138.091	1.8551	pos	M+H, M+NH4	C8H8O	39.9	0	-2.492050955	98-86-2	0.013352238	5.114	5.074	5.068	5.049	5.069	5.081	5.667	5.66	5.682	5.675	5.676	5.693	5.954	5.959	5.961	5.954	5.962	5.961	5.947	5.955	5.95	5.959	5.957	5.964	5.972	5.964	5.964	5.962	5.965	5.971	5.734	5.723	5.731
pos_271	12-Hydroxynevirapine glucuronide	metab_1705	HMDB0060705;PW_C040606	B(ii)	-	459.1545	1.8629	pos	M+2H, M+H	C21H22N4O8	0	55.9	7.644114097	-	0.025791478	4.855	4.862	4.882	4.872	4.878	4.867	5.41	5.402	5.305	5.383	5.272	5.37	5.22	5.244	5.248	5.24	5.102	5.141	5.477	5.571	5.204	5.212	5.377	5.24	6.384	6.351	6.353	6.368	6.388	6.373	5.317	5.314	5.296
pos_2726	5-Methoxyindoleacetate	metab_1721	PW_C002060;HMDB0004096	B(ii)	C05660	238.107	5.0792	pos	M+CH3OH+H	C11H11NO3	0	55.8	-1.810126525	3471-31-6	0.005749453	4.235	4.195	4.217	4.246	4.051	4.106	5.524	5.567	5.57	5.551	5.56	5.565	6.075	6.079	6.077	6.08	6.071	6.084	5.99	5.989	6	5.992	5.996	6.005	5.44	5.441	5.443	5.41	5.441	5.438	5.618	5.615	5.62
pos_273	P-Hydroxyl-ethotoin	metab_1725	HMDB0061174	B(ii)	-	221.0917	1.9255	pos	M+H-H2O, M+H	C11H12N2O3	0	52.6	-1.567811257	-	0.013554401	6.451	6.335	6.321	6.329	6.339	6.327	5.023	5.052	5.149	4.94	5.108	5.065	5.456	5.441	5.415	5.442	5.464	5.503	5.223	5.229	5.44	5.42	5.348	5.413	5.425	5.395	5.443	5.365	5.409	5.416	6.323	6.321	6.332
pos_2768	Citrusin III	metab_1756	HMDB0303682	B(ii)	-	710.3897	5.1897	pos	M+H-H2O	C36H53N7O9	0	53.7	3.502247915	-	0.070369725	4.206	4.006	3.891	3.881	4.268	3.595	5.851	5.938	5.976	5.86	5.87	5.895	5.831	6.054	6.028	5.993	5.966	5.85	5.817	5.838	5.91	5.837	5.741	5.864	3.948	4.414	3.754	3.962	3.75	3.872	5.485	5.447	5.426
pos_2778	Lactucin	metab_1765	HMDB0035814	B(ii)	C09489	309.1328	5.2368	pos	M+CH3OH+H	C15H16O5	0	67.5	-1.576473427	1891-29-8	0.005432069	4.952	4.95	4.965	4.942	5.016	4.921	5.001	4.999	5.02	4.964	4.967	4.992	5.413	5.375	5.384	5.411	5.433	5.384	5.361	5.337	5.344	5.37	5.359	5.37	5.638	5.61	5.612	5.621	5.63	5.618	5.263	5.259	5.261
pos_2787	11-Hydroxy-9-tridecenoic acid	metab_1774	LMFA01050437;HMDB0035881	B(ii)	-	211.1689	5.2762	pos	M+H-H2O	C13H24O3	0	50.2	-1.391293448	105798-56-9	0.065422567	4.644	4.712	4.706	4.74	4.744	4.692	4.063	4.068	4.069	4.061	4.062	4.069	4.148	4.153	4.154	4.151	4.157	4.161	4.145	4.145	4.148	4.153	4.147	4.157	4.064	4.078	4.081	4.071	4.077	4.074	4.068	4.118	4.117
pos_279	Trp Pro Glu	metab_1777	-	B(i)	-	431.1925	1.9725	pos	M+2H, M+H	C21H26N4O6	44.2	0	-0.003776672	-	0.022626514	3.349	2.306	3.689	3.112	2.66	3.09	6.918	6.911	6.91	6.906	6.894	6.914	6.508	6.513	6.5	6.514	6.514	6.49	6.722	6.728	6.704	6.72	6.729	6.713	6.353	6.338	6.346	6.34	6.341	6.356	6.436	6.419	6.419
pos_2805	HYPEROSIDE	metab_1793	HMDB0030775	B(i)	C10073	465.1026	5.3776	pos	M+H	C21H20O12	93.2	0	-0.305103794	482-36-0	0.093734578	3.354	3.36	3.381	3.37	3.376	3.366	5.577	5.559	5.562	5.547	5.563	5.563	3.835	4.444	4.377	4.436	4.268	4.383	4.81	4.527	4.766	4.588	4.71	4.495	3.508	3.522	3.525	3.53	3.521	3.518	4.745	4.742	4.812
pos_2816	Cordycepin	metab_1802	HMDB0250451;MJDBOTE0001321	B(ii)	C08431	293.1379	5.4319	pos	M+ACN+H	C10H13N5O3	0	66.4	8.905112278	73-03-0	0.019927962	3.863	3.503	3.745	3.513	3.519	3.576	5.238	5.207	5.218	5.227	5.231	5.229	5.548	5.564	5.567	5.521	5.554	5.565	5.644	5.624	5.637	5.623	5.622	5.635	6.004	6.011	6.026	5.993	6.009	6.005	5.572	5.557	5.558
pos_2822	Eugenin	metab_1809	HMDB0036627	B(ii)	C20210	189.0544	5.463	pos	M+H-H2O	C11H10O4	0	79.2	-1.302270554	480-34-2	0.036867803	4.177	4.184	4.204	4.194	4.2	4.189	4.33	4.372	4.381	4.425	4.396	4.391	5.457	5.469	5.418	5.44	5.455	5.496	5.529	5.492	5.569	5.6	5.532	5.559	5.12	5.109	5.088	5.055	5.085	5.114	4.703	4.675	4.675
pos_2851	Beta-Thujaplicin	metab_1837	HMDB0035213	B(ii)	C09904	165.0909	5.6027	pos	M+H	C10H12O2	0	48.4	-0.57339715	499-44-5	0.025536235	4.556	4.618	4.615	4.635	4.574	4.64	4.079	4.059	3.988	3.76	3.884	3.958	4.721	4.749	4.751	4.687	4.781	4.756	4.684	4.627	4.648	4.665	4.606	4.613	5.023	5.009	5.017	4.993	5.032	5.017	4.786	4.767	4.767
pos_287	Melevodopa	metab_1856	HMDB0254424	B(ii)	-	194.0809	2.0429	pos	M+H-H2O, M+Na	C10H13NO4	0	49	-1.066724924	-	0.024225946	5.139	5.118	5.089	5.143	5.081	5.087	5.772	5.802	5.821	5.814	5.807	5.832	6.249	6.263	6.247	6.256	6.261	6.253	6.104	6.12	6.099	6.124	6.122	6.125	5.781	5.76	5.733	5.7	5.732	5.738	5.75	5.768	5.768
pos_2879	Isocolumbin	metab_1864	HMDB0036837	B(ii)	C17508	376.1728	5.7875	pos	M+NH4	C20H22O6	0	54.3	-7.430447698	471-54-5	0.009221879	4.839	4.846	4.721	4.73	4.841	4.785	3.517	3.522	3.524	3.515	3.516	3.523	3.602	3.607	3.609	3.605	3.611	3.615	3.599	3.599	3.603	3.608	3.602	3.611	3.518	3.533	3.535	3.526	3.532	3.529	3.522	3.519	3.527
pos_292	Didanosine	metab_1905	HMDB0015037;PW_C009350	B(ii)	C06953	236.0913	2.2387	pos	M+, M+Na	C10H12N4O3	0	72	1.597772642	69655-05-6	0.021908052	4.034	4.2	4.093	4.071	4.056	3.801	5.228	5.27	5.235	5.22	5.28	5.213	4.841	4.869	4.769	4.917	4.913	4.95	5.057	5.09	5.09	5.164	5.103	5.091	5.53	5.485	5.475	5.463	5.507	5.519	4.908	4.89	4.905
pos_2922	2-Azaspiro[4.5]decan-3-one	metab_1907	HMDB0247166	B(ii)	-	171.1489	5.8603	pos	M+NH4	C9H15NO	0	38.9	-2.116341315	-	0.019828676	5.919	5.894	5.887	5.888	5.91	5.894	5.91	5.897	5.896	5.893	5.885	5.897	5.983	5.997	5.975	5.981	5.989	5.973	5.971	5.977	5.966	5.979	5.974	5.985	5.939	5.916	5.936	5.947	5.942	5.932	5.974	5.959	5.959
pos_2943	(1,10,11,12,14,23-Hexahydroxy-6,10,19-trimethyl-24-oxa-4-azaheptacyclo[12.12.0.02,11.04,9.015,25.018,23.019,25]hexacosan-22-yl) 3,4-dimethoxybenzoate	metab_1929	HMDB0242290	B(ii)	-	718.323	5.8841	pos	M+2Na-H	C36H51NO11	0	52.3	8.360684864	-	0.040794468	6.231	6.225	6.222	6.189	6.212	6.192	2.474	0.1199	3.871	0.1183	0.1185	0.1202	0.1406	0.1421	0.1425	0.1414	3.991	3.109	2.494	0.1398	0.1408	0.1422	3.387	3.933	3.404	3.931	1.059	0.1208	3.845	4.086	5.617	5.586	5.587
pos_296	N6-(1,2-Dicarboxyethyl)-AMP	metab_1946	-	B(i)	C03794	464.0813	2.3713	pos	M+H, M+Na	C14H18N5O11P	95.3	0	-0.100783751	19046-78-7	0.00825805	7.983	7.98	7.979	7.979	7.978	7.968	6.716	6.708	6.712	6.693	6.699	6.695	6.606	6.613	6.59	6.614	6.608	6.609	6.15	6.18	6.148	6.145	6.133	6.139	5.915	5.942	5.921	5.948	5.933	5.927	7.583	7.577	7.578
pos_2961	Laninamivir	metab_1948	HMDB0253972	B(ii)	C21557	379.1833	5.9154	pos	M+CH3OH+H	C13H22N4O7	0	40.7	2.678315798	203120-17-6	0.12186718	5.231	5.25	5.27	5.265	5.306	5.272	2.69	1.75	1.067	1.259	2.157	1.503	1.995	1.702	2.155	1.864	2.103	2.261	2.311	1.892	2.033	2.166	1.981	1.843	2.652	2.95	2.995	2.85	2.931	3.272	4.304	4.207	4.301
pos_2966	Finrozole	metab_1953	HMDB0252263	B(ii)	-	645.2547	5.9232	pos	2M+H	C18H15FN4O	0	52.9	2.175354405	-	0.033987413	5.015	5.097	5.265	5.084	5.054	5.095	3.875	3.88	3.882	3.873	3.874	3.881	3.96	3.965	3.967	3.963	3.969	3.973	3.957	3.957	3.961	3.966	3.96	3.969	3.876	3.89	3.893	3.884	3.89	3.886	3.88	3.877	3.904
pos_298	Oxepin	metab_1967	HMDB0255979	B(ii)	-	95.0494	2.4791	pos	M+H-H2O, M+H	C6H6O	0	41	2.636064448	-	0.005104893	6.358	6.364	6.358	6.362	6.357	6.359	6.264	6.259	6.256	6.269	6.258	6.264	6.45	6.459	6.441	6.453	6.454	6.457	6.37	6.375	6.372	6.373	6.377	6.378	6.348	6.35	6.354	6.349	6.355	6.352	6.411	6.408	6.406
pos_2981	Juglone	metab_1969	HMDB0030773;MJDBOTE0001015	B(ii)	C03840	216.0652	5.9624	pos	M+ACN+H	C10H6O3	0	46	-1.683229676	481-39-0	0.021605608	5.251	5.154	5.157	5.141	5.214	5.26	5.384	5.365	5.366	5.353	5.376	5.384	5.479	5.47	5.444	5.484	5.479	5.457	5.455	5.417	5.437	5.445	5.43	5.448	5.415	5.39	5.383	5.391	5.392	5.397	5.404	5.402	5.387
pos_3	PE(18:1/0:0)	metab_1989	LMGP02050004	B(i)	-	480.3079	6.6877	pos	M+H, M+Na, 2M+H, 2M+Na, M+H-H2O	C23H46NO7P	83.6	0	-1.172807739	-	0.002661686	8.201	8.181	8.183	8.187	8.2	8.197	8.38	8.389	8.376	8.366	8.367	8.361	8.454	8.476	8.46	8.447	8.437	8.442	8.427	8.424	8.418	8.425	8.416	8.412	8.294	8.28	8.287	8.294	8.299	8.298	8.346	8.344	8.346
pos_3000	12-oxo-PDA	metab_1992	LMFA02010001;HMDB0301804;HMDB0302724	B(ii)	C01226	257.1895	6.0171	pos	M+H-2H2O	C18H28O3	0	54.8	-1.613898234	85551-10-6	0.137988342	3.344	3.35	3.371	3.407	3.434	3.906	3.497	3.502	3.503	3.495	3.496	3.503	3.582	3.587	3.588	3.584	3.591	3.595	3.579	3.578	3.582	3.587	3.581	3.591	5.055	4.996	5.045	5.137	5.099	5.02	4.45	4.34	4.448
pos_3003	4-Methyl-1H-Benzotriazole	metab_1995	-	B(i)	-	134.0712	6.0249	pos	M+H	C7H7N3	92.4	0	-0.893562025	-	0.012910928	4.71	4.674	4.615	4.652	4.597	4.745	4.652	4.746	4.731	4.637	4.711	4.677	4.745	4.797	4.877	4.909	4.8	4.748	4.813	4.743	4.833	4.847	4.869	4.735	4.801	4.741	4.792	4.801	4.821	4.797	4.755	4.765	4.765
pos_3005	2-[(4-{2-[(4-Cyclohexylbutyl)(cyclohexylcarbamoyl)amino]ethyl}phenyl)sulfanyl]-2-methylpropanoic acid	metab_1997	HMDB0252992	B(ii)	C15622	502.3276	6.0249	pos	M+	C29H46N2O3S	0	68.5	9.369970534	-	0.237543094	4.734	4.878	4.945	4.888	5.009	4.751	3.841	3.845	3.847	3.839	3.839	3.846	3.925	3.931	3.932	3.928	3.934	3.938	3.923	3.922	3.926	3.931	3.925	3.935	3.841	3.856	3.859	3.849	3.855	3.852	3.846	4.014	3.843
pos_3008	Tridecanoic acid	metab_1999	LMFA01010013;HMDB0000910	B(ii)	C17076	232.2265	6.0327	pos	M+NH4	C13H26O2	0	46	-2.708419858	638-53-9	0.035140853	4.295	4.322	3.472	4.134	4.165	4.25	3.325	3.261	3.313	3.254	3.255	3.831	3.341	3.508	3.36	3.344	3.35	3.354	4.025	3.856	4.031	3.995	3.71	3.685	5.116	5.077	5.175	5.158	5.13	5.157	4.615	4.612	4.64
pos_3009	Pregnanediol 3-O-glucuronide	metab_2000	HMDB0010318	B(ii)	C03033	529.3343	6.0327	pos	M+CH3OH+H	C27H44O8	0	77.2	-5.740206596	1852-49-9	0.046288263	5.556	5.481	5.459	5.413	5.525	5.384	5.023	5.027	5.029	5.021	5.021	5.028	5.107	5.113	5.114	5.11	5.116	5.12	5.105	5.104	5.108	5.113	5.107	5.117	5.023	5.038	5.041	5.031	5.037	5.034	5.027	5.062	5.063
pos_3012	9,10-DHOME	metab_2004	HMDB0004704	B(ii)	C14828	337.2347	6.0405	pos	M+Na	C18H34O4	0	64.1	-0.859238212	125356-86-7	0.003446731	6.001	5.948	5.911	5.999	5.935	6.069	3.209	3.214	3.216	3.207	3.208	3.215	3.836	4.023	4.069	4.136	4.137	3.909	3.775	3.291	3.592	3.78	3.294	3.698	6.879	6.829	6.835	6.837	6.845	6.847	6.372	6.369	6.371
pos_3020	9-Tetradecenoic acid	metab_2012	HMDB0258881;HMDB0002000	B(ii)	C08322	244.2267	6.0871	pos	M+NH4	C14H26O2	0	59.7	-1.662294435	544-64-9	0.007755466	6.121	6.084	6.113	6.092	6.092	6.093	6.598	6.616	6.62	6.607	6.61	6.61	6.682	6.703	6.702	6.697	6.7	6.697	6.807	6.802	6.805	6.812	6.803	6.806	7.305	7.291	7.318	7.302	7.298	7.3	6.884	6.878	6.879
pos_3021	Solutol HS 15	metab_2013	HMDB0258368	B(ii)	C11317	362.326	6.0871	pos	M+NH4	C20H40O4	0	30.5	-1.383952503	61909-81-7	0.009403289	6.194	6.155	6.16	6.16	6.173	6.158	5.46	5.405	5.43	5.424	5.422	5.453	6.088	6.097	6.093	6.109	6.108	6.099	6.296	6.299	6.275	6.299	6.276	6.292	5.994	5.956	5.943	5.972	5.972	5.996	6.139	6.132	6.132
pos_3023	Geneticin	metab_2015	HMDB0242565	B(ii)	C17703	461.2618	6.0871	pos	M+H-2H2O	C20H40N4O10	0	71.2	2.492936985	49863-47-0	0.129794124	5.684	5.618	5.615	5.609	5.68	5.748	4.284	4.289	4.291	4.282	4.283	4.29	4.369	4.374	4.376	4.372	4.378	4.382	4.366	4.366	4.37	4.375	4.369	4.378	4.285	4.299	4.302	4.293	4.299	4.295	4.392	4.384	4.287
pos_3024	Taxine B	metab_2016	HMDB0258750	B(ii)	C19989	566.3084	6.0871	pos	M+H-H2O	C33H45NO8	0	62.5	-4.788762878	1361-51-9	0.016073402	6.097	6.068	6.072	6.09	6.097	6.096	4.49	4.944	4.588	4.557	4.675	4.749	4.575	4.58	4.582	4.578	4.584	4.588	4.572	4.572	4.575	4.581	4.575	4.584	4.491	4.505	4.508	4.499	4.504	4.501	5.721	5.718	5.707
pos_3025	Delta7-Dafachronic acid	metab_2017	-	B(i)	C21077	415.3202	6.0949	pos	M+H	C27H42O3	55.8	0	-1.243210198	-	0.013961084	5.749	5.686	5.715	5.655	5.737	5.708	3.654	3.691	3.706	3.781	3.657	3.278	3.003	2.949	3.875	2.819	2.825	2.83	3.459	3.326	3.637	3.04	2.816	3.516	2.733	3.709	3.437	3.64	3.613	3.302	5.24	5.238	5.249
pos_3027	Curcumenol	metab_2019	HMDB0033960;MJDBOTE0000956	B(i)	C16942	235.1687	6.1104	pos	M+H	C15H22O2	55.6	0	-2.200490175	19431-84-6	0.028144291	5.267	5.248	5.298	5.323	5.319	5.229	4.034	4.039	4.041	4.032	4.033	4.04	4.119	4.124	4.126	4.122	4.128	4.132	4.116	4.116	4.12	4.125	4.119	4.128	4.134	4.049	4.467	4.266	4.082	4.151	4.954	4.932	4.952
pos_3028	Sapienic acid	metab_2020	HMDB0257483;LMFA01030267	B(ii)	C21942	272.2579	6.1104	pos	M+NH4	C16H30O2	0	80.3	-1.923756479	17004-51-2	0.004784497	5.923	5.99	5.943	5.913	5.888	5.849	5.896	5.927	5.898	5.873	5.945	5.931	6.178	6.06	6.084	6.151	6.182	6.152	6.184	6.125	6.122	6.133	6.151	6.125	6.368	6.344	6.363	6.325	6.335	6.333	6.068	6.064	6.066
pos_3031	Hexadecanedioic acid mono-L-carnitine ester	metab_2024	LMFA07070007;HMDB0000712	B(ii)	-	394.2948	6.1182	pos	M+H-2H2O	C23H43NO6	0	39.4	-0.940876589	42150-38-9	0.024000336	4.699	4.462	4.667	4.242	4.419	4.499	5.568	5.601	5.571	5.576	5.577	5.575	5.996	6.006	5.984	6.02	5.995	5.964	5.814	5.846	5.806	5.86	5.807	5.856	5.28	5.34	5.317	5.392	5.319	5.306	5.569	5.55	5.567
pos_3040	(+)-cis-abscisic aldehyde	metab_2033	HMDB0303940	B(ii)	C13455	266.1745	6.1572	pos	M+NH4	C15H20O3	0	57.8	-2.395471896	-	0.028042316	5.686	5.666	5.663	5.681	5.645	5.644	5.692	5.742	5.72	5.742	5.726	5.714	5.823	5.845	5.849	5.86	5.854	5.848	5.85	5.83	5.802	5.794	5.828	5.796	5.808	5.796	5.766	5.789	5.799	5.804	5.852	5.849	5.829
pos_3041	Nonadecanoic acid	metab_2034	HMDB0000772;LMFA01010019	B(ii)	C16535	316.3205	6.1572	pos	M+NH4	C19H38O2	0	80.8	-1.816233874	646-30-0	0.004307706	6.44	6.438	6.438	6.405	6.39	6.4	6.335	6.294	6.284	6.263	6.329	6.36	6.533	6.431	6.423	6.403	6.413	6.514	6.519	6.443	6.388	6.404	6.453	6.439	6.461	6.41	6.422	6.4	6.381	6.423	6.406	6.404	6.407
pos_3046	Sulfadimidine	metab_2038	HMDB0015522	B(i)	C19530	279.0928	6.1648	pos	M+H	C12H14N4O2S	54.4	0	6.336879909	57-68-1	0.009473202	5.786	5.738	5.777	5.769	5.786	5.772	5.748	5.793	5.785	5.763	5.767	5.77	5.854	5.958	5.918	5.923	5.929	5.898	5.887	5.876	5.834	5.862	5.878	5.862	5.93	5.898	5.875	5.918	5.915	5.892	5.927	5.924	5.918
pos_3048	Nevirapine	metab_2040	HMDB0014383;PW_C008780	B(ii)	C07263	267.1222	6.1805	pos	M+H	C15H14N4O	0	32.1	-7.056539293	129618-40-2	0.006918506	5.031	5.06	4.995	5.046	5.053	5.123	4.87	4.972	4.901	4.954	4.965	4.998	5.145	5.205	5.184	5.204	5.244	5.107	5.078	5.056	5	5.052	5.068	5.057	5.19	5.129	5.132	5.175	5.097	5.131	5.204	5.206	5.21
pos_3049	Neryl formate	metab_2041	HMDB0035156	B(ii)	C12294	387.2495	6.1805	pos	2M+Na	C11H18O2	0	34.6	-3.062019905	105-86-2	0.034000839	4.898	4.948	4.073	4.679	4.655	4.736	4.357	5.056	4.917	5.06	5.171	5.091	5.432	5.765	5.677	5.67	5.71	5.715	5.779	5.768	5.724	5.682	5.743	5.73	5.533	5.44	5.494	5.449	5.416	5.552	5.36	5.334	5.335
pos_3056	Polypodine B	metab_2048	HMDB0302993;LMST01010198	B(ii)	C08834	535.2696	6.2118	pos	M+K	C27H44O8	0	62.6	5.667812844	18069-14-2	0.116061975	5.946	6.098	6.134	6.162	6.166	6.176	4.983	4.007	4.999	5.19	4.001	4.659	4.888	4.405	4.094	4.09	4.096	4.1	4.085	4.084	4.088	4.093	4.087	4.097	4.003	4.018	4.021	4.011	4.017	4.014	4.589	4.504	4.505
pos_3057	Spisulosine	metab_2049	HMDB0258433;LMSP01080032	B(ii)	-	327.3365	6.2196	pos	M+ACN+H	C18H39NO	0	59	-1.696279033	-	0.009489883	5.414	5.435	5.333	5.308	5.308	5.387	5.532	5.581	5.528	5.534	5.531	5.467	5.455	5.526	5.502	5.494	5.526	5.477	5.529	5.483	5.541	5.497	5.484	5.541	5.69	5.666	5.654	5.643	5.662	5.661	5.607	5.614	5.614
pos_3058	N-Isobutyloctadeca-trans-2-trans-4-dienamide	metab_2050	HMDB0302880	B(ii)	-	353.3521	6.2272	pos	M+NH4	C22H41NO	0	48.6	-1.75592895	-	0.004628635	5.676	5.57	5.588	5.614	5.662	5.681	5.848	5.89	5.854	5.855	5.816	5.834	5.76	5.817	5.809	5.802	5.793	5.802	5.789	5.789	5.743	5.751	5.725	5.793	5.628	5.595	5.615	5.675	5.648	5.637	5.827	5.828	5.831
pos_3060	Fexofenadine	metab_2053	PW_C002373;HMDB0005030	B(ii)	C06999	534.3186	6.2349	pos	M+CH3OH+H	C32H39NO4	0	57.1	-5.670930863	83799-24-0	0.038278316	6.576	6.529	6.493	6.517	6.508	6.486	5.139	5.32	5.346	5.23	5.318	5.319	4.051	4.056	4.058	4.054	4.401	4.071	4.459	4.445	4.806	4.744	4.771	4.474	4.471	4.626	4.632	4.052	4.397	4.179	6.223	6.22	6.25
pos_3064	4-Methoxyestrone	metab_2057	HMDB0060088	B(ii)	C03958	318.2056	6.2584	pos	M+NH4	C19H24O3	0	43.2	-2.680720071	-	0.007871859	5.927	5.932	5.922	5.911	5.94	5.951	5.033	5.038	5.04	5.031	5.032	5.039	5.118	5.123	5.125	5.121	5.127	5.131	5.115	5.115	5.119	5.124	5.118	5.127	5.034	5.049	5.051	5.042	5.048	5.045	5.038	5.037	5.043
pos_3067	Chavicol	metab_2060	HMDB0034107	B(i)	C16930	135.0803	6.2818	pos	M+H	C9H10O	31.9	0	-1.241653489	501-92-8	0.014855529	5.221	5.179	5.224	5.222	5.226	5.223	4.928	4.985	4.928	4.912	4.901	4.926	5.156	5.231	5.21	5.194	5.204	5.177	5.092	5.07	5.102	5.088	5.082	5.086	5.169	5.118	5.13	5.143	5.147	5.14	5.269	5.266	5.256
pos_3072	4-Propylphenol	metab_2066	HMDB0032625	B(ii)	C14311	119.0856	6.2973	pos	M+H-H2O	C9H12O	0	57.2	0.664814825	645-56-7	0.010652343	5.782	5.743	5.75	5.743	5.758	5.769	5.516	5.535	5.52	5.494	5.498	5.477	5.735	5.785	5.781	5.765	5.751	5.75	5.668	5.639	5.641	5.643	5.64	5.651	5.736	5.694	5.688	5.687	5.713	5.703	5.838	5.846	5.846
pos_3073	5,6-epoxy,18R-HEPE	metab_2067	HMDB0062410	B(ii)	C18175	333.2029	6.2973	pos	M+H	C20H28O4	0	39.8	-9.399071263	-	0.005613857	6.42	6.321	6.337	6.347	6.341	6.353	4.582	4.157	4.638	4.059	4.442	4.396	3.815	3.836	3.883	3.727	4.395	3.738	3.722	3.815	3.791	3.774	3.776	3.734	5.09	4.58	4.997	4.648	4.993	5.014	6.067	6.071	6.071
pos_3079	3-(6-Aminopurin-9-yl)-5-(hydroxymethyl)cyclopentane-1,2-diol	metab_2073	HMDB0244841	B(ii)	-	283.1507	6.313	pos	M+NH4	C11H15N5O3	0	59.3	-2.309694084	-	0.009052721	5.924	5.88	5.885	5.882	5.886	5.906	5.952	5.955	5.979	5.959	5.957	5.951	6.086	6.134	6.121	6.103	6.122	6.094	6.095	6.074	6.08	6.073	6.084	6.093	6.078	6.063	6.06	6.062	6.052	6.067	6.068	6.065	6.073
pos_3087	Phytuberin	metab_2082	HMDB0035754	B(ii)	C09709	327.2139	6.3443	pos	M+CH3OH+H	C17H26O4	0	44.2	-9.205790714	37209-50-0	0.009292005	6.065	6.044	6.076	6.037	6.091	6.03	5.629	5.619	5.66	5.632	5.634	5.651	5.77	5.807	5.801	5.776	5.833	5.762	5.757	5.737	5.764	5.754	5.787	5.766	5.774	5.694	5.75	5.748	5.732	5.709	5.915	5.912	5.92
pos_3092	Buprenorphine	metab_2087	HMDB0015057;PW_C009368	B(ii)	C08007	490.2925	6.36	pos	M+Na	C29H41NO4	0	53.6	-0.662822364	52485-79-7	0.003359135	7.226	7.219	7.233	7.223	7.219	7.241	6.58	6.561	6.549	6.52	6.531	6.527	6.04	6.018	6.033	6.001	6.001	6.041	6.258	6.257	6.289	6.254	6.275	6.287	6.269	6.233	6.268	6.284	6.244	6.263	6.857	6.854	6.855
pos_3101	2-Aminopurine	metab_2096	HMDB0245025	B(ii)	-	177.088	6.3833	pos	M+ACN+H	C5H5N5	0	63.1	-2.638823712	-	0.003145663	6.568	6.554	6.561	6.555	6.543	6.557	6.599	6.619	6.607	6.603	6.602	6.601	6.753	6.767	6.758	6.763	6.755	6.749	6.729	6.717	6.722	6.725	6.71	6.722	6.711	6.712	6.703	6.711	6.709	6.705	6.69	6.69	6.688
pos_3102	Dihydrozeatin	metab_2097	HMDB0012215;MJDBZSJ0000131	B(ii)	C02029	239.1609	6.3833	pos	M+NH4	C10H15N5O	0	61.1	-2.554930912	23599-75-9;37789-32-5	0.024198046	5.643	5.597	5.624	5.69	5.651	5.691	5.698	5.69	5.698	5.696	5.699	5.678	5.842	5.863	5.859	5.841	5.859	5.86	5.818	5.826	5.808	5.833	5.814	5.83	5.82	5.787	5.811	5.821	5.83	5.807	5.81	5.79	5.807
pos_3113	(Z)-6-Tetradecene-1,3-diyne-5,8-diol	metab_2107	HMDB0038996	B(ii)	-	504.3081	6.4067	pos	2M+ACN+Na	C14H20O2	0	31.2	-0.817848935	77769-23-4	0.063306331	5.607	5.58	5.422	5.538	5.501	5.631	5.254	5.328	5.21	5.077	5.164	5.145	4.427	4.06	4.678	2.174	4.519	4.655	4.691	4.891	4.886	4.925	4.65	5.065	5.44	5.427	5.268	5.484	5.426	5.543	5.433	5.431	5.384
pos_3115	9,12,13-TriHOME	metab_2109	LMFA02000014;HMDB0004708	B(ii)	C14833	295.226	6.4224	pos	M+H-2H2O	C18H34O5	0	68.1	-2.219445996	-	0.022298165	6.186	6.198	6.186	6.17	6.17	6.146	4.275	4.66	4.492	4.529	4.543	4.428	3.814	4.532	4.533	4.406	4.55	4.387	4.305	4.362	4.048	4.264	4.316	4.406	5.248	5.014	5.2	5.115	5.165	5.237	5.813	5.81	5.828
pos_3116	Methyltestosterone	metab_2110	HMDB0259471;HMDB0015655	B(ii)	C07198	335.2575	6.4224	pos	M+CH3OH+H	C20H30O2	0	57.4	-1.952974142	58-18-4	0.005831605	7.835	7.905	7.92	7.912	7.925	7.927	7.944	7.817	7.808	7.794	7.78	7.771	7.864	7.562	7.527	7.524	7.524	7.519	7.601	7.673	7.673	7.666	7.667	7.673	7.845	7.876	7.882	7.891	7.886	7.889	7.74	7.744	7.744
pos_3118	Manoalide	metab_2112	LMPR0105020001;HMDB0254329	B(ii)	C17156	455.2166	6.4379	pos	M+K	C25H36O5	0	64.1	-6.843328858	75088-80-1	0.026654568	6.271	6.248	6.301	6.255	6.238	6.276	6.024	6.044	6.07	6.002	6.049	6.005	6.047	6.14	6.139	6.126	6.077	6.096	6.144	6.164	6.153	6.135	6.146	6.178	6.269	6.26	6.277	6.287	6.277	6.281	6.319	6.316	6.337
pos_3122	(3Z)-phytochromobilin	metab_2117	HMDB0303975	B(ii)	C05913	565.243	6.4535	pos	M+H-H2O	C33H34N4O6-2	0	30.7	-2.605042525	-	0.127211531	5.592	5.543	5.652	5.636	5.617	5.674	5.432	5.437	5.439	5.43	5.431	5.438	5.517	5.522	5.524	5.52	5.526	5.53	5.514	5.514	5.518	5.523	5.517	5.526	5.433	5.447	5.45	5.441	5.447	5.443	5.437	5.536	5.537
pos_3123	19(S)-HETE	metab_2118	PW_C006775;HMDB0011136	B(ii)	C14749	353.2679	6.4613	pos	M+CH3OH+H	C20H32O3	0	70.3	-2.36119754	79551-85-2	0.019567261	5.506	5.566	5.498	5.517	5.532	5.543	5.268	5.294	5.317	5.314	5.32	5.335	3.72	3.725	3.727	3.723	3.729	3.733	4.912	4.483	4.69	4.857	4.648	4.757	5.993	5.983	5.981	6.013	5.969	5.956	5.637	5.633	5.649
pos_3127	Piperonyl Butoxide	metab_2120	HMDB0256579	B(i)	C18880	339.2138	6.4925	pos	M+H	C19H30O5	54.3	0	-8.402659082	1951-3-6	0.017045299	5.632	5.736	5.711	5.718	5.64	5.7	5.869	5.894	5.871	5.867	5.91	5.877	6.108	6.111	6.075	6.098	6.094	6.087	6.069	6.031	6.064	6.085	6.062	6.065	6.031	6.005	6.011	6.037	6.009	6.005	5.939	5.936	5.95
pos_3130	Cilengitide	metab_2124	HMDB0250242	B(ii)	-	611.2855	6.516	pos	M+Na	C27H40N8O7	0	75.9	-9.648259205	-	0.007508088	7.148	7.157	7.168	7.183	7.178	7.174	3.768	3.457	3.459	3.451	3.451	3.458	4.317	4.464	4.37	4.415	4.089	3.748	3.743	4.154	4.212	3.657	3.673	3.878	3.968	3.468	3.61	3.663	3.467	3.712	6.586	6.591	6.592
pos_3135	Alpha-Linolenoyl Ethanolamide	metab_2129	HMDB0013624	B(i)	C13828	322.2733	6.5549	pos	M+H	C20H35NO2	77.5	0	-2.230242963	-	0.010110832	6.964	6.939	6.947	6.951	6.962	6.969	5.833	5.816	5.774	5.781	5.803	5.83	5.503	5.579	5.554	5.461	5.441	5.489	5.458	5.516	5.43	5.481	5.46	5.509	6.005	5.988	6.036	6.014	6.02	6.033	6.696	6.693	6.702
pos_3138	DG(8:0/8:0/0:0)	metab_2131	PW_C062137;HMDB0116368	B(ii)	C00165	309.2417	6.5628	pos	M+H-2H2O	C19H36O5	0	38	-2.230968928	-	0.021977147	5.761	5.727	5.776	5.721	5.735	5.726	5.272	5.277	5.279	5.27	5.271	5.278	5.357	5.362	5.364	5.36	5.366	5.37	5.354	5.354	5.358	5.363	5.357	5.366	5.273	5.287	5.29	5.281	5.287	5.283	5.277	5.293	5.294
pos_3139	LysoPE(18:2(9Z,12Z)/0:0)	metab_2132	HMDB0011507	B(ii)	-	500.2747	6.5628	pos	M+Na	C23H44NO7P	0	76.4	-0.160093563	85046-18-0	0.006499553	7.479	7.465	7.458	7.471	7.465	7.481	7.711	7.73	7.716	7.704	7.707	7.702	7.725	7.759	7.736	7.729	7.716	7.722	7.77	7.765	7.759	7.761	7.752	7.755	7.807	7.802	7.798	7.812	7.811	7.81	7.694	7.699	7.7
pos_3141	SM(d18:2(4E,14Z)/14:0)	metab_2135	HMDB0240637	B(ii)	-	673.5271	6.5783	pos	M+H	C37H73N2O6P	0	47	-1.171390429	2292199-25-6	0.052200325	5.628	6.904	5.738	4.912	4.767	5.021	5.883	5.788	7.34	7.386	7.383	7.378	6.665	7.197	7.408	7.418	7.419	7.412	7.386	7.384	7.367	7.366	7.367	7.365	7.341	7.354	7.207	7.214	7.203	7.216	7.253	7.292	7.253
pos_3145	3-Gonal	metab_2138	HMDB0245878	B(ii)	-	278.2473	6.5939	pos	M+NH4	C18H28O	0	45.1	-2.093041537	-	0.010925212	5.314	5.317	5.153	5.148	5.273	5.22	5.014	4.99	5.072	5.036	5.077	5.185	5.452	5.391	5.401	5.431	5.4	5.409	5.3	5.259	5.346	5.281	5.246	5.236	5.115	5.047	5.156	5.015	5.102	5.126	5.249	5.256	5.246
pos_3150	Prostaglandin A1	metab_2144	HMDB0002656;LMFA03010005	B(ii)	C04685	369.2603	6.6096	pos	M+CH3OH+H	C20H32O4	0	79.2	-9.582667534	14152-28-4	0.012368525	5.89	5.846	5.842	5.85	5.844	5.867	5.949	5.989	5.997	5.984	5.976	5.988	6.199	6.212	6.194	6.191	6.176	6.196	6.186	6.138	6.164	6.141	6.144	6.151	6.12	6.126	6.068	6.113	6.108	6.127	6.041	6.05	6.051
pos_3151	Ceanothine B	metab_2145	HMDB0029339	B(ii)	C10001	549.2486	6.6096	pos	M+2Na-H	C29H36N4O4	0	64	7.571047667	19471-43-3	0.00666194	7.435	7.453	7.452	7.446	7.459	7.45	7.132	7.136	7.138	7.13	7.13	7.137	7.216	7.221	7.223	7.219	7.225	7.229	7.214	7.213	7.217	7.222	7.216	7.225	7.132	7.147	7.15	7.14	7.146	7.143	7.136	7.14	7.142
pos_3153	7',8'-Dihydro-8'-hydroxyreticulataxanthin	metab_2147	HMDB0039090	B(ii)	-	473.3442	6.6252	pos	M+H-H2O	C33H46O3	0	39.1	5.666943754	-	0.012631871	5.551	5.611	5.456	5.527	5.383	5.635	5.753	5.698	5.754	5.732	5.797	5.761	6.042	5.996	6.006	6.038	6.003	6.022	5.98	5.951	5.968	6	5.943	5.981	5.911	5.91	5.92	5.897	5.899	5.89	5.736	5.733	5.743
pos_3156	PI(20:1(11Z)/PGF1alpha)	metab_2150	HMDB0277163	B(ii)	-	997.6214	6.633	pos	M+CH3OH+H	C49H89O16P	0	31.2	-0.928381807	-	0.07347186	6.95	6.836	6.821	6.853	6.852	6.844	7.129	7.13	7.096	7.079	7.067	7.071	6.713	6.73	6.75	6.686	6.681	6.689	6.852	6.792	6.795	6.753	6.847	6.73	6.779	6.746	6.804	6.753	6.776	6.737	6.98	6.929	6.924
pos_3157	PI(22:2(13Z,16Z)/PGD2)	metab_2151	HMDB0277717	B(ii)	-	1019.6034	6.633	pos	M+CH3OH+H	C51H87O16P	0	32.8	-3.307020973	-	0.133814669	5.06	4.836	4.856	4.846	4.852	4.841	6.304	6.297	6.301	6.309	6.282	6.171	6.307	6.441	6.309	6.361	6.231	6.344	6.369	6.279	6.246	6.217	6.169	6.167	6.006	6.102	5.919	6.047	6.041	6.034	6.044	5.955	5.939
pos_3160	Linoleoyl Ethanolamide	metab_2155	HMDB0012252;HMDB0013624	B(i)	C13828	324.2889	6.6486	pos	M+H	C20H37NO2	67.4	0	-2.40974931	68171-52-8	0.017894685	6.184	6.184	6.16	6.199	6.181	6.204	5	4.935	5.038	5.007	4.883	5.129	4.441	4.763	4.507	4.604	4.317	4.57	4.465	4.517	4.472	4.314	4.644	4.786	5.317	5.397	5.309	5.348	5.236	5.3	5.866	5.88	5.88
pos_3163	Bipindogulomethyloside	metab_2158	HMDB0030623	B(ii)	-	591.2595	6.6564	pos	M+K	C29H44O10	0	68.1	5.163221646	53152-43-5	0.017903135	6.831	6.793	6.775	6.789	6.795	6.797	4.519	4.524	4.526	4.517	4.518	4.525	4.604	4.609	4.611	4.607	4.613	4.617	4.601	4.601	4.605	4.61	4.604	4.613	4.52	4.534	4.537	4.528	4.533	4.53	6.485	6.498	6.498
pos_3168	Subaphylline	metab_2163	HMDB0033463	B(ii)	C10497	567.2595	6.6877	pos	2M+K	C14H20N2O3	0	37.9	2.985390898	501-13-3	0.034040384	6.762	6.727	6.682	6.663	6.703	6.664	5.994	5.999	6.001	5.992	5.993	6	6.079	6.084	6.086	6.082	6.088	6.092	6.076	6.076	6.08	6.085	6.079	6.088	5.995	6.009	6.012	6.003	6.009	6.005	6.023	5.996	6.02
pos_3172	Chlorophyllide a	metab_2168	HMDB0304288	B(ii)	C02139	623.2853	6.6955	pos	M+CH3OH+H	C35H34N4O5-2	0	49.1	-1.964990543	14897-06-4;724691-52-5	0.003872584	7.156	7.188	7.179	7.156	7.154	7.167	2.912	2.917	2.918	2.91	2.911	2.918	2.996	3.002	3.003	2.999	3.005	3.009	2.994	2.993	2.997	3.002	2.996	3.006	2.912	2.927	2.93	2.92	2.926	2.923	6.003	6.006	6.004
pos_3174	SM(d18:0/12:0)	metab_2169	LMSP03010079;HMDB0012084	B(ii)	C00550	695.5096	6.6955	pos	M+2Na-H	C35H75N2O6P	0	93.6	3.262022239	-	0.066375714	4.977	6.576	5.207	4.994	5.088	5.256	5.355	5.143	7.053	7.088	7.063	7.062	5.42	6.966	7.139	7.13	7.113	7.12	7.085	7.083	7.053	7.043	7.032	7.045	7.079	7.094	6.948	6.963	6.951	6.942	7.028	7.078	7.029
pos_3175	PC(16:0/18:3(9Z,12Z,15Z))	metab_2170	LMGP01010601;PW_C004024;HMDB0007975	B(ii)	C00157	778.5356	6.6955	pos	M+Na	C42H78NO8P	0	92.4	-0.124564539	-	0.025335529	6.831	6.164	6.576	6.174	6.18	6.17	6.311	6.316	6.663	7.243	7.268	7.234	7.33	6.875	7.358	7.489	7.468	7.471	7.463	7.475	7.452	7.514	7.502	7.482	7.561	7.551	7.493	7.397	7.397	7.411	7.338	7.357	7.358
pos_3177	Terbutaline	metab_2171	HMDB0015009	B(ii)	C07129	468.3078	6.7111	pos	2M+NH4	C12H19NO3	0	54.5	2.134114917	23031-25-6	0.004408307	6.5	6.449	6.484	6.492	6.477	6.499	6.146	6.171	6.16	6.152	6.119	6.137	6.034	6.043	5.997	6.004	5.979	6.008	6.112	6.109	6.108	6.081	6.092	6.08	6.399	6.4	6.415	6.409	6.398	6.421	6.352	6.355	6.356
pos_3182	PC(18:0/0:0)	metab_2174	HMDB0010384;LMGP01050026	B(i)	C04230	546.3526	6.7268	pos	M+Na	C26H54NO7P	84.5	0	-0.747065244	19420-57-6	0.00476896	7.34	7.349	7.369	7.385	7.374	7.367	7.33	7.36	7.313	7.319	7.287	7.301	7.398	7.199	7.137	7.128	7.1	7.128	7.128	7.229	7.214	7.209	7.209	7.211	7.772	7.826	7.832	7.844	7.839	7.839	7.166	7.164	7.168
pos_3184	LysoPE(22:4(7Z,10Z,13Z,16Z)/0:0)	metab_2175	HMDB0011523	B(ii)	-	512.3111	6.7423	pos	M+H-H2O	C27H48NO7P	0	80.7	-4.629086664	-	0.086488077	3.863	3.87	3.89	3.88	3.886	3.875	4.016	4.021	4.023	4.014	4.015	4.022	4.547	4.106	4.108	4.106	4.38	4.114	4.236	4.14	4.434	4.107	4.174	4.11	6.156	6.135	6.159	6.16	6.175	6.134	4.543	4.61	4.609
pos_3185	Palmitoyl Ethanolamide	metab_2176	HMDB0002100;LMFA08040013;LMFA08040057	B(i)	C16512	300.289	6.7501	pos	M+H	C18H37NO2	73.4	0	-2.440965276	544-31-0	0.050747477	5.703	5.719	5.702	5.683	5.643	5.701	4.831	4.599	4.054	4.514	4.208	4.353	4.159	3.809	4.09	4.033	3.765	4.148	4.377	3.721	4.391	4.452	4.658	4.284	4.094	4.338	4.875	4.581	4.846	4.537	5.329	5.325	5.364
pos_3190	PI(22:2(13Z,16Z)/PGF2alpha)	metab_2180	HMDB0277721	B(ii)	-	1021.62	6.7656	pos	M+CH3OH+H	C51H89O16P	0	70.3	-2.309199641	-	0.063276882	5.379	4.772	4.814	4.782	4.788	4.777	5.939	6.049	5.847	5.953	5.769	5.847	5.955	6.063	5.905	5.803	6.03	5.878	5.927	5.87	5.873	5.939	5.742	5.897	5.365	5.31	5.575	5.276	5.409	5.217	5.625	5.575	5.582
pos_3194	Linoleic Acid ethyl ester	metab_2183	-	B(i)	-	309.2779	6.789	pos	M+H	C20H36O2	48.2	0	-2.85078855	-	0.018000371	5.543	5.551	5.581	5.594	5.535	5.56	4.933	4.938	4.94	4.931	4.932	4.939	5.018	5.023	5.024	5.021	5.027	5.031	5.015	5.015	5.018	5.023	5.018	5.027	4.934	4.948	4.951	4.942	4.947	4.944	4.938	4.95	4.935
pos_3196	Guanethidine	metab_2185	HMDB0015301;MJDBOTE0001576	B(ii)	C07036	198.185	6.7965	pos	M+	C10H22N4	0	31.7	2.557183472	645-43-2;55-65-2	0.106936885	3.785	3.724	3.745	3.734	4.22	3.748	4.718	4.79	4.739	4.747	4.729	4.826	5.142	5.214	5.224	5.211	5.195	5.16	5.072	5.151	5.045	5.059	5.063	5.046	4.439	4.723	4.502	4.545	4.61	4.659	4.712	4.71	4.789
pos_3197	MG(20:4(5Z,8Z,11Z,14Z)-OH(17)/0:0/0:0)	metab_2186	HMDB0260471	B(ii)	-	395.2758	6.7965	pos	M+H	C23H38O5	0	30.6	-8.574895923	-	0.029966397	5.668	5.667	5.699	5.686	5.797	5.581	5.368	5.373	5.375	5.366	5.367	5.374	5.453	5.458	5.459	5.456	5.462	5.466	5.45	5.45	5.453	5.458	5.453	5.462	5.369	5.383	5.386	5.377	5.382	5.379	5.393	5.37	5.371
pos_3199	Pheophorbide a	metab_2188	HMDB0256449	B(ii)	C18021	615.2567	6.7965	pos	M+Na	C35H36N4O5	0	85.2	-1.876601836	15664-29-6	0.01078519	7.226	7.231	7.25	7.266	7.258	7.262	7.005	7.01	7.011	7.003	7.004	7.011	7.09	7.095	7.096	7.093	7.099	7.103	7.087	7.086	7.09	7.095	7.089	7.099	7.005	7.02	7.023	7.013	7.019	7.016	7.01	7.007	7.016
pos_3204	Novobiocin	metab_2195	HMDB0015185;MJDBOTE0001496	B(ii)	C05080	645.2671	6.8121	pos	M+CH3OH+H	C31H36N2O11	0	60.7	2.792921562	303-81-1	0.172252839	6.465	6.443	6.474	6.422	6.428	6.427	4.726	4.731	4.733	4.724	4.725	4.732	4.811	4.816	4.818	4.814	4.82	4.824	4.808	4.808	4.812	4.817	4.811	4.82	4.727	4.742	4.744	4.735	4.741	4.738	4.731	4.863	4.748
pos_3212	7-Hexadecynoic acid	metab_2202	HMDB0247253;LMFA01030496	B(ii)	-	285.2417	6.851	pos	M+CH3OH+H	C16H28O2	0	51.8	-2.945264423	-	0.009552379	5.75	5.698	5.665	5.704	5.713	5.725	5.071	5.076	5.077	5.069	5.07	5.077	5.156	5.161	5.162	5.159	5.165	5.169	5.153	5.152	5.156	5.161	5.155	5.165	5.072	5.086	5.089	5.079	5.085	5.082	5.076	5.073	5.081
pos_3215	20alpha-Dihydroprogesterone	metab_2204	LMST02030169;HMDB0003069	B(ii)	C04042	349.273	6.8666	pos	M+CH3OH+H	C21H32O2	0	45.6	-2.254648063	145-14-2	0.003339213	7.459	7.5	7.522	7.514	7.519	7.507	6.97	6.582	6.552	6.409	6.523	6.438	6.749	6.595	6.554	6.552	6.564	6.586	6.489	6.468	6.606	6.579	6.54	6.558	6.166	6.126	6.177	6.124	6.143	6.152	7.172	7.169	7.171
pos_323	(2Z)-2-(3-Phenylpropoxyimino)butanoic acid	metab_2215	HMDB0249299	B(ii)	-	274.0819	2.682	pos	M+H, M+K	C13H17NO3	0	36.9	-8.941828281	-	0.009767401	4.238	4.363	4.097	4.406	4.335	4.323	5.357	5.327	5.341	5.313	5.303	5.357	5.199	5.227	5.225	5.209	5.197	5.207	5.277	5.315	5.284	5.289	5.318	5.342	5.081	5.041	5.086	5.056	5.056	5.091	5.063	5.056	5.056
pos_3239	N,N-Dimethylsphingosine	metab_2221	LMSP01070001;HMDB0013645	B(ii)	C13914	310.3098	6.968	pos	M+H-H2O	C20H41NO2	0	31.7	-1.975698067	122314-67-4	0.008907525	6.753	6.74	6.76	6.76	6.767	6.755	6.655	6.646	6.616	6.645	6.613	6.614	6.89	6.896	6.881	6.889	6.867	6.895	6.831	6.824	6.81	6.829	6.819	6.814	6.603	6.594	6.607	6.608	6.609	6.61	6.733	6.73	6.737
pos_324	Gluten exorphin B4	metab_2222	HMDB0059794	B(ii)	-	530.1919	2.682	pos	M+2H, M+H	C24H27N5O9	0	34.1	7.026001976	-	0.007106678	4.345	4.259	4.179	4.272	4.214	4.422	7.091	7.08	7.032	7.088	7.039	7.072	6.965	6.957	6.972	6.968	6.934	6.912	6.822	6.842	6.687	6.715	6.769	6.742	6.786	6.781	6.781	6.774	6.782	6.776	6.632	6.626	6.627
pos_3240	Lubiprostone	metab_2223	HMDB0015180	B(ii)	C13707	413.2113	6.968	pos	M+Na	C20H32F2O5	0	40.8	0.694960542	333963-40-9;136790-76-6	0.019517433	5.861	5.851	5.826	5.863	5.856	5.857	5.944	5.963	5.86	5.818	5.79	5.775	6.208	6.194	6.071	6.038	6.037	6.046	6.047	6.019	6.027	6.044	6.022	6.074	5.929	5.978	5.933	5.95	5.945	5.928	5.97	5.967	5.982
pos_3241	Cholyltyrosine	metab_2224	HMDB0242377	B(ii)	-	610.3088	6.968	pos	M+K	C33H49NO7	0	50.7	-9.13892093	-	0.030764967	6.992	6.973	6.991	7.044	7.034	7.079	7.2	7.237	7.137	7.13	7.087	7.101	7.072	7.108	7.056	7.035	7.013	7.015	7.08	7.091	7.084	7.079	7.051	7.079	7.14	7.165	7.175	7.219	7.225	7.202	7.141	7.164	7.164
pos_3242	SM(d18:0/16:1(9Z))	metab_2225	HMDB0013464	B(ii)	C00550	725.5562	6.968	pos	M+Na	C39H79N2O6P	0	95.6	-0.863791708	-	0.032898897	7.092	6.067	6.965	6.791	6.701	6.71	6.748	6.777	6.78	7.162	7.167	7.168	7.236	6.742	7.093	7.265	7.301	7.312	7.264	7.305	7.243	7.312	7.308	7.332	7.461	7.458	7.442	7.468	7.493	7.482	7.309	7.308	7.333
pos_3244	PC(20:4(8Z,11Z,14Z,17Z)/20:0)	metab_2226	LMGP01012213;PW_C004519;HMDB0008471	B(ii)	C00157	879.6515	7.007	pos	M+ACN+H	C48H88NO8P	0	56.3	-8.420617932	-	0.116753996	6.504	6.536	6.581	6.607	6.619	6.587	4.793	4.798	4.8	4.791	4.792	4.799	6.125	5.968	5.855	5.661	5.741	5.703	5.093	5.334	5.132	4.884	5.061	5.076	4.794	4.809	4.812	4.802	4.808	4.805	5.724	5.815	5.815
pos_3248	Docosapentaenoic acid (22n-3)	metab_2230	HMDB0006528;PW_C002795	B(ii)	C16513	363.2887	7.0461	pos	M+CH3OH+H	C22H34O2	0	54.4	-2.110308676	24880-45-3	0.037215501	6.747	6.901	6.975	6.982	6.992	6.986	6.764	6.275	5.147	3.99	3.734	3.741	6.016	5.468	3.827	3.823	3.829	3.833	3.818	3.817	3.821	3.826	3.82	3.829	3.736	3.751	3.754	3.744	3.75	3.747	6.36	6.332	6.333
pos_3250	PG(i-12:0/a-17:0)	metab_2233	HMDB0116657;PW_C076275	B(ii)	C00344	663.4533	7.0617	pos	M+H-H2O	C35H69O10P	0	74.4	-9.199993401	-	0.010981729	6.766	6.758	6.775	6.787	6.78	6.756	6.847	6.807	6.779	6.765	6.752	6.773	6.984	6.97	6.955	6.891	6.953	6.928	6.891	6.915	6.899	6.895	6.898	6.916	6.82	6.853	6.823	6.882	6.87	6.866	6.546	6.537	6.544
pos_3251	Midodrine	metab_2234	HMDB0014356	B(ii)	C07890	526.2883	7.0695	pos	2M+NH4	C12H18N2O4	0	61.6	2.228406784	42794-76-3;133163-28-7	0.021090533	4.918	4.502	4.105	5.029	4.799	4.692	6.297	6.38	6.235	6.227	6.142	6.174	6.372	6.398	6.309	6.253	6.274	6.265	6.328	6.361	6.322	6.364	6.32	6.358	6.091	6.186	6.161	6.202	6.225	6.181	6.062	6.066	6.079
pos_3254	LysoPC(20:4(8Z,11Z,14Z,17Z)/0:0)	metab_2237	HMDB0010396	B(ii)	C04230	544.3367	7.1007	pos	M+H	C28H50NO7P	0	86.4	-5.596544312	-	0.005996628	8.118	8.08	8.074	8.112	8.086	8.072	8.05	8.062	7.998	8.017	7.967	7.976	7.635	7.668	7.655	7.642	7.64	7.647	7.854	7.872	7.877	7.871	7.863	7.882	8.271	8.289	8.322	8.314	8.316	8.314	8.177	8.174	8.179
pos_3257	TG(18:3(6Z,9Z,12Z)/18:4(6Z,9Z,12Z,15Z)/22:6(4Z,7Z,10Z,13Z,16Z,19Z))	metab_2239	HMDB0053193;PW_C033714	B(ii)	-	953.7251	7.1164	pos	M+CH3OH+H	C61H92O6	0	34.5	2.419465047	-	0.004803894	6.916	6.948	6.97	7.018	7	7.011	4.252	4.256	4.258	4.25	4.25	4.257	6.004	5.997	5.885	5.853	5.753	5.742	4.91	4.348	4.74	4.708	4.336	4.614	4.252	4.267	4.27	4.26	4.266	4.263	6.349	6.353	6.353
pos_3260	13E-Docosenamide	metab_2243	-	B(i)	-	338.3412	7.1711	pos	M+H	C22H43NO	64.5	0	-1.671502316	-	0.010486308	5.709	5.686	5.763	5.706	5.676	5.765	5.608	5.632	5.579	5.585	5.568	5.646	5.871	5.872	5.867	5.837	5.87	5.842	5.871	5.925	5.878	5.913	5.92	5.849	5.723	5.676	5.652	5.648	5.645	5.708	5.864	5.86	5.869
pos_3264	25-Ethoxy-24-methoxycylcoartanol	metab_2246	HMDB0302828	B(ii)	-	506.4563	7.1868	pos	M+NH4	C32H56O3	0	44.2	-1.028951076	-	0.009083255	5.469	5.403	5.433	5.429	5.471	5.443	3.786	3.79	3.792	3.784	3.784	3.791	3.87	3.876	3.877	3.873	3.879	3.883	3.868	3.867	3.871	3.876	3.87	3.947	6.147	6.195	6.19	6.195	6.195	6.225	5.591	5.584	5.589
pos_3266	Carboprost methyl	metab_2248	HMDB0249645	B(ii)	-	415.3022	7.2024	pos	M+CH3OH+H	C22H38O5	0	34.3	-8.343647561	-	0.00789903	6.147	6.138	6.168	6.123	6.131	6.088	6.16	6.189	6.164	6.158	6.181	6.158	6.332	6.342	6.326	6.329	6.335	6.335	6.291	6.313	6.312	6.287	6.306	6.32	6.254	6.253	6.261	6.27	6.259	6.277	6.247	6.24	6.245
pos_3272	Cyclohexane	metab_2255	HMDB0029597	B(ii)	C11249	102.128	7.2416	pos	M+NH4	C6H12	0	64	2.666461327	110-82-7	0.009488201	8.237	8.228	8.24	8.234	8.233	8.237	8.275	8.279	8.277	8.269	8.274	8.274	8.406	8.413	8.402	8.403	8.4	8.398	8.388	8.385	8.381	8.385	8.383	8.382	8.349	8.344	8.336	8.34	8.344	8.34	8.339	8.336	8.331
pos_3276	Floionolic acid	metab_2259	HMDB0034295;LMFA02000147	B(ii)	C19621	315.2524	7.2963	pos	M+H-H2O	C18H36O5	0	80.7	-1.689076329	17705-68-9	0.00406185	6.523	6.51	6.525	6.53	6.537	6.515	6.54	6.557	6.539	6.526	6.524	6.541	6.69	6.68	6.681	6.653	6.677	6.652	6.632	6.651	6.653	6.637	6.67	6.656	6.623	6.63	6.629	6.617	6.631	6.652	6.639	6.641	6.642
pos_3282	4,4'-Dioctyldiphenylamine	metab_2266	-	B(i)	-	394.3464	7.3276	pos	M+H	C28H43N	83.4	0	-0.991629124	-	0.015686704	6.333	6.316	6.327	6.331	6.335	6.328	6.356	6.375	6.36	6.349	6.329	6.34	6.512	6.517	6.527	6.495	6.507	6.479	6.483	6.498	6.495	6.479	6.481	6.492	6.459	6.448	6.44	6.438	6.456	6.463	6.453	6.44	6.451
pos_3297	N-Arachidonoyl Lysine	metab_2279	HMDB0241999	B(ii)	-	865.6717	7.4371	pos	2M+H	C26H44N2O3	0	71.3	-6.892656674	-	0.137013098	5.915	5.846	5.982	5.985	5.919	6.048	4.368	4.373	4.375	4.367	4.367	4.374	5.231	4.995	4.469	5.107	4.807	4.466	5.042	5.393	5.541	5.279	5.4	5.228	4.369	4.384	4.387	4.377	4.383	4.38	5.214	5.212	5.105
pos_3298	Butylisopropylamine	metab_2280	-	B(i)	-	116.1435	7.445	pos	M+H	C7H17N	52.7	0	1.223693446	-	0.000950689	6.829	6.812	6.838	6.826	6.827	6.826	6.875	6.871	6.866	6.863	6.863	6.867	7.013	7.018	7.007	6.997	6.999	7.002	6.983	6.985	6.976	6.982	6.987	6.984	6.945	6.942	6.94	6.94	6.952	6.953	6.934	6.933	6.934
pos_330	Phenylalanylglutamic acid	metab_2283	HMDB0028994	B(ii)	-	317.113	2.6977	pos	M+H, M+Na	C14H18N2O5	0	38.6	7.361428071	3617-45-6	0.015514417	4.791	4.824	4.674	4.79	4.689	4.783	5.317	5.344	5.459	5.249	5.54	5.4	5.686	5.662	5.646	5.681	5.686	5.734	5.477	5.511	5.829	5.817	5.692	5.748	5.468	5.44	5.529	5.38	5.384	5.461	5.337	5.349	5.348
pos_3304	Calcitroic acid	metab_2288	HMDB0006472	B(ii)	C18230	413.2114	7.4919	pos	M+K	C23H34O4	0	43.9	6.757425582	71204-89-2	0.009306403	5.768	5.782	5.777	5.696	5.816	5.78	5.934	5.916	5.88	5.871	5.822	5.844	6.119	6.108	6.092	6.034	6.042	6.044	6.007	6.004	5.964	5.935	5.986	5.965	5.865	5.864	5.891	5.897	5.874	5.917	5.916	5.922	5.914
pos_3321	PS(22:6(4Z,7Z,10Z,13Z,16Z,19Z)/19:0)	metab_2305	LMGP03010833;HMDB0256888	B(ii)	-	872.5378	7.5701	pos	M+Na	C47H80NO10P	0	75	-4.031990828	-	0.055047582	5.332	5.87	4.976	3.116	3.387	3.994	3.369	3.257	6.332	6.528	6.56	6.542	6.161	6.295	6.673	6.765	6.781	6.787	6.771	6.768	6.812	6.806	6.821	6.822	6.74	6.742	6.538	6.376	6.351	6.298	6.552	6.593	6.552
pos_3327	Neoporrigenin B	metab_2311	HMDB0032680	B(ii)	-	485.2633	7.6014	pos	M+K	C27H42O5	0	37.9	-6.822202257	196607-74-6	0.005485207	7.07	7.045	7.049	7.056	7.069	7.075	6.742	6.762	6.735	6.723	6.725	6.736	6.533	6.543	6.518	6.524	6.504	6.517	6.662	6.671	6.678	6.67	6.668	6.678	6.871	6.872	6.87	6.884	6.887	6.878	6.917	6.921	6.921
pos_3328	LysoPC(18:1(11Z)/0:0)	metab_2312	HMDB0010385	B(ii)	C04230	544.3372	7.6014	pos	M+Na	C26H52NO7P	0	96.5	-0.302210546	-	0.005200811	8.543	8.518	8.523	8.53	8.535	8.541	8.24	8.253	8.229	8.218	8.229	8.226	8.033	8.037	8.028	8.025	8.019	8.026	8.166	8.174	8.181	8.168	8.165	8.165	8.375	8.386	8.383	8.393	8.39	8.385	8.408	8.405	8.409
pos_3333	SM(d17:1/16:0)	metab_2317	-	B(i)	-	711.5396	7.617	pos	M+Na	C38H77N2O6P	94.6	0	-2.188273906	-	0.285493824	3.818	4.578	3.845	3.835	3.841	3.83	3.971	3.976	5.557	5.814	5.828	5.624	5.582	5.02	6.006	6.116	6.126	6.148	6.06	6.084	6.162	6.181	6.174	6.167	6.117	6.125	5.793	5.769	5.738	5.698	5.141	5.38	5.383
pos_3336	LysoPC(18:2(9Z,12Z)/0:0)	metab_2320	HMDB0010386	B(ii)	-	1039.6683	7.617	pos	2M+H	C26H50NO7P	0	43.3	-3.79891107	22252-07-9	0.118666566	6.929	6.835	6.874	6.823	6.816	6.824	6.397	6.369	6.388	6.264	6.306	6.249	5.567	5.473	5.463	5.367	5.494	5.306	5.806	5.616	5.654	5.71	5.557	5.465	6.235	6.302	6.198	6.162	6.239	6.189	6.513	6.52	6.424
pos_3337	Muzanzagenin	metab_2321	HMDB0032601	B(ii)	-	481.2322	7.6326	pos	M+K	C27H38O5	0	45.3	-6.451893094	197080-19-6	0.006989048	6.02	5.986	5.954	6.006	5.99	5.969	5.698	5.64	5.668	5.643	5.639	5.644	5.303	5.337	5.135	5.231	5.256	5.275	5.409	5.351	5.34	5.37	5.171	5.403	5.479	5.434	5.491	5.308	5.384	5.451	5.734	5.731	5.737
pos_3338	LysoPI(18:0/0:0)	metab_2322	HMDB0240261	B(ii)	-	623.316	7.6326	pos	M+Na	C27H53O12P	0	72.1	-1.153980972	327620-46-2	0.139144435	4.392	5.3	5.026	4.894	4.831	4.332	5.03	4.941	5.676	5.76	5.883	5.829	5.655	5.7	5.547	5.483	5.507	5.555	5.448	5.426	5.677	5.658	5.695	5.681	5.476	5.591	5.54	5.677	5.59	5.537	5.539	5.632	5.525
pos_3341	PC(18:3(9Z,12Z,15Z)/16:0)	metab_2325	HMDB0008199;LMGP01011677;PW_C004247	B(ii)	C00157	756.5534	7.6481	pos	M+H	C42H78NO8P	0	74.5	-0.519468789	-	0.014235542	6.641	7.063	6.39	5.526	2.608	2.597	4.45	4.331	7.137	7.229	7.256	7.257	6.766	7.154	7.411	7.464	7.469	7.464	7.455	7.431	7.512	7.494	7.489	7.513	7.485	7.486	7.352	7.336	7.342	7.336	7.331	7.341	7.342
pos_3351	PC(20:5(5Z,8Z,11Z,14Z,16E)-OH(18)/2:0)	metab_2333	HMDB0288865	B(ii)	-	564.3133	7.6871	pos	M+H-2H2O	C30H50NO9P	0	62.6	8.139926497	-	0.039646956	5.06	5.191	5.09	5.028	4.953	4.998	5.132	5.219	5.217	5.181	5.259	5.17	5.329	5.234	5.186	5.236	5.2	5.247	5.249	5.297	5.311	5.352	5.273	5.344	5.668	5.608	5.663	5.641	5.654	5.654	5.391	5.42	5.421
pos_336	O-Ethyl-4-[(2',3',4'-tri-O-acetyl-alpha-L-rhamnosyloxy)benzyl]carbamate	metab_2342	HMDB0031949	B(ii)	-	509.2134	2.7056	pos	M+NH4, M+ACN+H	C22H29NO10	0	37.6	0.839843887	159733-93-4	0.093793784	2.119	2.126	2.146	2.136	2.142	2.937	5.487	5.511	5.528	5.535	5.514	5.56	5.985	6.025	6.016	6.017	6.012	6.01	5.872	5.876	5.837	5.877	5.858	5.851	5.057	4.899	5.063	5.133	5.029	5.032	5.198	5.13	5.129
pos_338	Halleridone	metab_2363	HMDB0302803	B(ii)	-	137.0596	2.7134	pos	M+H-H2O, M+Na	C8H10O3	0	31.6	-0.787053454	-	0.02829213	4.659	4.611	4.634	4.596	4.581	4.623	4.704	4.682	4.646	4.662	4.695	4.682	4.782	4.76	4.836	4.817	4.807	4.726	4.934	4.858	4.985	4.944	4.989	4.984	5.541	5.539	5.53	5.537	5.531	5.539	5.062	5.055	5.079
pos_34	4-Oxo-L-proline	metab_2385	HMDB0304793;HMDB0246561	B(ii)	C01877	130.0499	1.1234	pos	M+H, 2M+H, M+Na	C5H7NO3	0	40.1	0.138132434	4347-18-6	0.004792932	7.277	7.261	7.26	7.253	7.258	7.254	7.211	7.21	7.213	7.208	7.218	7.22	7.352	7.355	7.357	7.355	7.357	7.361	7.22	7.225	7.221	7.231	7.23	7.224	7.005	7.007	7.006	7.001	7.011	7.004	7.238	7.234	7.234
pos_344	Serylisoleucine	metab_2429	HMDB0029042	B(ii)	-	260.16	2.7212	pos	M+H, M+ACN+H	C9H18N2O4	0	49.3	-2.299367049	91086-51-0	0.014131909	5.483	5.485	5.475	5.479	5.426	5.468	5.241	5.24	5.252	5.227	5.213	5.246	5.339	5.32	5.331	5.299	5.317	5.322	5.023	4.963	5.01	5.028	4.962	4.942	4.943	4.912	4.948	4.939	4.899	4.92	5.206	5.204	5.195
pos_3441	10-hydroxy-(2E,8E)-decadien-4-ynoic Acid	metab_2431	HMDB0062773	B(ii)	-	222.1122	7.9063	pos	M+ACN+H	C10H12O3	0	49.5	-1.469677238	-	0.011100778	5.727	5.704	5.712	5.698	5.667	5.672	5.632	5.634	5.645	5.661	5.659	5.657	5.738	5.771	5.743	5.774	5.756	5.768	5.756	5.765	5.76	5.774	5.779	5.781	5.769	5.752	5.762	5.75	5.759	5.764	5.767	5.758	5.759
pos_3443	Dimethylethanolamine	metab_2433	HMDB0032231	B(ii)	C04308	90.0916	7.9298	pos	M+H	C4H11NO	0	72.1	2.977187467	108-01-0	0.032263037	5.826	5.813	5.823	5.828	5.821	5.837	5.791	5.785	5.789	5.797	5.799	5.807	5.896	5.917	5.913	5.932	5.931	5.931	5.926	5.934	5.936	5.951	5.951	5.96	5.97	5.983	5.978	5.989	5.994	6.004	5.913	5.911	5.936
pos_3449	Dibutyl Phthalate	metab_2439	HMDB0033244;MJDBOTE0001756	B(i)	C14214	279.1588	8.0393	pos	M+H	C16H22O4	90	0	-0.936310593	84-74-2	0.017997915	5.549	5.554	5.555	5.54	5.575	5.556	5.51	5.465	5.468	5.483	5.485	5.471	5.559	5.573	5.576	5.6	5.589	5.584	5.564	5.564	5.616	5.617	5.59	5.603	5.626	5.595	5.603	5.606	5.615	5.591	5.614	5.599	5.603
pos_3458	4-Amino-1-piperidinecarboxylic acid	metab_2449	HMDB0060385	B(ii)	C16837	109.0762	8.1802	pos	M+H-2H2O	C6H12N2O2	0	60.9	1.563317647	959317-82-9	0.01806611	4.422	4.356	4.415	4.226	4.363	4.358	4.572	4.532	4.486	4.519	4.534	4.479	4.541	4.503	4.606	4.579	4.579	4.538	4.533	4.444	4.595	4.54	4.488	4.468	4.497	4.416	4.428	4.449	4.403	4.39	4.457	4.47	4.455
pos_3466	Etiracetam	metab_2458	HMDB0252105;HMDB0015333	B(ii)	C07841	153.102	8.1879	pos	M+H-H2O	C8H14N2O2	0	53.3	-1.344431032	102767-28-2	0.014537481	4.552	4.394	4.439	4.196	4.33	4.298	4.674	4.648	4.725	4.769	4.744	4.725	4.793	4.833	4.878	4.853	4.902	4.824	4.821	4.761	4.871	4.823	4.758	4.794	4.755	4.682	4.702	4.675	4.639	4.61	4.677	4.687	4.688
pos_348	N,n-Dimethylguanosine	metab_2473	-	B(i)	-	311.1233	2.7446	pos	M+, M+H	C12H17N5O5	39	0	1.096281571	-	0.003883924	5.764	5.816	5.783	5.783	5.792	5.777	5.551	5.57	5.579	5.576	5.558	5.598	5.373	5.412	5.383	5.418	5.431	5.444	5.478	5.514	5.482	5.545	5.493	5.52	6.245	6.227	6.234	6.228	6.22	6.229	5.998	5.994	5.996
pos_349	3-Methoxytyramine	metab_2484	HMDB0000022;PW_C000015;HMDB0259535	B(ii)	C05587	209.1282	2.7525	pos	M+ACN+H, 2M+ACN+Na	C9H13NO2	0	46.4	-1.677569318	554-52-9	0.00083421	4.975	4.925	4.942	4.92	4.928	4.902	5.989	5.99	5.997	5.986	6.005	6.011	6.208	6.2	6.199	6.209	6.212	6.201	5.974	5.964	5.961	5.963	5.961	5.98	5.711	5.713	5.713	5.707	5.703	5.708	5.774	5.773	5.774
pos_3494	Palmitic acid	metab_2489	HMDB0303203;HMDB0000220;PW_C000145;LMFA01010001	B(ii)	C00249	274.2739	7.961	pos	M+NH4	C16H32O2	0	66.2	-0.557758075	1957-10-3	0.162637784	4.321	3.833	3.735	4.275	3.164	4.233	3.638	3.672	3.64	3.793	4.021	3.68	4.022	4.035	4.002	4.07	4.061	3.711	3.857	3.726	4.037	3.976	3.99	3.859	3.696	3.759	3.998	4.057	4.222	3.859	4.189	4.077	4.066
pos_3499	2-Aminopyridine	metab_2494	HMDB0245026	B(i)	-	112.0871	7.9063	pos	M+NH4	C5H6N2	30.8	0	1.954055115	-	0.003430256	4.952	4.875	4.83	4.791	4.748	4.731	5.014	5.099	5.114	5.123	5.141	5.133	5.195	5.247	5.256	5.266	5.278	5.244	5.271	5.28	5.276	5.283	5.269	5.264	5.245	5.212	5.227	5.214	5.205	5.202	5.147	5.144	5.146
pos_35	4-(2-Aminophenyl)-2,4-dioxobutanoic acid	metab_2495	HMDB0000978;PW_C000778	B(ii)	C01252	225.0866	1.272	pos	M+H-H2O, M+NH4, M+H	C10H9NO4	0	43.5	-1.66255573	90924-76-8	0.00652484	5.851	5.846	5.848	5.842	5.827	5.849	6.521	6.497	6.48	6.513	6.494	6.514	6.821	6.829	6.829	6.822	6.808	6.788	6.699	6.729	6.632	6.594	6.685	6.606	7.961	7.967	7.971	7.969	7.973	7.964	7.243	7.238	7.238
pos_357	Isonicophen	metab_2569	HMDB0247959	B(ii)	-	299.091	2.7998	pos	M+H-2H2O, M+	C15H13N3O4	0	31.1	1.418464626	-	0.013941323	3.77	3.336	3.356	3.793	3.352	3.341	5.285	5.253	5.257	5.315	5.267	5.269	5.289	5.325	5.249	5.238	5.313	5.28	5.262	5.242	5.253	5.232	5.224	5.264	5.219	5.247	5.186	5.271	5.217	5.234	4.899	4.889	4.889
pos_358	(2S)-3-Hydroxy-1-[(2S)-pyrrolidine-2-carbonyl]pyrrolidine-2-carboxylic acid	metab_2579	HMDB0257791	B(ii)	-	229.118	2.7998	pos	M+H, M+Na	C10H16N2O4	0	44.4	-1.35799786	-	0.004119431	5.582	5.475	5.471	5.468	5.489	5.507	5.297	5.241	5.261	5.305	5.236	5.258	6.216	6.211	6.206	6.203	6.224	6.197	6.08	6.073	6.056	6.063	6.053	6.07	6.143	6.13	6.136	6.146	6.117	6.136	5.949	5.947	5.946
pos_3595	Cyclosquamosin A	metab_2594	HMDB0303367	B(ii)	-	606.3079	7.7027	pos	M+H-2H2O	C31H43N7O8	0	73.7	6.935241569	-	0.010837403	6.134	6.113	6.141	6.129	6.156	6.119	5.828	5.815	5.827	5.785	5.825	5.88	5.683	5.673	5.649	5.649	5.619	5.689	5.831	5.827	5.801	5.797	5.815	5.849	6.012	5.954	5.982	5.964	5.972	5.999	6.008	6.006	6.015
pos_3597	LysoPE(18:3(6Z,9Z,12Z)/0:0)	metab_2596	HMDB0011508	B(ii)	-	498.2587	7.7027	pos	M+Na	C23H42NO7P	0	39.1	-0.868661621	-	0.008468632	6.126	6.093	6.076	6.064	6.027	6.039	5.627	5.313	5.357	5.39	5.529	5.47	5.19	5.274	5.205	5.156	5.286	5.28	5.485	5.442	5.358	5.505	5.28	5.4	5.747	5.714	5.798	5.6	5.669	5.792	5.771	5.776	5.768
pos_3629	(3alpha,5beta,7alpha)-23-Carboxy-7-hydroxy-24-norcholan-3-yl-beta-D-Glucopyranosiduronic acid	metab_2629	LMST05010028;HMDB0243600	B(ii)	-	607.2916	7.6794	pos	M+K	C30H48O10	0	42.6	6.447347413	-	0.060500837	6.022	6.194	6.005	5.97	5.965	5.879	5.487	5.413	5.289	5.361	5.454	5.454	5.393	5.203	5.379	5.188	5.226	5.33	5.347	5.451	5.349	5.437	5.446	5.438	5.534	5.448	5.409	5.308	5.436	5.467	5.667	5.713	5.713
pos_3634	Sugeonol	metab_2635	HMDB0041036;LMPR0103450003	B(ii)	C17504	510.3554	7.6716	pos	2M+ACN+H	C15H22O2	0	42.8	-5.17807828	19419-58-0	0.016586337	6.31	6.299	6.232	6.295	6.235	6.302	5.949	6.085	6.008	6.097	5.975	5.997	5.239	5.566	5.385	5.651	5.389	5.595	5.724	5.727	5.797	5.806	5.745	5.855	6.28	6.309	6.319	6.285	6.344	6.26	6.172	6.16	6.16
pos_3641	1-O-Hexadecyl-sn-glycero-3-phosphocholine	metab_2643	HMDB0243890;LMGP01060010	B(ii)	C13903	504.3438	7.6638	pos	M+Na	C24H52NO6P	0	41.5	2.854098545	-	0.025229602	5.955	5.911	5.958	5.979	5.968	5.957	5.537	5.484	5.524	5.514	5.574	5.492	4.944	5.147	5.021	5.075	5.077	4.864	5.264	5.274	5.308	5.194	5.204	5.351	5.574	5.505	5.557	5.542	5.613	5.529	5.701	5.682	5.682
pos_3643	Contignasterol	metab_2645	HMDB0250439	B(ii)	C19902	1017.6866	7.6559	pos	2M+H	C29H48O7	0	36.8	-0.64173076	137571-30-3	0.061161923	7.014	6.928	6.96	6.954	6.951	6.958	6.444	6.406	6.431	6.375	6.366	6.377	5.755	5.702	5.758	5.753	5.72	5.631	6.096	5.977	6.101	5.875	5.988	5.99	6.63	6.612	6.621	6.63	6.621	6.602	6.66	6.659	6.613
pos_3645	SM(d17:2(4E,8Z)/16:0)	metab_2647	HMDB0240677	B(ii)	-	687.5434	7.6559	pos	M+H	C38H75N2O6P	0	30.6	-0.168831554	-	0.068622866	4.815	4.969	4.842	4.832	4.838	4.827	4.969	4.973	5.328	5.499	5.434	5.468	5.053	5.419	5.881	5.905	5.902	5.895	5.891	5.814	5.788	5.803	5.803	5.804	5.697	5.717	5.038	5.3	4.983	5.134	5.484	5.48	5.429
pos_3646	Ruscogenin	metab_2648	HMDB0257364;LMST01080038	B(ii)	C08909	494.324	7.6559	pos	M+ACN+Na	C27H42O4	0	57.7	-0.295883034	472-11-7	0.008540743	5.894	5.888	5.894	5.924	5.911	5.928	5.734	5.753	5.715	5.689	5.692	5.709	5.228	5.311	5.137	5.208	5.219	5.153	5.664	5.711	5.681	5.651	5.657	5.704	5.92	5.908	5.966	5.864	5.908	5.929	5.829	5.835	5.836
pos_3648	LysoPC(20:2(11Z,14Z)/0:0)	metab_2650	HMDB0010392	B(ii)	C04230	548.3703	7.6559	pos	M+H	C28H54NO7P	0	62.3	-1.40446381	-	0.045842182	5.874	5.836	5.916	5.865	5.861	5.956	5.822	5.782	5.709	5.68	5.711	5.694	4.722	4.88	4.339	4.435	4.319	4.261	5.285	5.255	5.036	5.205	5.131	5.173	5.515	5.589	5.548	5.542	5.646	5.653	5.662	5.659	5.695
pos_3650	4-Trimethylammoniobutanoic acid	metab_2653	PW_C000899;HMDB0001161	B(ii)	C01181	184.073	7.6559	pos	M+K	C7H15NO2	0	34	-2.805009462	407-64-7	0.014528122	6.195	6.151	6.151	6.176	6.169	6.158	6.23	6.205	6.26	6.25	6.265	6.239	5.984	6.008	6.038	6.036	6.017	6.045	6.14	6.155	6.16	6.155	6.141	6.153	6.371	6.384	6.382	6.364	6.37	6.379	6.316	6.325	6.313
pos_3651	GPCho(18:1/16:0)	metab_2654	HMDB0011239;HMDB0011305;HMDB0011272;HMDB0008067;HMDB0008126;HMDB0013426;HMDB0013424;HMDB0008100	B(i)	C00157	782.5681	7.6481	pos	M+Na	C42H82NO8P	58.1	0	1.458402006	-	0.03827494	6.494	6.727	6.196	5.182	4.703	4.692	4.833	5.416	6.851	6.993	7.039	7.053	6.696	6.875	7.072	7.166	7.193	7.188	7.192	7.156	7.224	7.208	7.206	7.25	7.211	7.201	7.09	7.002	6.979	6.965	7.103	7.099	7.072
pos_3654	1-(5Z,8Z,11Z,14Z-eicosatetraenoyl)-sn-glycero-3-phosphate	metab_2657	HMDB0062312;LMGP10050013	B(ii)	-	500.2746	7.6403	pos	M+ACN+H	C23H39O7P	0	54.8	-5.627697121	-	0.014017648	5.751	5.803	5.801	5.776	5.757	5.747	5.765	5.57	5.651	5.625	5.732	5.675	5.322	5.306	5.302	5.207	5.41	5.263	5.551	5.503	5.438	5.593	5.475	5.449	5.744	5.699	5.738	5.569	5.664	5.759	5.602	5.594	5.606
pos_3657	1-Heneicosanoyl-glycero-3-phosphoserine	metab_2660	HMDB0243883;LMGP03050026	B(ii)	-	532.3364	7.6326	pos	M+H-2H2O	C27H54NO9P	0	62.8	-5.908575487	-	0.035800421	6.024	5.943	5.947	5.953	5.933	5.945	5.555	5.675	5.579	5.604	5.59	5.629	4.455	3.769	4.147	4.304	3.773	4.569	4.941	5.078	4.991	5.235	4.952	5.15	5.943	5.946	5.981	5.976	6.001	5.908	5.869	5.866	5.894
pos_3659	Tyr-Gly-Gly-Trp-Leu	metab_2662	HMDB0259342	B(ii)	-	617.2695	7.6248	pos	M+Na	C30H38N6O7	0	50	0.1937878	-	0.211823468	6.357	6.769	6.807	6.804	6.777	6.785	6.836	6.281	6.208	6.186	6.215	6.186	6.554	5.816	5.681	5.666	5.648	5.667	5.581	6.021	6.004	6.015	6.006	5.999	5.933	6.139	6.185	6.198	6.196	6.173	4.215	4.063	4.064
pos_366	Dibenzo[a,c]cyclooctene, 5,6,7,8-tetrahydro-	metab_2663	HMDB0244111	B(ii)	-	231.1125	2.8474	pos	M+Na, M+CH3OH+H	C16H16	0	34.8	-9.1629402	-	0.001820022	5.046	5.11	5.071	5.089	5.095	5.104	5.492	5.48	5.464	5.499	5.483	5.499	5.712	5.697	5.681	5.703	5.719	5.677	5.718	5.733	5.684	5.712	5.7	5.701	5.352	5.347	5.316	5.318	5.348	5.334	5.46	5.461	5.461
pos_3664	PC(18:1(6Z)/0:0)	metab_2667	LMGP01050029;HMDB0256159	B(ii)	-	560.3111	7.6092	pos	M+K	C26H52NO7P	0	89.8	-0.424236289	-	0.008003844	7.076	7.042	7.073	7.078	7.069	7.081	6.87	6.834	6.821	6.776	6.793	6.798	6.696	6.698	6.665	6.655	6.665	6.664	6.799	6.785	6.787	6.761	6.761	6.764	6.893	6.899	6.902	6.919	6.935	6.936	6.979	6.976	6.983
pos_3665	LysoPC(16:0/0:0)	metab_2668	HMDB0010382	B(ii)	C04230	534.2953	7.6092	pos	M+K	C24H50NO7P	0	75.9	-0.78678228	17364-16-8	0.015830183	6.734	6.699	6.732	6.729	6.718	6.733	6.681	6.665	6.639	6.607	6.62	6.609	6.613	6.594	6.578	6.595	6.578	6.584	6.672	6.663	6.683	6.665	6.642	6.658	6.938	6.946	6.94	6.956	6.972	6.962	6.819	6.806	6.816
pos_3666	Amastatin	metab_2669	HMDB0248277	B(ii)	C01552	516.3062	7.6092	pos	M+ACN+H	C21H38N4O8	0	69.9	7.126143362	67655-94-1;69400-55-1	0.037667054	5.51	5.491	5.542	5.546	5.493	5.499	5.41	5.354	5.319	5.277	5.371	5.321	4.892	5.023	4.877	4.878	4.976	4.905	5.435	5.355	5.427	5.36	5.424	5.358	5.59	5.519	5.628	5.446	5.505	5.565	5.51	5.481	5.508
pos_3669	SM(d15:1/18:1)	metab_2672	-	B(i)	-	709.5252	7.6014	pos	M+Na	C38H75N2O6P	91.4	0	-0.38034879	-	0.048182046	3.885	4.743	3.912	3.902	3.908	3.897	4.038	4.043	5.392	5.365	5.459	5.398	4.123	5.418	5.961	5.993	5.983	5.965	5.933	5.926	5.901	5.833	5.848	5.884	5.8	5.811	5.143	4.941	5.078	5.184	5.467	5.497	5.458
pos_3672	(R)-Pterosin B	metab_2676	HMDB0030759	B(ii)	-	459.2475	7.6014	pos	2M+Na	C14H18O2	0	30.4	-7.011305414	34175-96-7	0.003958012	6.803	6.768	6.772	6.793	6.784	6.791	6.592	6.593	6.596	6.577	6.578	6.584	6.465	6.477	6.484	6.482	6.455	6.474	6.546	6.585	6.584	6.575	6.548	6.587	6.915	6.949	6.948	6.945	6.952	6.932	6.774	6.771	6.774
pos_3678	SM(d18:2(4E,14Z)/16:0)	metab_2681	HMDB0240638	B(ii)	-	723.5405	7.5858	pos	M+Na	C39H77N2O6P	0	75.7	-0.902096587	2292199-28-9	0.098505951	5.819	5.166	5.481	5.177	5.361	5.276	5.531	5.496	5.688	5.808	5.766	5.843	6.063	5.403	5.991	6.193	6.134	6.155	6.169	6.113	6.11	6.077	6.089	6.139	6.105	6.027	5.995	5.874	5.71	5.732	6.014	6.086	6.014
pos_3680	CPA(18:1(9Z)/0:0)	metab_2684	HMDB0007006	B(ii)	-	463.2189	7.5779	pos	M+2Na-H	C21H39O6P	0	32.5	-1.606156615	-	0.020474086	5.304	5.145	5.299	5.189	5.326	5.307	4.703	4.898	4.548	4.791	4.597	4.913	4.315	4.417	3.91	3.923	4.366	4.279	4.501	4.546	4.766	4.213	4.657	4.424	4.518	4.929	4.745	4.849	4.821	4.793	4.98	4.994	4.978
pos_3681	Leukotriene B4 dimethylamide	metab_2685	HMDB0005085	B(ii)	-	765.5125	7.5701	pos	2M+K	C22H37NO3	0	39.7	-7.417467387	83024-92-4	0.166187036	4.991	5.662	5.206	5.271	5.104	4.727	5.033	5.391	6.349	6.347	6.344	6.361	5.692	6.272	6.209	6.203	6.25	6.195	6.168	6.165	6.228	6.225	6.238	6.246	6.164	6.1	6.251	6.203	6.255	6.268	6.328	6.459	6.463
pos_3685	Retaspimycin	metab_2689	HMDB0257169	B(ii)	-	610.3089	7.5623	pos	M+Na	C31H45N3O8	0	70.2	-1.599712858	-	0.002454636	6.969	6.93	6.965	6.973	6.989	6.985	7.014	7.036	7.001	6.974	6.985	6.983	6.727	6.739	6.696	6.679	6.668	6.673	6.811	6.79	6.794	6.791	6.783	6.77	6.949	6.951	6.972	6.978	6.969	6.965	7.005	7.006	7.007
pos_3712	Triethanolamine	metab_2716	HMDB0032538	B(i)	C06771	150.1122	7.4841	pos	M+H	C6H15NO3	83.3	0	-1.502314731	102-71-6	0.02199826	5.302	5.192	5.254	5.243	5.244	5.247	5.306	5.252	5.298	5.237	5.264	5.261	5.414	5.431	5.391	5.373	5.377	5.41	5.365	5.377	5.353	5.348	5.388	5.366	5.332	5.332	5.312	5.32	5.341	5.335	5.32	5.336	5.337
pos_3737	(3S,3'S,5R,5'R,6R)-3,6-Epoxy-5,6-dihydro-3',5,8'-trihydroxy-beta,kappa-caroten-6'-one	metab_2741	HMDB0037795	B(ii)	-	634.452	7.3745	pos	M+NH4	C40H56O5	0	37.2	8.700960781	256505-53-0	0.007369491	6.373	6.29	6.326	6.332	6.277	6.335	6.457	6.478	6.432	6.43	6.443	6.414	6.651	6.633	6.646	6.618	6.627	6.614	6.563	6.571	6.581	6.576	6.579	6.574	6.478	6.525	6.464	6.506	6.499	6.505	6.51	6.515	6.515
pos_3745	2-Hydroxy-p-mentha-1,8-dien-6-one	metab_2748	HMDB0037012	B(ii)	-	149.0959	7.3041	pos	M+H-H2O	C10H14O2	0	36.4	-1.313019441	51200-86-3	0.009523149	5.315	5.278	5.339	5.326	5.345	5.331	5.315	5.329	5.338	5.293	5.323	5.305	5.464	5.417	5.476	5.409	5.42	5.41	5.418	5.413	5.384	5.396	5.412	5.4	5.376	5.385	5.381	5.362	5.389	5.377	5.404	5.401	5.396
pos_3749	Cucurbic acid	metab_2752	HMDB0029388	B(ii)	C08482	245.1742	7.2963	pos	M+CH3OH+H	C12H20O3	0	73.1	-2.401062406	58240-50-9	0.008420899	6.732	6.716	6.732	6.738	6.736	6.739	6.771	6.782	6.755	6.753	6.757	6.756	6.922	6.912	6.912	6.878	6.9	6.896	6.863	6.872	6.877	6.86	6.879	6.884	6.836	6.838	6.831	6.843	6.843	6.862	6.864	6.87	6.87
pos_3750	2-Methyl-1,3-cyclohexadiene	metab_2754	HMDB0032395	B(ii)	-	95.0857	7.2885	pos	M+H	C7H10	0	41.7	2.102091382	1489-57-2	0.011309777	5.345	5.302	5.329	5.326	5.325	5.335	5.305	5.319	5.299	5.271	5.295	5.297	5.445	5.426	5.457	5.411	5.402	5.395	5.394	5.427	5.384	5.385	5.382	5.365	5.378	5.359	5.354	5.35	5.362	5.4	5.394	5.401	5.392
pos_3753	TG(16:1(9Z)/14:1(9Z)/20:2n6)	metab_2756	HMDB0048576	B(ii)	-	865.6723	7.2572	pos	M+K	C53H94O6	0	47.9	4.908459986	-	0.03851923	6.303	6.294	6.267	6.394	6.34	6.364	5.554	5.559	5.561	5.552	5.553	5.56	5.944	5.777	5.769	5.682	5.648	5.652	5.721	5.896	5.8	5.746	5.796	5.89	5.555	5.569	5.572	5.563	5.569	5.566	5.77	5.767	5.797
pos_3755	Chenodeoxycholylarginine	metab_2758	HMDB0242396	B(ii)	-	590.4263	7.2494	pos	M+ACN+H	C30H52N4O5	0	43.1	-2.440033461	-	0.003525658	6.345	6.288	6.331	6.342	6.325	6.326	6.476	6.479	6.493	6.444	6.473	6.458	6.702	6.69	6.685	6.676	6.647	6.681	6.613	6.631	6.619	6.611	6.621	6.651	6.533	6.522	6.538	6.572	6.541	6.558	6.511	6.513	6.514
pos_3757	Cycloheximide	metab_2759	HMDB0250657	B(ii)	C06685	281.1643	7.2416	pos	M+	C15H23NO4	0	49.7	5.75023499	66-81-9	0.009261792	6.295	6.259	6.283	6.273	6.29	6.257	6.369	6.372	6.361	6.349	6.355	6.362	6.563	6.549	6.543	6.532	6.531	6.548	6.513	6.515	6.506	6.512	6.525	6.513	6.445	6.441	6.44	6.451	6.455	6.449	6.423	6.43	6.431
pos_3763	Monopropionylcadaverine	metab_2764	HMDB0254871	B(ii)	-	355.2446	7.2181	pos	2M+K	C8H18N2O	0	32	-7.462378103	-	0.011060871	5.411	5.378	5.43	5.44	5.418	5.425	5.486	5.51	5.539	5.513	5.49	5.492	5.61	5.507	5.65	5.619	5.612	5.565	5.531	5.607	5.66	5.607	5.553	5.546	5.542	5.512	5.57	5.554	5.598	5.596	5.536	5.543	5.534
pos_3767	TG(8:0/8:0/8:0)	metab_2768	PW_C006819;HMDB0011187	B(ii)	C13044	435.3443	7.2024	pos	M+H-2H2O	C27H50O6	0	64.8	-5.468557207	538-23-8	0.037063827	5.569	5.594	5.576	5.574	5.599	5.656	5.666	5.667	5.547	5.588	5.47	5.483	5.814	5.828	5.754	5.821	5.699	5.715	5.674	5.715	5.728	5.742	5.713	5.715	5.572	5.669	5.619	5.695	5.665	5.656	5.649	5.678	5.677
pos_3781	Prostaglandin F1a	metab_2782	HMDB0002685	B(ii)	C06475	357.2604	7.1555	pos	M+H	C20H36O5	0	40	-8.8321982	745-62-0	0.017135322	5.79	5.754	5.768	5.769	5.748	5.793	5.926	5.942	5.885	5.923	5.937	5.959	6.114	6.162	6.15	6.134	6.137	6.132	6.131	6.141	6.098	6.108	6.12	6.118	6.001	6.043	6.021	6.028	6.085	6.013	5.985	5.981	5.996
pos_3790	LysoPC(18:1(9Z)/0:0)	metab_2789	HMDB0002815	B(ii)	-	522.3552	7.1086	pos	M+H	C26H52NO7P	0	82.2	-0.469017534	19420-56-5	0.011588092	8.136	8.107	8.083	8.104	8.096	8.078	7.951	7.958	7.952	7.959	7.954	7.962	7.658	7.672	7.691	7.681	7.689	7.686	7.874	7.885	7.878	7.882	7.899	7.893	8.196	8.195	8.199	8.189	8.194	8.199	8.1	8.091	8.091
pos_3794	PC(24:1(15Z)/15:0)	metab_2793	PW_C004838;HMDB0008790	B(ii)	C00157	893.6673	7.0773	pos	M+ACN+Na	C47H92NO8P	0	52.3	-5.450380124	-	0.016217008	6.364	6.332	6.387	6.424	6.432	6.42	5.197	4.994	4.793	4.392	4.393	4.635	5.974	5.913	5.83	5.704	5.797	5.567	5.278	5.234	5.238	5.074	5.06	5.168	4.395	4.409	4.412	4.403	4.408	4.405	5.53	5.527	5.54
pos_38	Histidylhistidine	metab_2799	HMDB0028887	B(ii)	-	257.1128	1.9725	pos	M+, 2M+Na, M+H-2H2O	C12H16N6O3	0	36.5	-5.939070106	306-14-9	0.005204919	4.371	4.472	4.488	4.423	4.577	4.487	5.447	5.443	5.437	5.44	5.445	5.436	6.068	6.092	6.045	6.086	6.081	6.086	5.951	5.968	5.956	5.984	5.958	5.95	6.036	6.017	6.043	6.029	6.032	6.042	5.655	5.652	5.656
pos_3801	Risbitin	metab_2802	HMDB0302980	B(ii)	C09715	445.3275	7.0382	pos	2M+H	C14H22O2	0	58.2	-8.330098729	-	0.104354404	5.858	5.979	5.987	5.968	5.992	6.051	4.573	4.603	4.437	4.55	4.524	4.684	4.844	4.928	4.872	4.927	4.915	4.94	4.851	4.854	4.842	4.78	4.845	4.893	4.669	4.76	4.671	4.697	4.661	4.685	5.052	4.97	5.051
pos_3805	Ganoderic acid H	metab_2803	HMDB0035987	B(ii)	-	617.2692	7.007	pos	M+2Na-H	C32H44O9	0	30.3	-0.824768944	98665-19-1	0.219462297	6.721	7.242	7.25	7.299	7.284	7.295	7.432	6.828	6.727	6.732	6.702	6.713	7.285	6.496	6.368	6.322	6.279	6.322	6.115	6.607	6.593	6.595	6.599	6.6	6.394	6.685	6.682	6.696	6.711	6.696	4.825	4.669	4.861
pos_381	(4Z,10Z,12E)-3-Hydroxytetradeca-4,10,12-trienoylcarnitine	metab_2807	HMDB0241414	B(ii)	-	420.2129	2.9341	pos	M+K, M+2Na-H	C21H35NO5	0	55.9	-4.675270266	-	0.009339036	3.979	3.542	4.151	4.112	4.028	4.052	3.485	3.989	3.843	3.899	3.895	3.491	5.8	5.766	5.768	5.814	5.777	5.804	5.695	5.63	5.62	5.69	5.659	5.701	5.83	5.84	5.811	5.839	5.801	5.82	5.317	5.324	5.324
pos_3812	LysoPC(22:5(7Z,10Z,13Z,16Z,19Z)/0:0)	metab_2810	HMDB0010403	B(ii)	C04230	592.3362	6.968	pos	M+Na	C30H52NO7P	0	60.6	-1.980322334	-	0.077435973	5.98	5.94	5.953	5.94	5.942	5.969	4.316	4.321	4.323	4.314	4.315	4.322	4.401	4.406	4.408	4.404	4.41	4.414	4.398	4.398	4.402	4.407	4.401	4.41	4.317	4.37	4.334	4.325	4.33	4.327	4.991	5.052	5.05
pos_3815	Octadecanamide	metab_2813	HMDB0034146;LMFA08010003	B(ii)	C13846	284.2941	6.968	pos	M+H	C18H37NO	0	32.4	-2.481196937	124-26-5	0.002103465	6.458	6.465	6.446	6.446	6.451	6.44	6.522	6.51	6.488	6.511	6.489	6.476	6.772	6.779	6.766	6.788	6.755	6.777	6.722	6.719	6.697	6.714	6.706	6.693	6.498	6.481	6.488	6.5	6.51	6.511	6.553	6.553	6.554
pos_3817	PE(20:5(5Z,8Z,11Z,14Z,17Z)/18:0)	metab_2815	PW_C005501;LMGP02010973;HMDB0009453	B(ii)	C00350	807.569	6.9601	pos	M+ACN+H	C43H76NO8P	0	84.3	5.615331155	-	0.254669831	7.04	7	6.766	6.495	6.069	5.432	5.089	4.661	4.979	6.678	7.01	7.095	7.044	6.922	6.791	6.915	7.027	7.034	7.067	7.116	7.098	7.117	7.155	7.136	7.216	7.217	7.3	7.361	7.22	7.109	7.167	7.116	6.94
pos_3818	Avocadyne 4-acetate	metab_2816	LMFA05000645;HMDB0031049	B(ii)	-	653.4957	6.9601	pos	2M+H	C19H34O4	0	63	-4.653562809	28884-46-0	0.019724102	6.581	6.565	6.575	6.66	6.63	6.634	4.221	4.226	4.228	4.22	4.22	4.227	4.768	4.311	4.313	4.309	4.315	4.319	4.304	4.303	4.307	4.312	4.306	4.315	4.222	4.237	4.24	4.23	4.236	4.233	6.073	6.071	6.087
pos_3820	7b-Hydroxy-3-oxo-5b-cholanoic acid	metab_2819	HMDB0000541	B(ii)	-	441.2427	6.9601	pos	M+K	C25H38O4	0	45	6.2933209	77060-26-5	0.00953542	6.29	6.333	6.375	6.381	6.401	6.39	6.503	6.444	6.37	6.378	6.317	6.335	6.782	6.77	6.716	6.684	6.674	6.689	6.61	6.627	6.605	6.593	6.623	6.591	6.456	6.481	6.488	6.518	6.511	6.507	6.495	6.502	6.502
pos_3829	Aminodeoxykanamycin	metab_2825	HMDB0015303;HMDB0242522	B(ii)	C01822	547.2688	6.9369	pos	M+ACN+Na	C18H37N5O10	0	49.2	-2.134663349	8063-7-8	0.018490475	6.348	6.34	6.387	6.396	6.381	6.358	5.409	5.414	5.415	5.407	5.408	5.415	5.494	5.499	5.5	5.497	5.503	5.507	5.491	5.49	5.494	5.499	5.493	5.503	5.41	5.424	5.427	5.417	5.423	5.42	5.427	5.421	5.411
pos_3836	LysoPE(18:0/0:0)	metab_2831	HMDB0011130	B(ii)	-	482.3238	6.8979	pos	M+H	C23H48NO7P	0	47.7	-0.609407465	69747-55-3	0.003137545	6.953	6.941	6.951	6.948	6.945	6.938	7.503	7.5	7.487	7.489	7.478	7.478	7.291	7.286	7.294	7.27	7.27	7.272	7.43	7.413	7.421	7.419	7.418	7.411	7.503	7.484	7.482	7.503	7.499	7.498	7.351	7.354	7.354
pos_3839	(+)-15,16-Dihydroxyoctadecanoic acid	metab_2834	HMDB0031008	B(ii)	-	299.2574	6.89	pos	M+H-H2O	C18H36O4	0	31.5	-2.269649765	-	0.029011273	5.757	5.783	5.767	5.752	5.773	5.8	5.206	5.211	5.213	5.205	5.205	5.212	5.291	5.296	5.298	5.294	5.3	5.304	5.289	5.288	5.292	5.297	5.291	5.3	5.207	5.222	5.225	5.215	5.221	5.218	5.211	5.209	5.231
pos_3840	1-(2,3,8,8-Tetramethyl-1,2,3,4,5,6,7,8-octahydronaphthalen-2-yl)ethanone	metab_2836	-	B(i)	-	235.2051	6.89	pos	M+H	C16H26O	79.1	0	-2.308801549	-	0.083953551	5.488	5.464	5.427	5.463	5.471	5.407	4.449	4.454	4.456	4.447	4.448	4.455	4.534	4.539	4.541	4.537	4.543	4.547	4.531	4.531	4.535	4.54	4.534	4.543	4.45	4.464	4.467	4.458	4.464	4.46	4.514	4.519	4.452
pos_3847	DG(20:4(5Z,8Z,11Z,14Z)-OH(18R)/0:0/2:0)	metab_2842	HMDB0296878	B(ii)	-	437.2854	6.851	pos	M+H	C25H40O6	0	84.6	-9.947021627	-	0.006350383	7.422	7.418	7.427	7.44	7.444	7.445	6.065	6.046	5.899	5.941	5.886	5.882	6.469	6.466	6.423	6.39	6.338	6.336	6.298	6.302	6.245	6.275	6.264	6.247	6.015	6.046	6.037	6.115	6.084	6.137	7.148	7.153	7.153
pos_3849	Heptaethylene glycol monododecyl ether	metab_2844	HMDB0251574	B(ii)	-	539.349	6.8434	pos	M+2Na-H	C26H54O8	0	40.8	-8.089196868	-	0.026849	4.078	4.084	4.104	4.094	4.1	4.09	5.546	5.621	5.506	5.51	5.475	5.468	6.293	6.255	6.251	6.198	6.216	6.18	6.084	6.047	6.072	5.949	5.962	5.971	4.231	4.246	4.406	4.549	4.63	4.572	5.485	5.484	5.504
pos_3852	Ryanodine	metab_2847	HMDB0257371	B(ii)	C08705	557.2518	6.8355	pos	M+ACN+Na	C25H35NO9	0	60.1	9.834975543	15662-33-6	0.018147142	7.066	7.053	7.047	7.068	7.081	7.069	6.811	6.816	6.818	6.809	6.81	6.817	6.896	6.901	6.903	6.899	6.905	6.909	6.893	6.893	6.897	6.902	6.896	6.905	6.812	6.827	6.829	6.82	6.826	6.823	6.816	6.814	6.828
pos_3854	Avocadyne 2-acetate	metab_2849	HMDB0031047	B(ii)	-	653.4953	6.8277	pos	2M+H	C19H34O4	0	60.7	-5.148270083	37139-04-1	0.009419103	6.654	6.654	6.632	6.578	6.646	6.633	4.219	4.224	4.226	4.217	4.218	4.225	5.111	5.128	4.922	5.114	5.015	5.126	4.301	4.383	4.305	4.31	4.304	4.402	4.22	4.235	4.237	4.228	4.234	4.231	6.264	6.261	6.269
pos_3857	Dihomo-gamma-linolenic acid	metab_2852	HMDB0247333;HMDB0002925;LMFA01030158	B(ii)	C03242	651.4794	6.8121	pos	2M+K	C20H34O2	0	52.2	7.341257246	1783-84-2	0.011539913	7.065	7.051	7.058	7.081	7.083	7.078	4.179	4.184	4.186	4.177	4.178	4.185	5.468	5.425	5.38	5.025	5.225	5.203	4.261	4.261	4.265	4.377	4.264	4.273	4.18	4.195	4.197	4.188	4.194	4.191	6.62	6.628	6.629
pos_3859	Physagulin A	metab_2854	LMST01160042;LMST01160045;HMDB0041047	B(ii)	-	533.2545	6.8121	pos	M+Na	C30H38O7	0	84.8	6.857896635	146713-98-6	0.053069599	5.585	5.652	5.532	5.561	5.656	5.472	4.922	4.927	4.929	4.92	4.921	4.928	5.007	5.012	5.014	5.01	5.016	5.02	5.004	5.004	5.008	5.013	5.007	5.016	4.923	4.938	4.94	4.931	4.937	4.934	4.927	4.935	4.97
pos_3874	Sclareol	metab_2868	HMDB0036827;LMPR0104030010;MJDBOTE0001479	B(ii)	C09183	326.3046	6.7812	pos	M+NH4	C20H36O2	0	43.5	-2.542952729	515-03-7	0.007478133	5.981	5.997	5.92	6.008	5.974	5.951	5.08	5.063	5.02	5.01	4.873	5.094	3.887	3.795	4.157	4.422	4.185	4.2	3.961	4.661	4.4	4.403	4.619	4.266	5.098	5.268	5.176	5.176	5.077	5.157	5.715	5.709	5.71
pos_3875	Hexadecenal	metab_2869	HMDB0060482;HMDB0253123	B(ii)	C06123	256.2629	6.7812	pos	M+NH4	C16H30O	0	72.4	-2.600368739	-	0.010484939	6.796	6.793	6.793	6.815	6.811	6.796	6.905	6.898	6.897	6.891	6.891	6.892	7.106	7.102	7.119	7.115	7.102	7.109	7.047	7.041	7.02	7.047	7.04	7.051	6.913	6.925	6.917	6.911	6.905	6.931	6.927	6.935	6.935
pos_3879	Deoxycholic acid 3-glucuronide	metab_2871	HMDB0002596;LMST05010046	B(ii)	C03033	607.2908	6.7656	pos	M+K	C30H48O10	0	41.4	5.069897262	72504-58-6	0.005790804	8.332	8.402	8.414	8.422	8.411	8.412	6.133	6.181	5.984	5.993	5.969	5.99	6.171	6.318	6.193	6.124	6.068	6.109	6.096	6.113	6.131	6.115	6.089	6.095	5.856	5.962	6.004	6.015	5.994	6.03	7.833	7.83	7.828
pos_3886	SM(d16:1/18:1)	metab_2878	LMSP03010040	B(i)	-	723.5402	6.7268	pos	M+Na	C39H77N2O6P	93.5	0	-1.288648236	-	0.026670822	4.965	3.89	3.91	3.9	3.906	3.895	4.463	4.928	5.209	5.755	5.789	5.739	6.299	4.126	6.183	6.363	6.36	6.409	6.347	6.33	6.302	6.351	6.275	6.245	6.287	6.254	6.309	6.101	5.943	6.075	5.771	5.769	5.79
pos_3889	17-hydroxyprogesterone caproate	metab_2880	HMDB0244774	B(ii)	-	483.2475	6.7268	pos	M+K	C27H40O5	0	38.6	-7.229914316	-	0.010607157	7.065	7.036	7.015	7.04	7.055	7.03	7.22	7.246	7.221	7.208	7.179	7.207	6.849	6.868	6.848	6.821	6.814	6.833	6.983	6.99	6.959	6.963	6.956	6.948	7.299	7.321	7.322	7.313	7.325	7.325	7.2	7.208	7.208
pos_3890	GPCho(16:0/20:3)	metab_2882	HMDB0039527;HMDB0007980;HMDB0007981;HMDB0011219;HMDB0011218	B(i)	C00157	806.5657	6.719	pos	M+Na	C44H82NO8P	86.5	0	-1.75544091	155575-01-2	0.115454329	6.395	5.502	4.906	4.98	4.902	4.891	5.032	5.037	5.138	6.22	6.686	6.773	7.105	6.89	6.852	7.188	7.263	7.189	7.151	7.136	7.221	7.286	7.294	7.236	7.144	7.165	7.125	7.022	6.877	6.837	6.998	6.991	6.905
pos_3894	PC(14:0/0:0)	metab_2886	LMGP01050012;HMDB0010379	B(i)	-	490.29	6.7111	pos	M+Na	C22H46NO7P	78.7	0	-0.841607973	20559-16-4	0.019389412	6.101	6.103	6.044	6.074	6.176	6.068	5.851	5.885	5.826	5.873	5.822	5.81	5.801	5.883	5.746	5.754	5.743	5.586	5.864	5.896	5.798	5.843	5.784	5.762	6.177	6.172	6.16	6.154	6.128	6.198	6.117	6.132	6.132
pos_3895	Vulgarin	metab_2887	HMDB0036130	B(ii)	C09600	551.2641	6.7033	pos	2M+Na	C15H20O4	0	32.8	4.859633645	3162-56-9	0.011759751	6.889	6.948	6.946	6.956	6.963	6.956	6.638	6.642	6.644	6.636	6.636	6.643	6.722	6.728	6.729	6.725	6.731	6.735	6.72	6.719	6.723	6.728	6.722	6.732	6.638	6.653	6.656	6.646	6.652	6.649	6.647	6.639	6.649
pos_3897	SM(d18:2(4E,14Z)/18:1(12Z)-2OH(9,10))	metab_2888	HMDB0290583	B(ii)	-	759.572	6.6955	pos	M+H	C41H79N2O8P	0	33.8	9.665447141	-	0.088477608	6.809	6.178	6.256	5.589	4.924	5.106	5.407	5.324	5.23	6.515	6.731	6.801	6.96	6.695	6.69	6.955	7.058	7.107	7.079	7.087	7.074	7.105	7.139	7.163	7.224	7.276	7.227	7.329	7.274	7.114	7.142	7.074	7.082
pos_3899	LysoPA(18:1(9Z)/0:0)	metab_2889	HMDB0007855	B(ii)	-	481.2319	6.6955	pos	M+2Na-H	C21H41O7P	0	41.5	4.008807862	-	0.017531651	7.247	7.235	7.237	7.255	7.263	7.251	7.065	7.089	7.079	7.034	7.031	7.046	7.015	7.059	7.014	6.993	6.991	6.987	7.028	7.025	7.013	7.005	7.014	7.009	7.091	7.094	7.101	7.103	7.12	7.106	7.218	7.231	7.232
pos_390	Orsellinic acid 2-O-beta-D-glucoside	metab_2891	HMDB0302998	B(ii)	-	348.1287	2.9341	pos	M+NH4, 2M+K	C14H18O9	0	42.1	-0.770549741	-	0.005417308	4.386	3.582	3.443	3.433	3.95	3.628	7.063	7.072	7.046	7.049	7.075	7.048	7.375	7.371	7.362	7.377	7.358	7.358	7.238	7.225	7.22	7.237	7.225	7.221	6.273	6.266	6.251	6.281	6.27	6.278	6.9	6.896	6.896
pos_3900	LysoPA(16:0/0:0)	metab_2892	HMDB0007853	B(ii)	C04036	433.2321	6.6955	pos	M+Na	C19H39O7P	0	89.8	-1.185246205	-	0.053105696	4.429	4.435	4.456	4.445	4.451	4.441	4.856	4.802	4.815	4.58	5.107	5.114	5.658	5.675	5.644	5.657	5.586	5.602	5.796	5.765	5.735	5.71	5.744	5.687	5.952	5.932	6.028	5.983	6.015	5.996	4.891	4.849	4.888
pos_3902	Didemethylcitalopram	metab_2894	PW_C040559;HMDB0060472	B(ii)	C16609	593.2751	6.6877	pos	2M+H	C18H17FN2O	0	31.2	4.818392104	62498-69-5	0.001690638	8.804	8.849	8.856	8.864	8.856	8.853	6.562	5.569	5.498	5.064	5.293	5.171	6.389	5.619	4.915	5.022	4.393	4.898	4.473	5.209	5.231	5.086	5.288	5.114	4.299	4.816	4.861	5.087	5.202	5.003	8.35	8.349	8.35
pos_3903	PC(22:5/0:0)	metab_2895	HMDB0010403	B(i)	C04230	570.354	6.6877	pos	M+H	C30H52NO7P	76	0	-2.482994249	-	0.018685746	6.424	6.414	6.381	6.422	6.415	6.387	2.73	4.386	4.406	3.113	4.322	3.458	3.723	4.092	4.152	4.242	3.957	3.438	2.812	3.812	2.815	2.82	4.563	2.824	5.823	5.909	5.883	5.87	5.912	5.867	5.978	5.991	5.976
pos_3904	LysoPC(16:1(9Z)/0:0)	metab_2896	HMDB0010383	B(ii)	C04230	516.3059	6.6877	pos	M+Na	C24H48NO7P	0	83.2	-0.238642886	76790-27-7	0.01480825	7.272	7.253	7.262	7.269	7.271	7.282	7.177	7.186	7.161	7.143	7.14	7.135	6.782	6.815	6.785	6.774	6.767	6.774	7.193	7.191	7.181	7.185	7.173	7.173	7.515	7.506	7.523	7.526	7.53	7.53	7.319	7.33	7.331
pos_3905	1-Hexadecanoyl-sn-Glycero-3-Phosphoethanolamine	metab_2897	LMGP02050002;HMDB0011503	B(i)	-	454.292	6.6877	pos	M+H	C21H44NO7P	81	0	-1.728707093	53862-35-4	0.005562904	6.97	6.954	6.955	6.951	6.964	6.952	7.354	7.352	7.347	7.339	7.339	7.332	7.392	7.402	7.39	7.375	7.366	7.378	7.504	7.506	7.499	7.51	7.5	7.497	7.793	7.786	7.784	7.792	7.797	7.801	7.428	7.426	7.43
pos_3906	Dihomolinoleic acid	metab_2898	LMFA01031043;HMDB0061864	B(ii)	C16525	313.273	6.6877	pos	M+CH3OH+H	C18H32O2	0	32.7	-2.740281177	7307-45-1	0.023820828	5.932	5.939	5.908	5.906	5.956	5.954	6.177	6.135	6.171	6.141	6.158	6.162	6.194	6.248	6.222	6.211	6.198	6.203	6.348	6.347	6.366	6.36	6.339	6.339	6.642	6.64	6.645	6.64	6.657	6.661	6.308	6.326	6.326
pos_3913	Arctiol	metab_2906	HMDB0301955	B(ii)	-	254.2472	6.6642	pos	M+NH4	C16H28O	0	59.2	-2.74689311	-	0.015111566	5.366	5.503	5.388	5.417	5.428	5.454	5.724	5.778	5.735	5.734	5.743	5.716	6.004	6.036	6.016	6.021	5.979	5.986	5.881	5.929	5.896	5.936	5.936	5.929	5.747	5.687	5.681	5.741	5.72	5.76	5.702	5.699	5.711
pos_392	5-trans Fluprostenol	metab_2913	-	B(i)	-	441.1865	2.9966	pos	M+H-H2O, M+Na	C23H29F3O6	31.3	0	-4.06269325	-	0.005402654	3.483	3.455	3.863	3.465	3.547	3.684	5.733	5.732	5.75	5.755	5.717	5.721	6.718	6.702	6.702	6.706	6.693	6.702	6.558	6.534	6.561	6.56	6.548	6.528	6.527	6.518	6.531	6.524	6.535	6.52	6.289	6.285	6.285
pos_3926	2-Hydroxypropyl octanoate	metab_2920	HMDB0245164	B(ii)	-	427.3023	6.6252	pos	2M+Na	C11H22O3	0	32.1	-1.768396117	-	0.038780429	5.632	5.512	5.538	5.708	5.536	5.57	5.355	5.359	5.418	5.441	5.48	5.401	5.664	5.713	5.719	5.689	5.736	5.735	5.623	5.663	5.696	5.626	5.599	5.637	5.561	5.578	5.603	5.551	5.599	5.591	5.667	5.663	5.636
pos_3929	(2R,3Z)-Phycocyanobilin	metab_2922	HMDB0242598	B(ii)	-	609.2698	6.6096	pos	M+Na	C33H38N4O6	0	46.9	2.411359532	-	0.007746745	7.257	7.287	7.283	7.255	7.27	7.268	3.499	1.877	1.942	0.8206	0.8212	1.493	4.428	4.609	4.426	4.631	4.119	4.473	3.833	4.083	3.332	3.962	3.786	3.319	1.136	3.154	1.545	3.548	2.497	1.537	6.69	6.684	6.685
pos_3935	Aminophenazone	metab_2928	HMDB0015493	B(ii)	C07539	526.2895	6.5939	pos	2M+ACN+Na	C13H17N3O	0	36.7	-1.326239337	58-15-1	0.146569962	4.051	4.058	4.078	4.068	4.074	4.063	4.205	4.209	4.211	4.203	4.203	4.21	4.289	4.295	4.296	4.292	4.298	4.302	4.287	4.286	4.364	4.295	4.289	4.299	5.799	5.877	5.753	5.785	5.871	5.789	4.209	4.323	4.327
pos_3938	Bardoxolone methyl	metab_2930	HMDB0248872	B(ii)	-	1011.639	6.5861	pos	2M+H	C32H43NO4	0	40.9	-6.579494781	-	0.266127389	5.377	5.355	5.201	4.255	4.261	4.25	6.112	5.837	5.958	5.916	5.907	5.806	4.476	4.911	4.484	4.479	4.485	4.489	5.675	5.733	5.532	5.62	5.713	5.653	6.042	5.999	6.145	5.983	5.974	5.941	5.801	5.617	5.607
pos_3940	Corchoroside A	metab_2933	HMDB0033846	B(ii)	-	579.2594	6.5783	pos	M+2Na-H	C29H42O9	0	82	9.942536418	508-76-9	0.004622743	8.364	8.382	8.38	8.383	8.385	8.385	4.663	4.581	4.583	4.575	4.575	4.582	4.661	4.667	4.668	4.664	4.67	4.674	4.659	4.658	4.662	4.667	4.661	4.67	4.577	4.592	4.595	4.585	4.591	4.588	7.955	7.953	7.951
pos_3941	LysoPA(18:2(9Z,12Z)/0:0)	metab_2934	HMDB0007856	B(ii)	-	457.2319	6.5783	pos	M+Na	C21H39O7P	0	82.6	-1.513776296	-	0.004044178	5.639	5.543	5.519	5.681	5.784	5.727	6.116	6.132	6.1	6.073	6.09	6.091	6.19	6.217	6.137	6.164	6.138	6.152	6.206	6.218	6.208	6.219	6.232	6.202	6.25	6.251	6.233	6.266	6.229	6.21	6.105	6.108	6.108
pos_3942	LysoPE(0:0/16:1(9Z))	metab_2935	HMDB0011474	B(ii)	-	474.2588	6.5628	pos	M+Na	C21H42NO7P	0	83.7	-0.72850072	-	0.148867027	4.73	4.736	4.757	4.746	4.752	4.742	5.346	5.572	5.457	5.46	5.36	5.491	5.683	5.742	5.789	5.725	5.73	5.748	5.955	5.982	5.986	5.988	5.951	5.952	5.837	5.844	5.825	5.92	5.849	5.907	4.888	5.005	5.006
pos_3943	All-trans-13,14-dihydroretinol	metab_2936	HMDB0011618;PW_C007207;LMPR01090047	B(ii)	C15492	306.2786	6.5628	pos	M+NH4	C20H32O	0	32.2	-2.038401166	115797-14-3	0.050590184	5.289	5.263	5.306	5.204	5.357	5.175	5.578	5.586	5.538	5.542	5.57	5.593	5.437	5.392	5.375	5.405	5.389	5.414	5.498	5.533	5.52	5.504	5.478	5.522	5.637	5.675	5.677	5.69	5.656	5.692	5.53	5.568	5.568
pos_3948	Lucidenic acid C	metab_2938	HMDB0037609	B(ii)	-	975.5428	6.5472	pos	2M+Na	C27H40O7	0	71.5	-1.253708942	95311-96-9	0.032188786	5.397	5.731	5.729	5.648	5.639	5.537	6.009	6.212	6.085	6.118	6.086	6.078	6.097	6.186	6.086	6.147	6.047	6.055	6.176	6.064	6.062	6.105	6.138	6.144	6.308	6.277	6.274	6.277	6.204	6.313	6.17	6.145	6.147
pos_3949	Pregnenolone	metab_2939	HMDB0244633;PW_C000173;LMST02030088;HMDB0000253;MJDBOTE0000783	B(ii)	C01953	349.273	6.5472	pos	M+CH3OH+H	C21H32O2	0	52.7	-2.353343362	145-13-1	0.006223564	7.002	7.052	7.052	7.057	7.083	7.094	6.639	6.281	6.256	6.125	6.212	6.191	6.638	6.546	6.494	6.485	6.477	6.536	6.363	6.355	6.482	6.506	6.421	6.458	5.987	5.937	5.973	5.942	5.92	5.954	6.897	6.894	6.899
pos_3956	Zeatin	metab_2946	HMDB0012204;MJDBZSJ0000114	B(ii)	C00371	237.1452	6.516	pos	M+NH4	C10H13N5O	0	39.4	-2.890085398	1637-39-4	0.017023907	5.374	5.279	5.251	5.258	5.255	5.319	5.328	5.307	5.284	5.308	5.35	5.329	5.5	5.48	5.388	5.444	5.592	5.415	5.431	5.507	5.446	5.491	5.384	5.506	5.448	5.361	5.368	5.438	5.394	5.454	5.416	5.431	5.423
pos_3964	Kanokoside D	metab_2955	HMDB0036105	B(ii)	C17431	607.2544	6.4848	pos	M+H-H2O	C27H44O16	0	66	-8.395412335	64703-88-4	0.010276343	6.605	6.67	6.676	6.672	6.674	6.683	2.208	1.527	1.081	2.575	2.571	1.081	1.154	1.315	1.16	1.452	1.805	2.187	1.151	1.151	1.683	1.159	1.166	2.142	1.995	2.102	2.21	1.083	2.09	2.447	6.287	6.278	6.281
pos_3966	PA(5-iso PGF2VI/18:1(11Z))	metab_2956	HMDB0263726	B(ii)	-	727.4596	6.4613	pos	M+H-H2O	C39H69O11P	0	35.8	6.904672353	-	0.031989553	5.824	5.68	5.899	5.725	5.744	5.74	6.131	6.113	6.138	6.113	6.119	6.112	6.3	6.263	6.233	6.257	6.203	6.187	6.266	6.233	6.212	6.24	6.178	6.261	6.215	6.26	6.268	6.261	6.307	6.245	6.163	6.159	6.137
pos_3971	P-Menthane-3,8-diol	metab_2962	HMDB0036145;LMPR0102090063;HMDB0035595	B(ii)	C02904	367.2833	6.4613	pos	2M+Na	C10H20O2	0	62.4	4.083644271	565-50-4;91739-72-9;42822-86-6	0.013550748	5.747	5.71	5.721	5.758	5.753	5.729	4.811	4.691	4.947	4.586	4.41	4.459	5.175	5.268	5.032	5.11	5.22	5.269	5.12	5.032	5.109	5.122	5.143	5.242	4.435	4.135	4.624	4.128	4.134	4.166	5.676	5.686	5.686
pos_3975	Methyl acrylate	metab_2966	HMDB0033977	B(ii)	C19443	124.9998	6.4535	pos	M+K	C4H6O2	0	43.9	-1.48918973	96-33-3	0.01595959	5.772	5.765	5.766	5.738	5.779	5.712	5.979	5.971	5.96	5.99	5.978	5.967	5.761	5.714	5.739	5.738	5.721	5.736	5.845	5.863	5.866	5.863	5.841	5.866	6.044	6.045	6.051	6.04	6.052	6.057	5.974	5.985	5.972
pos_3979	Vindoline	metab_2969	HMDB0259814;MJDBOTE0000982	B(ii)	C01626	498.2584	6.4301	pos	M+ACN+H	C25H32N2O6	0	71.5	-3.13521196	2182-14-1	0.00897116	7.717	7.7	7.704	7.704	7.699	7.705	7.538	7.56	7.555	7.535	7.546	7.545	7.609	7.676	7.647	7.634	7.624	7.632	7.688	7.668	7.675	7.672	7.674	7.671	7.773	7.767	7.771	7.769	7.771	7.77	7.791	7.798	7.798
pos_3981	9-Octadecenamide	metab_2971	HMDB0247607;HMDB0002117	B(ii)	C19670	304.2628	6.4301	pos	M+Na	C18H35NO	0	61.9	6.0879763	301-02-0	0.012957686	6.283	6.294	6.31	6.301	6.291	6.315	5.969	5.886	5.902	5.845	5.868	5.854	5.726	5.71	5.686	5.694	5.675	5.706	5.831	5.824	5.832	5.793	5.828	5.859	6.097	6.11	6.122	6.082	6.091	6.094	6.18	6.189	6.19
pos_3982	2-Cyclohexylidenecyclohexanone	metab_2972	HMDB0245090	B(ii)	-	179.1426	6.4301	pos	M+H	C12H18O	0	33.2	-2.500555099	-	0.094977137	5.237	5.218	5.21	5.159	5.229	5.227	4.58	4.585	4.587	4.578	4.579	4.586	4.665	4.67	4.672	4.668	4.674	4.678	4.662	4.662	4.666	4.671	4.665	4.674	4.581	4.596	4.598	4.589	4.595	4.592	4.658	4.582	4.654
pos_3983	DG(22:6(4Z,7Z,11E,13Z,15E,19Z)-2OH(10S,17)/0:0/2:0)	metab_2973	HMDB0297026	B(ii)	-	975.5437	6.4224	pos	2M+Na	C27H40O7	0	66.5	-0.384153217	-	0.040131982	6.046	6.117	6.009	5.971	6.076	6.021	6.079	6.203	6.148	6.14	6.174	6.077	5.566	5.762	5.8	5.621	5.518	5.515	5.922	5.92	5.811	5.832	5.762	5.735	6.24	6.188	6.233	6.219	6.266	6.173	6.182	6.152	6.152
pos_3999	SM(d18:1/14:0)	metab_2987	LMSP03010028;HMDB0012097	B(ii)	-	675.5427	6.3911	pos	M+H	C37H75N2O6P	0	55.2	-1.28511744	121999-55-1	0.040300202	7.295	5.008	7.245	6.596	6.522	6.539	6.63	6.662	6.68	7.498	7.496	7.486	7.695	6.284	7.452	7.427	7.404	7.409	7.379	7.373	7.382	7.444	7.456	7.461	7.442	7.45	7.412	7.514	7.511	7.511	7.518	7.549	7.549
pos_4	LysoPE(18:3(9Z,12Z,15Z)/0:0)	metab_2988	HMDB0011509	B(ii)	-	476.2767	6.4146	pos	M+2Na-H, 2M+H, 2M+Na, M+H, M+H-H2O	C23H42NO7P	0	55.3	-1.006922019	-	0.003690692	8.719	8.711	8.708	8.707	8.709	8.706	8.347	8.354	8.344	8.333	8.334	8.333	8.208	8.24	8.218	8.208	8.199	8.208	8.327	8.315	8.312	8.318	8.314	8.316	8.532	8.523	8.532	8.529	8.528	8.532	8.613	8.61	8.611
pos_4002	2-(Methylthio)benzothiazole	metab_2993	HMDB0303335	B(i)	C10910	182.0089	6.3911	pos	M+H	C8H7NS2	88.3	0	-2.286601664	-	0.00062936	5.453	5.459	5.444	5.469	5.436	5.452	5.508	5.527	5.517	5.512	5.518	5.524	5.637	5.649	5.642	5.63	5.639	5.629	5.632	5.6	5.604	5.63	5.626	5.605	5.597	5.622	5.604	5.57	5.571	5.59	5.561	5.56	5.561
pos_4008	Tsangane L 3-glucoside	metab_2999	HMDB0040824	B(ii)	-	357.2238	6.3833	pos	M+H-H2O	C19H34O7	0	57.6	-8.90027614	143775-68-2	0.002668219	6.117	6.059	6.107	6.08	6.096	6.079	6.158	6.174	6.199	6.172	6.17	6.163	6.322	6.36	6.33	6.314	6.328	6.325	6.285	6.303	6.304	6.3	6.278	6.314	6.289	6.244	6.269	6.257	6.275	6.291	6.265	6.267	6.267
pos_4009	6-Hydroxypentadecanedioic acid	metab_3000	HMDB0031885	B(ii)	-	311.182	6.3833	pos	M+Na	C15H28O5	0	43.9	-3.118688565	38076-52-7	0.006195799	6.047	5.989	6.041	6.042	6.039	6.047	6.101	6.102	6.104	6.086	6.094	6.079	6.243	6.277	6.261	6.255	6.241	6.25	6.225	6.218	6.221	6.234	6.212	6.233	6.235	6.219	6.216	6.218	6.21	6.212	6.195	6.2	6.2
pos_4010	N-Acetyl-b-glucosaminylamine	metab_3002	HMDB0001104	B(ii)	C01239	253.1402	6.3833	pos	M+CH3OH+H	C8H16N2O5	0	81.2	3.495632583	-	0.014302925	5.306	5.269	5.356	5.316	5.261	5.307	5.347	5.426	5.423	5.387	5.429	5.406	5.563	5.589	5.514	5.555	5.539	5.544	5.537	5.537	5.566	5.502	5.516	5.575	5.573	5.468	5.436	5.551	5.495	5.512	5.487	5.498	5.498
pos_4011	2-Amino-6-methoxypurine	metab_3003	HMDB0245002	B(ii)	-	207.0985	6.3833	pos	M+ACN+H	C6H7N5O	0	65.3	-2.301295024	-	0.004135624	5.403	5.359	5.456	5.417	5.359	5.409	5.45	5.522	5.469	5.479	5.468	5.474	5.646	5.672	5.696	5.654	5.644	5.652	5.618	5.621	5.613	5.638	5.6	5.643	5.617	5.63	5.583	5.608	5.572	5.591	5.575	5.572	5.576
pos_4015	SM(d16:1/14:0)	metab_3007	-	B(i)	-	669.4957	6.3755	pos	M+Na	C35H71N2O6P	48.2	0	2.266029799	-	0.271276685	6.431	6.009	5.997	5.933	5.934	5.957	6.038	6.644	6.743	6.664	6.665	6.643	6.706	5.885	5.774	5.813	5.803	5.766	5.728	6.443	6.515	6.358	6.556	6.567	6.428	7.02	7.038	7.071	7.057	7.053	4.886	4.883	5.077
pos_4016	(11R,16S)-misoprostol	metab_3008	HMDB0242321	B(ii)	-	415.3022	6.3755	pos	M+CH3OH+H	C22H38O5	0	50.7	-8.344653195	-	0.015156726	6.041	6.042	6.059	6.027	6.057	6.058	6.039	6.087	6.088	6.075	6.083	6.065	6.224	6.267	6.246	6.237	6.263	6.235	6.229	6.217	6.238	6.224	6.243	6.251	6.219	6.201	6.195	6.208	6.196	6.19	6.207	6.194	6.204
pos_402	Banoxantrone	metab_3012	HMDB0248859	B(ii)	-	409.1868	3.0825	pos	M+H-2H2O, M+H	C22H28N4O6	0	33.7	-0.523782492	-	0.007715965	6.41	6.402	6.406	6.403	6.41	6.399	6.516	6.539	6.529	6.538	6.523	6.54	6.701	6.707	6.7	6.683	6.696	6.684	6.543	6.539	6.547	6.519	6.543	6.54	6.35	6.375	6.381	6.365	6.347	6.362	6.493	6.487	6.488
pos_4021	Curdione	metab_3014	HMDB0034714	B(ii)	C17493	219.1738	6.3755	pos	M+H-H2O	C15H24O2	0	80.5	-2.172650699	13657-68-6	0.007687447	5.856	5.8	5.817	5.818	5.827	5.825	3.509	3.513	3.515	3.507	3.507	3.514	3.593	3.599	3.6	3.596	3.602	3.606	3.591	3.59	3.594	3.599	3.593	3.603	3.644	3.524	3.527	3.637	3.523	3.52	5.379	5.384	5.385
pos_4023	GPCho(16:0/20:5)	metab_3015	HMDB0039528;HMDB0007984	B(i)	C00157	802.5352	6.3676	pos	M+Na	C44H78NO8P	93.5	0	-0.670008555	132196-28-2	0.071553688	5.836	6.668	5.303	4.165	4.171	4.161	4.302	4.307	7.009	7.082	7.074	7.054	6.417	7.104	7.388	7.423	7.421	7.415	7.336	7.3	7.329	7.327	7.336	7.348	7.314	7.272	7.104	7.105	7.087	7.098	6.864	6.917	6.865
pos_4024	DG(22:6(4Z,7Z,10Z,13Z,16Z,19Z)/22:5(4Z,7Z,10Z,13Z,16Z)/0:0)	metab_3016	PW_C003837;HMDB0007786	B(ii)	C00165	697.5251	6.3676	pos	M+H-H2O	C47H70O5	0	63.1	8.52594768	-	0.053726675	6.169	4.392	6.052	4.442	4.408	4.397	4.94	5.363	5.38	6.532	6.544	6.513	6.798	4.703	6.627	6.624	6.594	6.567	6.454	6.471	6.45	6.556	6.569	6.577	6.519	6.501	6.446	6.628	6.617	6.59	6.578	6.625	6.603
pos_4027	Grayanotoxin	metab_3019	HMDB0246239	B(ii)	-	355.2446	6.3676	pos	M+H	C20H34O5	0	43.7	-9.193859949	-	0.009394434	6.238	6.206	6.218	6.212	6.219	6.24	5.946	5.969	5.965	5.956	5.975	5.958	6.141	6.19	6.154	6.163	6.158	6.153	6.116	6.121	6.112	6.105	6.102	6.107	6.095	6.076	6.081	6.062	6.071	6.091	6.244	6.241	6.249
pos_403	Ethotoin	metab_3022	HMDB0014892	B(ii)	C07839	249.0607	3.114	pos	M+K, M+2Na-H	C11H12N2O2	0	43.7	-1.673534869	86-35-1	0.101764221	4.441	4.694	4.405	4.382	4.525	4.732	4.814	5.021	4.978	5.016	4.845	4.935	5.238	5.352	5.319	5.36	5.25	5.327	5.21	5.238	5.153	5.224	5.309	5.165	5.292	5.368	5.197	5.356	5.39	5.305	5.111	5.031	5.11
pos_4047	(3beta,5beta,8beta,22E,24xi)-Ergosta-6,22-diene-3,5,8-triol	metab_3038	HMDB0038353	B(ii)	-	430.3461	6.3286	pos	M+	C28H46O3	0	55.7	3.164711512	288847-52-9	0.013100008	6.21	6.167	6.171	6.158	6.166	6.187	6.24	6.284	6.323	6.274	6.277	6.288	6.425	6.483	6.47	6.46	6.47	6.474	6.45	6.443	6.429	6.41	6.428	6.438	6.412	6.387	6.387	6.394	6.401	6.391	6.446	6.435	6.444
pos_4049	Physagulin B	metab_3040	HMDB0041048;LMST01160044	B(ii)	-	585.1978	6.3208	pos	M+K	C30H39ClO7	0	91.6	-6.869575566	146713-97-5	0.009052651	6.789	6.722	6.743	6.72	6.741	6.741	6.458	6.463	6.465	6.456	6.457	6.464	6.543	6.548	6.549	6.546	6.552	6.556	6.54	6.54	6.543	6.549	6.543	6.552	6.459	6.473	6.476	6.467	6.472	6.469	6.463	6.46	6.468
pos_4053	8(R)-Hydroperoxylinoleic acid	metab_3045	HMDB0004706	B(ii)	C14831	335.2191	6.313	pos	M+Na	C18H32O4	0	49.2	-0.616939576	143343-95-7	0.006404601	6.356	6.292	6.293	6.308	6.301	6.302	5.703	5.825	5.78	5.727	5.698	5.711	5.721	5.905	5.881	5.791	5.803	5.825	5.749	5.672	5.712	5.675	5.698	5.676	6.483	6.375	6.405	6.421	6.399	6.417	6.365	6.362	6.368
pos_4057	Prostaglandin D1	metab_3049	LMFA03010049;HMDB0005102	B(ii)	C06438	337.2363	6.3052	pos	M+H-H2O	C20H34O5	0	84.9	-2.984573456	17968-82-0	0.005265007	7.234	7.215	7.231	7.202	7.215	7.231	4.632	5.001	4.981	4.839	5.009	5.024	4.87	5.199	5.023	4.939	4.904	4.883	4.604	4.706	4.958	4.935	4.867	4.728	5.728	5.586	5.618	5.6	5.643	5.698	6.779	6.776	6.781
pos_4059	P-Anisaldehyde	metab_3051	HMDB0029686	B(i)	C10761	137.0595	6.3052	pos	M+H	C8H8O2	52.5	0	-1.698505318	123-11-5	0.013072889	5.89	5.867	5.903	5.865	5.881	5.877	3.089	3.094	3.096	3.087	3.088	3.467	3.174	3.221	3.18	3.177	3.653	3.526	3.171	3.171	3.174	3.179	3.249	3.183	3.09	3.104	3.107	3.098	3.104	3.1	5.409	5.406	5.417
pos_4069	Jasmolone	metab_3061	HMDB0030039	B(ii)	-	181.1219	6.2896	pos	M+H	C11H16O2	0	60.4	-2.27979523	54383-66-3	0.005663791	5.669	5.665	5.682	5.654	5.636	5.68	4.137	4.412	4.327	4.102	4.294	4.473	4.578	4.713	4.576	4.679	4.738	4.632	4.538	4.542	4.658	4.545	4.55	4.72	4.616	4.465	4.653	4.437	4.636	4.471	5.097	5.094	5.099
pos_4071	Astromicin	metab_3064	HMDB0248678	B(ii)	C17708	447.2924	6.2818	pos	M+ACN+H	C17H35N5O6	0	36.3	-0.507161728	55779-06-1	0.005526934	6.594	6.547	6.57	6.562	6.582	6.564	6.64	6.65	6.644	6.629	6.614	6.609	6.751	6.784	6.764	6.781	6.763	6.763	6.749	6.761	6.732	6.74	6.748	6.751	6.752	6.727	6.728	6.741	6.736	6.753	6.74	6.735	6.737
pos_4075	O-Stearoylcarnitine	metab_3068	-	B(i)	-	428.3734	6.274	pos	M+H	C25H49NO4	59.3	0	-0.032641684	-	0.002899541	6.955	6.97	6.993	6.978	6.987	6.985	7.076	7.066	7.055	7.036	7.044	7.032	6.959	6.972	6.955	6.955	6.953	6.954	7.02	7.025	7.022	7.029	7.041	7.046	7.145	7.137	7.137	7.144	7.143	7.147	7.129	7.127	7.128
pos_4078	N-Palmitoyl Histidine	metab_3071	HMDB0241926;LMFA08020132	B(ii)	-	394.3058	6.2662	pos	M+H	C22H39N3O3	0	71.9	-1.68528802	-	0.004994042	6.078	6.163	6.15	6.171	6.151	6.133	5.612	5.646	5.629	5.577	5.55	5.574	5.167	5.445	5.272	5.27	5.229	5.289	5.491	5.385	5.399	5.325	5.381	5.462	5.617	5.527	5.564	5.53	5.52	5.502	5.93	5.926	5.928
pos_4083	N,N'-Dicyclohexylurea	metab_3077	HMDB0244166	B(i)	-	225.1957	6.2584	pos	M+H	C13H24N2O	39.5	0	-2.004735885	-	0.003006881	6.011	5.963	5.994	5.966	5.976	5.999	5.984	5.99	6.004	5.993	5.979	5.989	6.111	6.144	6.118	6.129	6.128	6.12	6.101	6.102	6.106	6.087	6.092	6.112	6.125	6.092	6.086	6.091	6.108	6.096	6.118	6.118	6.12
pos_4088	Pyrodone	metab_3081	HMDB0256988	B(ii)	C18795	339.2057	6.2349	pos	M+ACN+Na	C17H25NO2	0	51.6	4.912801222	-	0.02580644	5.522	5.485	5.475	5.425	5.449	5.442	5.636	5.605	5.608	5.602	5.626	5.635	5.76	5.752	5.786	5.789	5.756	5.781	5.773	5.755	5.748	5.759	5.757	5.732	5.755	5.723	5.752	5.73	5.694	5.718	5.71	5.729	5.73
pos_4092	Palmitoylcarnitine	metab_3086	HMDB0000222;HMDB0240783;LMFA07070004	B(i)	C02990	400.3418	6.2272	pos	M+H	C23H45NO4	81.2	0	-0.953904033	2364-67-2	0.009281361	6.994	7.037	7.039	7.026	7.044	7.045	7.481	7.471	7.469	7.468	7.462	7.458	7.525	7.525	7.52	7.519	7.527	7.522	7.592	7.595	7.586	7.593	7.602	7.598	7.351	7.341	7.344	7.348	7.347	7.347	7.397	7.394	7.402
pos_4093	LysoPE(18:4(6Z,9Z,12Z,15Z)/0:0)	metab_3087	HMDB0011510	B(ii)	-	474.2612	6.2196	pos	M+H	C23H40NO7P	0	73	-0.595573639	-	0.011387602	6.289	6.159	6.16	6.132	6.146	6.149	1.631	4.013	2.251	1.339	2.808	2.086	2.194	2.069	1.984	2.187	3.864	2.406	1.976	2.628	2.329	2.243	1.422	1.78	1.819	2.357	4.159	2.474	4.143	3.533	5.918	5.915	5.925
pos_4102	1-Nonanol	metab_3097	LMFA05000092;HMDB0031265	B(ii)	C14696	330.3361	6.1961	pos	2M+ACN+H	C9H20O	0	31.4	-1.892284028	143-08-8	0.021299315	5.478	5.465	5.489	5.44	5.464	5.423	4.612	4.745	4.793	4.908	4.728	4.863	5.64	5.658	5.591	5.677	5.65	5.614	5.969	5.961	5.96	5.962	5.979	5.957	5.822	5.768	5.785	5.797	5.849	5.801	5.692	5.709	5.709
pos_4106	N-arachidonylethanolamine	metab_3100	HMDB0004080;HMDB0255084	B(ii)	C11695	351.3365	6.1883	pos	M+NH4	C22H39NO	0	42.3	-1.357848029	94421-68-8	0.009833364	6.087	6.07	6.064	6.061	6.05	6.09	6.08	6.084	6.09	6.097	6.088	6.065	5.921	5.971	5.958	5.949	5.915	5.934	5.912	5.903	5.9	5.914	5.912	5.9	6.244	6.176	6.217	6.213	6.201	6.216	6.14	6.138	6.146
pos_4108	16-B1-phytoprostane	metab_3102	HMDB0304634	B(ii)	-	291.1948	6.1883	pos	M+H-H2O	C18H28O4	0	63.9	-2.252942949	-	0.002773955	6.338	6.31	6.314	6.281	6.307	6.311	4.18	4.119	4.591	4.385	4.56	4.33	3.651	4.372	3.658	4.001	3.703	3.981	3.661	3.648	3.941	3.657	3.651	3.661	4.976	4.92	5.094	5.04	4.834	5.012	5.937	5.936	5.935
pos_4117	P-Tolualdehyde	metab_3112	HMDB0029638	B(i)	C06758	121.0649	6.1648	pos	M+H	C8H8O	88.6	0	0.751982058	104-87-0	0.001380829	5.381	5.367	5.382	5.339	5.373	5.359	5.219	5.225	5.234	5.2	5.199	5.234	5.416	5.462	5.425	5.44	5.453	5.424	5.369	5.333	5.339	5.35	5.333	5.339	5.421	5.39	5.385	5.409	5.416	5.378	5.488	5.488	5.489
pos_4120	Ethynodiol Diacetate	metab_3116	HMDB0014961;LMST02030124	B(ii)	C12724	385.2345	6.1572	pos	M+H	C24H32O4	0	36.9	-7.332900333	297-76-7	0.046078646	5.276	5.283	5.303	5.293	5.299	5.288	5.506	5.649	5.693	5.7	5.674	5.718	6.017	6.041	6.081	6.068	6.077	6.036	6.143	6.139	6.098	6.132	6.143	6.125	5.43	5.649	5.651	5.605	5.619	5.589	5.754	5.718	5.752
pos_4122	Polyoxyethylene 40 monostearate	metab_3118	HMDB0032477	B(ii)	-	346.3311	6.1572	pos	M+NH4	C20H40O3	0	75.1	-1.574200469	9004-99-3	0.003390914	6.052	6.028	6.042	6.04	6.051	6.066	5.187	5.211	5.305	5.239	5.199	5.203	5.904	5.961	5.938	5.925	5.941	5.932	6.192	6.183	6.146	6.181	6.181	6.178	5.818	5.83	5.804	5.815	5.822	5.856	6.008	6.005	6.007
pos_4124	Sphinganine	metab_3120	LMSP01020001;PW_C000184;HMDB0000269;HMDB0242634	B(i)	C00836	302.3048	6.1572	pos	M+H	C18H39NO2	79.3	0	-1.874047338	764-22-7	0.008895995	6.289	6.259	6.265	6.267	6.257	6.269	5.574	5.643	5.617	5.638	5.63	5.663	6.158	6.194	6.17	6.173	6.185	6.176	6.394	6.388	6.371	6.382	6.395	6.396	6.11	6.097	6.094	6.089	6.105	6.106	6.256	6.253	6.261
pos_4129	1-Arachidonoylglycerol	metab_3125	HMDB0011578;HMDB0243830;LMGL01010032	B(ii)	C13857	396.3106	6.1494	pos	M+NH4	C23H38O4	0	71.4	-0.667095099	124511-15-5	0.066522386	5.511	5.489	5.487	5.494	5.488	5.474	5.052	5.158	5.158	5.235	5.199	5.138	5.409	5.383	5.429	5.442	5.462	5.422	5.368	5.304	5.246	5.304	5.299	5.309	5.343	5.397	5.409	5.397	5.41	5.377	5.449	5.394	5.411
pos_4144	Lauroylcarnitine	metab_3141	LMFA07070090;HMDB0002250	B(i)	-	344.279	6.1104	pos	M+H	C19H37NO4	84.8	0	-1.492671129	25518-54-1	0.006122169	5.658	5.664	5.684	5.674	5.68	5.669	5.811	5.858	5.825	5.828	5.835	5.835	6.386	6.391	6.392	6.383	6.396	6.37	6.3	6.317	6.294	6.311	6.306	6.305	6.219	6.224	6.231	6.246	6.221	6.239	6.037	6.04	6.034
pos_4145	15-Methylpalmitate	metab_3142	HMDB0241917;HMDB0061709	B(ii)	-	288.2892	6.1104	pos	M+NH4	C17H34O2	0	62.2	-1.847288128	-	0.006395156	6.748	6.755	6.747	6.71	6.704	6.706	6.689	6.645	6.639	6.618	6.688	6.707	6.885	6.776	6.763	6.749	6.759	6.864	6.869	6.804	6.751	6.751	6.796	6.801	6.785	6.722	6.757	6.717	6.704	6.741	6.718	6.715	6.72
pos_4146	Lauroyl diethanolamide	metab_3143	HMDB0032358;LMFA08040058	B(ii)	-	252.2318	6.1104	pos	M+H-2H2O	C16H33NO3	0	47.4	-1.506186022	120-40-1	0.002027053	5.194	5.161	5.138	5.156	5.152	5.153	5.318	5.314	5.401	5.339	5.34	5.322	5.358	5.392	5.416	5.448	5.431	5.42	5.386	5.377	5.36	5.382	5.373	5.402	5.521	5.456	5.471	5.489	5.468	5.488	5.397	5.398	5.399
pos_415	Methyl 20-dihydroprednisolonate	metab_3147	HMDB0254566	B(ii)	-	435.1733	3.1452	pos	M+H, M+2Na-H	C22H30O6	0	56.5	-5.313716097	-	0.099426297	3.732	3.738	3.759	3.748	3.754	3.744	4.658	4.769	4.909	4.71	4.656	4.638	4.122	3.975	4.142	3.973	3.979	4.007	4.381	4.782	4.594	4.334	4.898	5.028	5.394	5.368	5.339	5.341	5.412	5.282	4.243	4.32	4.252
pos_4153	Delta-Tocotrienol	metab_3151	LMPR02020056;HMDB0030008	B(ii)	C14156	397.3095	6.0949	pos	M+H	C27H40O2	0	80.2	-1.504840514	25612-59-3	0.057154326	5.246	5.221	5.258	5.216	5.267	5.195	4.834	4.839	4.841	4.832	4.833	4.84	4.919	4.924	4.926	4.922	4.928	4.932	4.916	4.916	4.92	4.925	4.919	4.928	4.835	4.849	4.852	4.843	4.849	4.845	4.882	4.879	4.837
pos_4154	(R)-1-Octen-3-ol	metab_3152	HMDB0031299	B(ii)	C14272	274.2737	6.0949	pos	2M+NH4	C8H16O	0	64.1	-1.388023324	-	0.00753285	7.679	7.69	7.684	7.661	7.645	7.658	7.45	7.475	7.472	7.457	7.518	7.531	7.771	7.702	7.686	7.656	7.662	7.769	7.773	7.742	7.719	7.713	7.744	7.742	7.664	7.616	7.659	7.612	7.596	7.63	7.618	7.615	7.621
pos_4166	(S)-(-)-Perillyl alcohol	metab_3163	HMDB0003634	B(i)	C02452	135.1167	6.0715	pos	M+H-H2O	C10H16O	59.9	0	-1.136571528	536-59-4	0.01283362	4.679	4.686	4.732	4.725	4.673	4.725	3.008	3.622	3.624	3.362	2.941	3.402	3.476	3.572	3.673	3.4	3.035	3.887	3.629	3.614	3.027	3.032	3.026	3.552	4.542	4.634	4.587	4.7	4.498	4.618	4.465	4.474	4.475
pos_4167	Ancymidol	metab_3164	HMDB0248390	B(ii)	C18774	257.1279	6.0637	pos	M+H	C15H16N2O2	0	35.1	-2.148279476	12771-68-5	0.019539357	5.558	5.394	5.389	5.392	5.394	5.385	1.23	1.235	1.236	1.229	1.229	1.236	1.311	3.473	1.317	1.313	1.319	1.323	1.308	1.308	1.311	1.316	1.31	1.319	1.231	1.245	1.247	1.238	1.244	1.241	5.025	5.022	5.038
pos_4172	Starch, pregelatinized	metab_3169	HMDB0303308	B(ii)	-	675.2658	6.0405	pos	M+H-H2O	C27H48O20	0	86.4	-6.987852764	-	0.019338051	6.185	6.059	6.052	6.058	6.091	5.987	6.129	6.133	6.135	6.127	6.127	6.134	6.213	6.219	6.22	6.216	6.222	6.226	6.211	6.21	6.214	6.219	6.213	6.222	6.129	6.144	6.147	6.137	6.143	6.14	6.567	6.564	6.551
pos_4173	Decanoylcarnitine	metab_3170	LMFA07070059;HMDB0000651	B(i)	C03299	316.2479	6.0405	pos	M+H	C17H33NO4	89.2	0	-1.159572761	1492-27-9	0.012197423	3.345	3.351	3.371	3.361	3.367	3.357	4.964	4.887	4.906	4.935	4.9	4.974	5.994	6.013	5.99	6.005	6.003	5.995	5.875	5.886	5.854	5.866	5.866	5.896	5.198	5.214	5.238	5.235	5.293	5.236	5.429	5.438	5.438
pos_4176	Alpha-Bixin	metab_3173	HMDB0035317	B(ii)	C08582	359.2034	6.0327	pos	M+H-2H2O	C25H30O4	0	45.2	7.13548681	6983-79-5	0.01060784	5.531	5.543	5.513	5.481	5.469	5.511	5.558	5.59	5.636	5.596	5.606	5.614	5.688	5.701	5.667	5.71	5.701	5.705	5.71	5.683	5.682	5.667	5.689	5.69	5.662	5.685	5.632	5.672	5.661	5.659	5.683	5.675	5.675
pos_4183	(+/-)-2-Butylthiazolidine	metab_3181	HMDB0040116	B(ii)	-	187.126	6.0249	pos	M+ACN+H	C7H15NS	0	31.3	-2.062521741	-	0.010920489	5.383	5.403	5.417	5.38	5.431	5.389	5.411	5.45	5.435	5.439	5.454	5.449	5.534	5.558	5.555	5.556	5.563	5.53	5.529	5.514	5.501	5.523	5.523	5.503	5.485	5.486	5.479	5.533	5.508	5.51	5.529	5.536	5.526
pos_4188	Nornicotine	metab_3185	PW_C000880;HMDB0001126	B(ii)	C06524	314.2321	6.0171	pos	2M+NH4	C9H12N2	0	32.2	-6.014465141	494-97-3	0.004292889	4.573	4.579	4.599	4.589	4.595	4.585	4.802	4.808	4.732	4.835	4.824	4.836	5.598	5.571	5.578	5.565	5.589	5.558	5.433	5.433	5.436	5.445	5.454	5.41	5.344	5.308	5.339	5.313	5.294	5.327	5.089	5.087	5.09
pos_4189	MG(10:0/0:0/0:0)	metab_3186	HMDB0072866	B(ii)	-	211.1688	6.0171	pos	M+H-2H2O	C13H26O4	0	31.7	-1.853556156	-	0.041270324	4.845	4.83	4.767	4.831	4.857	4.908	3.067	3.072	3.073	3.065	3.066	3.073	3.152	3.157	3.158	3.155	3.161	3.165	3.149	3.148	3.169	3.157	3.237	3.161	3.238	3.082	3.337	3.324	3.081	3.446	4.4	4.397	4.429
pos_4193	Ginkgoic acid	metab_3190	HMDB0033897	B(ii)	C10794	364.2839	6.0015	pos	M+NH4	C22H34O3	0	61.6	-2.028125327	22910-60-7	0.013887205	5.469	5.43	5.36	5.385	5.423	5.396	4.72	4.725	4.727	4.718	4.719	4.726	4.805	4.81	4.812	4.808	4.814	4.818	4.802	4.802	4.806	4.811	4.805	4.814	4.721	4.735	4.738	4.729	4.735	4.731	4.725	4.722	4.734
pos_4197	Gentian Violet Cation	metab_3194	HMDB0014550	B(i)	-	372.2431	5.9936	pos	M+	C25H30N3+	90.7	0	-2.44643389	14426-25-6	0.022535395	4.848	4.955	4.844	5.03	4.938	4.969	4.97	4.975	4.977	4.968	4.969	4.976	5.09	5.12	5.109	5.157	5.162	5.094	5.052	5.052	5.056	5.061	5.055	5.064	6.353	6.328	6.343	6.35	6.345	6.347	5.665	5.682	5.682
pos_4202	Biliverdin	metab_3201	PW_C000797;HMDB0001008	B(ii)	C00500	615.2805	5.9781	pos	M+CH3OH+H	C33H34N4O6	0	74.5	-1.423656568	114-25-0	0.012952908	6.001	6.092	6.132	6.106	6.097	6.115	4.188	4.192	4.194	4.186	4.186	4.193	4.272	4.278	4.279	4.275	4.281	4.285	4.27	4.269	4.273	4.278	4.272	4.282	4.188	4.203	4.206	4.196	4.202	4.199	5.76	5.75	5.75
pos_4204	Mepenzolate	metab_3203	HMDB0015591	B(ii)	C07818	358.2273	5.9781	pos	M+NH4	C21H26NO3+	0	74.1	6.529812476	25990-43-6	0.011607045	4.6	4.616	4.729	4.803	4.669	4.661	3.418	3.423	3.424	3.416	3.417	3.424	4.696	4.878	4.72	4.912	4.86	4.783	3.825	3.499	3.503	3.508	3.502	3.512	6.227	6.232	6.237	6.245	6.228	6.236	5.546	5.543	5.553
pos_4206	Acarbose	metab_3205	HMDB0248185;HMDB0014429;MJDBOTE0001373	B(ii)	C06802	628.2408	5.9703	pos	M+H-H2O	C25H43NO18	0	91.4	-6.151264522	56180-94-0	0.112247667	5.606	5.514	5.423	5.399	5.463	5.506	3.24	3.245	3.247	3.238	3.239	3.246	3.325	3.33	3.332	3.328	3.334	3.338	3.322	3.322	3.326	3.331	3.325	3.334	3.241	3.255	3.258	3.249	3.255	3.251	4.592	4.521	4.502
pos_4210	DG(2:0/0:0/20:5(7Z,9Z,11E,13E,17Z)-3OH(5,6,15))	metab_3210	HMDB0296997	B(ii)	-	499.2875	5.9624	pos	M+CH3OH+H	C25H38O8	0	30.2	-5.60879389	-	0.012485279	3.607	3.403	3.424	3.413	3.419	3.409	3.55	3.555	3.556	3.548	3.549	3.556	3.635	3.64	3.641	3.733	3.644	3.648	3.632	3.729	3.977	4.261	4.007	3.783	6.715	6.706	6.712	6.703	6.702	6.7	6.024	6.014	6.015
pos_4211	Ecdysone	metab_3211	LMST01010210;HMDB0251684	B(ii)	C00477	429.2994	5.9624	pos	M+H-2H2O	C27H44O6	0	48.1	-1.240421272	3604-87-3	0.013119088	5.695	5.631	5.633	5.632	5.645	5.647	4.489	4.417	4.445	4.419	4.497	4.488	4.058	4.298	3.767	4.048	4.217	4.364	4.407	4.319	4.356	4.612	4.339	4.485	4.003	4.41	4.57	4.507	4.29	4.684	5.281	5.289	5.279
pos_4212	4-[2-(4-Isopropylbenzamido)ethoxy]benzoic acid	metab_3212	HMDB0255770	B(ii)	-	292.1361	5.9624	pos	M+H-2H2O	C19H21NO4	0	30.7	8.94384325	-	0.024583891	4.594	4.697	4.663	4.699	4.667	4.599	4.331	4.011	3.968	4.245	4.164	4.202	4.499	4.38	4.468	4.235	4.39	4.428	4.009	4.162	3.878	3.888	3.87	3.697	5.476	5.487	5.479	5.46	5.459	5.461	4.921	4.902	4.903
pos_4213	Artemidinol	metab_3213	HMDB0030647	B(ii)	-	280.0941	5.9624	pos	M+ACN+Na	C13H12O3	0	54.5	-1.426157743	62268-43-3	0.020057815	4.966	4.829	4.87	4.889	4.944	4.884	5.088	5.097	5.045	5.072	5.1	5.106	5.17	5.179	5.152	5.176	5.154	5.181	5.169	5.156	5.165	5.176	5.123	5.149	5.06	5.093	5.085	5.021	5.077	5.077	5.103	5.088	5.088
pos_4214	(-)-Jasmonic acid	metab_3214	HMDB0032797;LMFA02020001	B(i)	C08491	211.1326	5.9624	pos	M+H	C12H18O3	38.7	0	-1.212786854	6894-38-8;59366-47-1	0.0854095	4.936	4.953	4.887	4.854	4.854	4.933	3.145	3.412	3.152	3.5	3.526	3.461	3.266	3.538	3.289	3.233	3.735	3.243	3.405	3.227	3.231	3.647	3.23	3.502	4.716	4.698	4.696	4.774	4.751	4.723	4.685	4.617	4.682
pos_4215	(+)-Neomenthol	metab_3215	LMPR0102090003;HMDB0035763	B(ii)	C00553	198.185	5.9624	pos	M+ACN+H	C10H20O	0	34	-1.397586118	2216-52-6	0.020021722	3.074	3.08	3.1	3.09	3.096	3.085	4.476	4.563	4.478	4.449	4.547	4.497	4.884	4.889	4.896	4.886	4.919	4.894	4.889	4.868	4.859	4.853	4.869	4.836	5.26	5.243	5.239	5.212	5.244	5.257	4.833	4.847	4.831
pos_4217	(+/-)-Ribaline	metab_3217	HMDB0033345	B(ii)	-	258.112	5.9546	pos	M+H-H2O	C15H17NO4	0	64.3	-1.664717375	41234-32-6	0.009638272	5.762	5.718	5.701	5.693	5.729	5.683	5.732	5.766	5.748	5.731	5.73	5.757	5.817	5.864	5.818	5.852	5.85	5.837	5.836	5.836	5.813	5.83	5.823	5.811	5.833	5.813	5.81	5.828	5.797	5.808	5.841	5.835	5.833
pos_4218	N-Docosahexaenoyl Valine	metab_3218	HMDB0242025	B(ii)	-	450.2962	5.9467	pos	M+Na	C27H41NO3	0	84.5	-3.806215118	-	0.031799141	5.512	5.561	5.54	5.565	5.523	5.499	4.857	4.862	4.864	4.856	4.856	4.863	4.942	4.947	4.949	4.945	4.951	4.955	4.94	4.939	4.943	4.948	4.942	4.951	4.858	4.873	4.876	4.866	4.872	4.869	4.884	4.859	4.861
pos_4221	Cinncassiol D2 glucoside	metab_3222	HMDB0034679	B(ii)	-	513.2669	5.9389	pos	M+H-H2O	C26H42O11	0	35.5	-4.683937326	-	0.072115581	4.259	4.165	2.71	4.439	3.831	2.695	4.756	4.73	4.711	4.703	4.634	4.394	2.921	2.926	2.927	2.924	2.93	2.934	2.918	2.918	2.921	2.926	2.921	2.93	5.801	5.802	5.754	5.786	5.763	5.791	5.294	5.291	5.237
pos_4225	Heliangin	metab_3226	HMDB0036692	B(ii)	C09474	380.204	5.9311	pos	M+NH4	C20H26O6	0	54.2	-7.739889072	13323-48-3	0.035053177	3.506	1.364	1.383	3.483	1.379	1.369	4.43	4.424	4.401	4.503	4.393	4.258	5.043	5.078	5.095	5.025	4.974	5.096	4.994	4.892	4.918	4.901	4.979	4.903	5.441	5.521	5.503	5.469	5.472	5.528	5.049	5.023	5.023
pos_4242	PS(20:4(8Z,11Z,14Z,17Z)/20:3(8Z,11Z,14Z)-2OH(5,6))	metab_3245	HMDB0282711	B(ii)	-	898.5387	5.8998	pos	M+CH3OH+H	C46H76NO12P	0	53.4	-6.079817624	-	0.041679655	5.901	5.898	5.912	5.872	5.896	5.889	4.258	3.969	4.166	4.503	3.455	4.355	4.265	4.49	4.239	4.055	4.387	4.619	4.146	4.044	2.94	2.717	3.129	4.012	4.217	4.607	4.024	4.016	4.039	4.489	5.536	5.506	5.505
pos_4243	Jervine	metab_3246	HMDB0253731;MJDBOTE0000999	B(ii)	C10811	448.2801	5.8998	pos	M+Na	C27H39NO3	0	73.5	-4.893716649	469-59-0	0.066573238	6.176	6.196	6.199	6.179	6.203	6.205	5.64	5.645	5.647	5.638	5.639	5.646	5.725	5.73	5.732	5.728	5.734	5.738	5.722	5.722	5.726	5.731	5.725	5.734	5.641	5.655	5.658	5.649	5.655	5.651	5.694	5.642	5.693
pos_4274	TG(16:1(9Z)/16:1(9Z)/20:4(5Z,8Z,11Z,14Z))	metab_3279	HMDB0005436	B(ii)	C00422	868.7414	5.8603	pos	M+NH4	C55H94O6	0	33.1	3.024762356	-	0.074443435	5.165	5.204	5.304	5.359	5.467	5.424	5.302	5.136	5.444	5.414	5.308	5.467	5.178	4.934	5.364	5.237	5.122	4.924	4.929	5.384	5.237	5.152	5.451	5.41	4.993	5.345	5.269	5.251	5.36	5.082	5.189	5.246	5.192
pos_4283	Cyanidin 3-triglucoside	metab_3289	HMDB0302726	B(ii)	-	791.2534	5.8526	pos	M+NH4	C33H41O21+	0	51.7	7.104529369	-	0.031811121	5.865	5.878	5.81	5.802	5.76	5.779	6.619	6.592	6.57	6.561	6.545	6.538	6.612	6.615	6.613	6.587	6.594	6.604	6.649	6.625	6.646	6.637	6.653	6.653	5.195	5.241	5.326	5.234	5.2	5.116	6.462	6.462	6.438
pos_43	4-hydroxyheptanoyl-CoA	metab_3305	HMDB0301436	B(ii)	-	459.5999	2.5568	pos	M+H+Na, M+Na, M+K	C28H48N7O18P3S	0	34.4	4.887475391	-	0.023244518	6.462	6.467	6.475	6.478	6.476	6.43	3.78	3.785	3.786	3.778	3.779	3.786	3.865	3.87	3.871	3.868	3.874	3.878	3.862	3.861	3.865	3.87	3.864	3.874	3.781	3.795	3.798	3.788	3.794	3.791	6.096	6.077	6.093
pos_4309	HMDB0127639	metab_3316	-	B(ii)	-	968.5056	5.8218	pos	M+K	C51H79NO14	0	54.8	-8.19451335	-	0.049638657	5.322	5.353	5.332	5.218	5.155	5.271	4.298	4.235	3.892	4.399	3.885	4.485	3.971	5.01	4.568	4.281	3.98	3.984	4.125	4.546	4.845	4.557	4.158	4.421	4.008	4.754	5.003	4.9	5.062	4.716	5.401	5.358	5.377
pos_4312	Capecitabine	metab_3320	PW_C009523;HMDB0015233	B(ii)	C12650	423.1621	5.8218	pos	M+ACN+Na	C15H22FN3O6	0	56.2	-8.182934553	154361-50-9	0.039110145	5.961	5.95	5.966	5.905	5.945	5.944	5.259	5.264	5.265	5.257	5.258	5.265	5.344	5.349	5.35	5.347	5.353	5.357	5.341	5.341	5.344	5.349	5.343	5.353	5.26	5.274	5.277	5.267	5.273	5.27	5.291	5.261	5.264
pos_4323	N-acetylmuramyl-l-alanine	metab_3332	HMDB0255071	B(ii)	-	397.1827	5.7875	pos	M+CH3OH+H	C14H24N2O9	0	42.8	2.846814254	-	0.087132419	5.103	5.072	5.054	5.027	5.073	5.045	1.596	1.6	1.602	1.594	1.594	1.601	1.678	1.683	1.685	1.681	1.687	1.691	1.676	1.675	1.679	1.684	1.678	1.687	2.533	1.61	1.613	1.604	1.61	1.781	4.424	4.421	4.355
pos_433	O-Beta-D-Glucosylzeatin	metab_3339	HMDB0302640	B(i)	C03423	404.1527	2.7842	pos	M+H, M+Na	C16H23N5O6	36.7	0	-3.561455554	-	0.004215408	4.863	4.913	4.6	4.811	4.866	4.741	5.882	5.913	5.881	5.891	5.881	5.899	5.799	5.783	5.75	5.774	5.785	5.752	5.817	5.783	5.795	5.809	5.808	5.798	5.907	5.867	5.893	5.925	5.871	5.882	5.696	5.693	5.692
pos_4347	PI(22:3(10Z,13Z,16Z)/TXB2)	metab_3353	HMDB0277833	B(ii)	-	1034.616	5.6364	pos	M+NH4	C52H89O17P	0	51	-1.567085309	-	0.108994094	3.046	3.006	3.026	3.678	3.022	4.286	5.238	5.171	5.239	5.122	5.216	4.879	5.212	5.022	5.056	4.512	4.961	3.25	5.063	4.93	5.025	5.052	5.245	4.806	5.878	5.857	5.704	5.706	5.751	5.772	4.739	4.65	4.731
pos_4355	Pyridoxal	metab_3361	HMDB0001545;PW_C001188	B(i)	C00250	150.0548	5.5949	pos	M+H-H2O	C8H9NO3	42.3	0	-0.65619533	66-72-8	0.025859503	3.868	3.799	3.884	3.923	3.864	3.925	4.316	4.349	4.352	4.47	4.325	4.267	4.461	4.557	4.509	4.43	4.417	4.517	4.477	4.485	4.516	4.485	4.461	4.496	3.725	3.907	3.6	3.465	3.513	3.674	4.215	4.2	4.223
pos_4357	N-(2-Hydroxyethyl)nicotinamide	metab_3363	HMDB0254988	B(ii)	-	396.165	5.5871	pos	2M+ACN+Na	C8H10N2O2	0	44.1	2.318748267	-	0.140581325	3.976	3.989	4.054	4.137	4.098	4.03	3.318	3.323	3.371	3.389	3.317	3.324	4.429	4.233	4.445	4.683	4.561	4.604	4.746	4.711	4.849	4.843	4.892	4.756	5.755	5.728	5.766	5.771	5.764	5.767	4.788	4.677	4.788
pos_4378	Ethyl 3-hydroxydodecanoate	metab_3379	HMDB0059850	B(ii)	-	262.2373	5.4855	pos	M+NH4	C14H28O3	0	58	-1.397066443	-	0.05482004	5.2	5.205	5.222	5.209	5.216	5.142	4.659	4.6	4.546	4.619	4.634	4.651	5.126	5.148	5.142	5.079	5.101	5.108	5.341	5.26	5.277	5.264	5.278	5.288	5.28	5.276	5.311	5.288	5.324	5.314	5.207	5.159	5.186
pos_4384	Suspensolide F	metab_3386	HMDB0031918	B(ii)	C17429	517.1659	5.4475	pos	M+K	C21H34O12	0	80.3	-4.702952593	64703-86-2	0.032773825	3.458	3.464	3.484	3.474	3.48	3.469	4.571	4.7	4.728	4.604	4.667	4.569	5.046	4.97	4.969	5.055	4.999	5.11	5.083	5.099	4.981	5.136	5.142	5.102	5.474	5.516	5.507	5.488	5.48	5.469	4.74	4.716	4.742
pos_4385	2-Furanmethanol	metab_3387	HMDB0013742	B(ii)	C20441	197.0806	5.4475	pos	2M+H	C5H6O2	0	54.8	-1.01065581	98-00-0	0.011581222	2.959	2.966	2.986	2.976	2.982	2.971	5.644	5.638	5.642	5.64	5.64	5.648	5.94	5.953	5.957	5.95	5.948	5.957	6.005	5.998	6.008	6.008	5.998	6.009	6.348	6.344	6.349	6.332	6.355	6.343	5.935	5.926	5.926
pos_439	3-Hydroxykynurenic acid	metab_3392	HMDB0246172	B(ii)	-	206.0446	3.4	pos	M+H, M+Na	C10H7NO4	0	31	-1.087330166	-	0.001406333	4.461	4.465	4.492	4.497	4.495	4.445	5.558	5.564	5.573	5.587	5.574	5.57	6.244	6.239	6.234	6.251	6.254	6.243	5.884	5.875	5.871	5.879	5.864	5.873	7.059	7.051	7.061	7.05	7.055	7.063	6.403	6.401	6.402
pos_4394	LysoPI(20:4(5Z,8Z,11Z,14Z)/0:0)	metab_3396	HMDB0061690	B(ii)	-	603.2983	5.4011	pos	M+H-H2O	C29H49O12P	0	69.8	8.793750508	1246430-04-5	0.069916417	5.705	5.619	5.632	5.633	5.615	5.549	1.546	1.55	1.552	1.544	3.742	1.551	1.628	1.633	1.635	1.631	2.667	1.641	1.626	1.625	1.629	1.634	1.628	1.637	1.546	1.56	1.563	1.554	1.56	3.307	4.64	4.585	4.638
pos_44	P-Coumaraldehyde	metab_3401	HMDB0040986	B(ii)	C05608	166.0861	2.4634	pos	M+H-H2O, M+NH4, M+H	C9H8O2	0	34.7	-0.739730419	2538-87-6;20711-53-9	0.005463107	8.523	8.511	8.508	8.51	8.505	8.505	8.398	8.387	8.397	8.39	8.391	8.401	8.582	8.581	8.575	8.575	8.574	8.58	8.499	8.497	8.498	8.495	8.489	8.498	8.262	8.26	8.272	8.26	8.266	8.26	8.507	8.505	8.503
pos_4408	Gamma-Glutamyl-beta-cyanoalanine	metab_3410	HMDB0060478	B(ii)	C05711	243.0873	5.3232	pos	M+	C9H13N3O5	0	56.9	7.465108954	16051-95-9	0.012340616	5.351	5.251	5.253	5.258	5.266	5.25	5.951	5.985	6.107	5.946	6.139	6.028	6.361	6.338	6.306	6.327	6.351	6.409	6.284	6.245	6.532	6.529	6.407	6.492	6.412	6.41	6.457	6.368	6.37	6.407	6.158	6.148	6.156
pos_441	(2E)-4-Hydroxy-3-methylpent-2-enedioylcarnitine	metab_3412	HMDB0241661	B(ii)	-	326.1209	3.4158	pos	M+H, M+Na	C13H21NO7	0	31.2	-0.486718327	-	0.010966945	4.821	4.827	4.847	4.837	4.843	4.833	5.064	5.006	5.025	5.077	5.024	4.98	5.813	5.83	5.821	5.813	5.792	5.81	5.8	5.822	5.797	5.798	5.798	5.785	6.215	6.207	6.2	6.205	6.208	6.201	5.713	5.705	5.706
pos_4416	Indolepropionylglycine	metab_3419	HMDB0253470	B(ii)	-	247.1074	5.284	pos	M+H	C13H14N2O3	0	63.4	-1.492414777	-	0.00297259	4.549	4.598	4.647	4.602	4.588	4.612	5.073	5.077	5.128	5.15	5.119	5.121	5.485	5.499	5.493	5.509	5.49	5.489	5.51	5.48	5.506	5.523	5.497	5.517	5.72	5.735	5.731	5.733	5.75	5.723	5.328	5.328	5.326
pos_4428	Tryptophol	metab_3430	HMDB0003447;MJDBOTE0000453	B(i)	C00955	144.0806	5.2368	pos	M+H-H2O	C10H11NO	36.1	0	-1.078352257	526-55-6	0.016023677	4.304	4.366	4.268	4.448	4.397	4.489	4.651	4.682	4.598	4.66	4.631	4.646	4.967	4.989	4.98	4.953	4.977	4.962	5.001	4.956	4.971	4.996	4.958	4.994	5.116	5.126	5.131	5.143	5.153	5.134	4.775	4.772	4.785
pos_4475	Trp Gly Asp	metab_3474	-	B(i)	-	377.1453	5.1109	pos	M+H	C17H20N4O6	50.6	0	-0.752203378	-	0.015768116	3.984	3.927	4.101	3.701	3.855	3.828	5.6	5.601	5.781	5.597	5.796	5.66	6.048	6.04	6	6.024	6.043	6.121	6.001	5.99	6.214	6.237	6.105	6.206	6.146	6.146	6.188	6.116	6.098	6.135	5.753	5.75	5.763
pos_45	Valylglutamic acid	metab_3497	HMDB0029126	B(ii)	-	247.1285	2.4481	pos	M+H, M+K, M+Na	C10H18N2O5	0	42.6	-1.562962024	3062-7-5	0.005294306	6.952	6.943	6.955	6.942	6.95	6.946	6.656	6.649	6.651	6.644	6.644	6.66	6.565	6.567	6.557	6.558	6.555	6.569	6.668	6.664	6.661	6.664	6.666	6.65	7.027	7.036	7.041	7.031	7.035	7.034	6.908	6.905	6.904
pos_4503	(R)-1-O-b-D-glucopyranosyl-1,3-octanediol	metab_3501	HMDB0029362	B(ii)	-	639.3506	5.0555	pos	2M+Na	C14H28O7	0	65.7	-9.12839705	120727-21-1	0.076305112	4.413	4.472	4.484	4.304	4.083	4.637	6.369	6.362	6.35	6.34	6.362	6.365	6.387	6.396	6.424	6.431	6.432	6.458	6.326	6.264	6.243	6.272	6.268	6.318	5.228	4.895	4.791	4.759	4.894	4.512	5.774	5.774	5.715
pos_4510	Eugenol	metab_3508	HMDB0005809;MJDBOTE0000375	B(ii)	C10453	197.1169	5.0475	pos	M+CH3OH+H	C10H12O2	0	30.4	-1.782146369	97-53-0	0.005118388	5.288	5.303	5.266	5.286	5.282	5.28	3.106	3.111	3.113	3.104	3.105	3.112	3.474	3.196	3.198	3.194	3.2	3.204	3.188	3.188	3.192	3.197	3.191	3.2	3.395	3.269	3.424	3.115	3.554	3.696	4.635	4.632	4.637
pos_452	N-(2-benzoyl-4-chlorophenyl)-1-methylpyrazole-3-carboxamide	metab_3517	-	B(i)	-	340.0814	3.5516	pos	M+H, M+NH4	C18H14ClN3O2	48.7	0	-9.808607526	-	0.014991221	4.444	4.451	4.471	4.461	4.466	4.456	4.696	4.658	4.661	4.595	4.722	4.639	4.914	4.967	4.814	4.733	4.812	4.894	4.902	4.83	4.763	4.791	4.835	4.733	6.009	6.006	6.015	6.002	6.005	6.005	5.328	5.317	5.317
pos_4528	Tasquinimod	metab_3525	HMDB0258735	B(ii)	-	407.1211	5.008	pos	M+H	C20H17F3N2O4	0	31.8	-0.4224969	-	0.00307991	4.057	4.038	4.24	3.932	3.402	3.305	5.661	5.64	5.628	5.654	5.656	5.684	5.626	5.58	5.641	5.592	5.528	5.652	5.629	5.614	5.605	5.596	5.622	5.668	3.447	3.462	3.465	3.455	3.859	3.458	5.322	5.322	5.32
pos_454	Tyrosylhydroxyproline	metab_3536	HMDB0029106	B(ii)	-	295.1286	3.5751	pos	M+H, M+Na	C14H18N2O5	0	71.1	-0.858374064	936346-34-8	0.004076542	6.87	6.858	6.865	6.865	6.855	6.857	5.987	5.985	5.994	5.987	6.003	5.996	6.111	6.105	6.099	6.113	6.11	6.106	6.087	6.088	6.08	6.1	6.08	6.088	6.365	6.363	6.369	6.363	6.366	6.377	6.545	6.541	6.543
pos_459	PS(22:6(4Z,7Z,10Z,13Z,16Z,19Z)/PGJ2)	metab_3585	HMDB0283532	B(ii)	-	443.7429	3.5356	pos	M+2H, M+Na	C48H72NO12P	0	48.6	-8.939458253	-	0.055493373	3.884	4.215	4.415	4.049	4.082	4.195	3.853	1.864	1.866	1.858	4.1	1.865	1.943	1.948	1.95	1.946	1.952	1.956	1.941	1.94	1.944	1.949	1.943	1.952	6.48	6.47	6.483	6.455	6.496	6.479	5.553	5.55	5.509
pos_4614	25-Acetyl-6,7-didehydrofevicordin F 3-[glucosyl-(1->6)-glucoside]	metab_3609	HMDB0036339	B(ii)	-	866.3921	4.8968	pos	M+	C43H62O18	0	43.3	-1.724126601	178062-91-4	0.058218531	6.245	6.23	6.245	6.244	6.257	6.225	0.2672	0.2694	3.646	0.2664	0.2667	3.224	2.905	0.3109	2.947	3.179	2.185	0.3149	0.3069	2.374	4.276	0.3112	0.3081	0.3129	0.2675	0.2743	0.2757	0.2712	4.293	3.013	5.84	5.795	5.838
pos_4648	Val Ala Phe Asp	metab_3644	-	B(i)	-	451.2186	4.8726	pos	M+H	C21H30N4O7	50.3	0	-0.306753597	-	0.110440819	4.679	4.797	4.833	4.85	4.847	4.78	3.811	3.816	3.818	3.809	3.81	3.817	3.896	3.901	3.902	3.899	3.905	3.909	3.893	3.893	3.896	3.901	3.895	3.905	3.812	3.826	3.862	3.82	3.825	3.827	3.825	3.813	3.899
pos_4685	Gastrodin	metab_3683	HMDB0252648;MJDBOTE0000895	B(ii)	C16964	251.0909	4.8486	pos	M+H-2H2O	C13H18O7	0	72.8	-1.623852001	62499-27-8	0.008101045	3.685	3.576	3.612	3.543	3.475	3.601	4.31	4.042	3.534	4.212	4.202	3.944	5.251	5.218	5.237	5.168	5.247	5.225	5.065	5.107	4.997	5.135	5.084	5.094	5.577	5.573	5.576	5.589	5.583	5.573	5.048	5.045	5.052
pos_470	Riboflavin (Vitamin B2)	metab_3699	-	B(i)	-	377.1455	3.7971	pos	M+H, M+Na	C17H20N4O6	76	0	-0.197866166	-	0.008010053	7.19	7.204	7.206	7.214	7.194	7.198	7.372	7.369	7.332	7.377	7.316	7.357	7.71	7.708	7.717	7.707	7.701	7.698	7.652	7.668	7.567	7.575	7.622	7.596	7.559	7.549	7.543	7.565	7.575	7.56	7.519	7.513	7.513
pos_4714	Dihydro-3-hydroxy-4,4-dimethyl-2(3H)-Furanone	metab_3712	-	B(ii)	-	283.1171	4.8328	pos	2M+Na	C6H10O3	0	30.4	7.412229082	-	0.012149563	3.385	3.392	3.412	3.402	3.408	3.397	4.389	4.256	4.16	3.537	4.042	4.158	5.056	5.054	4.983	5.014	5	5.092	4.886	4.906	4.917	4.992	4.952	4.927	5.405	5.415	5.447	5.394	5.408	5.422	4.894	4.886	4.884
pos_472	Polyribophosphate	metab_3718	HMDB0256690	B(ii)	-	327.0481	3.8284	pos	M+H-2H2O, M+	C10H19O12P	0	41.4	1.507728379	-	0.007035364	3.145	3.152	3.172	3.162	3.168	3.187	3.298	3.303	3.305	3.297	3.297	3.304	3.383	3.388	3.39	3.386	3.392	3.396	3.381	3.38	3.384	3.389	3.383	3.392	6.024	6	6.003	5.982	5.988	5.992	5.304	5.308	5.301
pos_4723	TIARAMIDE	metab_3721	HMDB0259071	B(ii)	-	711.1647	4.8247	pos	2M+H	C15H18ClN3O3S	0	50.1	8.427780851	-	0.015774154	4	3.744	3.764	3.754	4.281	3.91	6.493	6.571	6.578	6.529	6.521	6.482	6.739	6.806	6.794	6.774	6.826	6.842	6.7	6.765	6.803	6.745	6.711	6.79	4.753	4.485	4.619	3.899	3.982	3.901	6.685	6.672	6.682
pos_473	Cuminaldehyde	metab_3726	HMDB0002214	B(i)	C06577	149.0959	3.8284	pos	M+H-H2O, M+H	C10H12O	44.7	0	-1.199788881	122-03-2	0.003525429	3.805	4.036	3.957	4.081	4.142	4.075	3.318	3.5	3.6	3.021	3.628	3.617	3.863	3.83	3.874	3.779	3.896	4.014	3.587	3.717	3.743	3.431	3.804	3.531	5.91	5.908	5.921	5.912	5.929	5.916	5.227	5.229	5.226
pos_476	4-[(4-methylphenyl)methyl]-N-(2-phenylethyl)thieno[3,2-b]pyrrole-5-carboxamide	metab_3755	-	B(i)	-	375.1547	3.8761	pos	M+H, M+Na	C23H22N2OS	32.9	0	5.685352101	-	0.012673674	2.277	2.142	2.207	2.152	2.158	2.573	6.58	6.583	6.578	6.58	6.576	6.574	5.934	5.911	5.925	5.906	5.916	5.931	6.088	6.114	6.061	6.079	6.098	6.07	4.943	5.043	5.055	5.039	4.935	4.864	5.902	5.893	5.892
pos_4761	Estrone glucuronide	metab_3757	PW_C002143;HMDB0004483	B(ii)	C11133	491.1632	4.8088	pos	M+2Na-H	C24H30O8	0	63.9	-4.586639844	2479-90-5	0.064960303	5.578	5.544	5.488	5.562	5.482	5.524	4.191	4.196	4.198	4.189	4.19	4.197	4.276	4.281	4.283	4.279	4.285	4.289	4.273	4.273	4.277	4.282	4.276	4.285	4.192	4.206	4.209	4.2	4.206	4.202	4.244	4.193	4.242
pos_4774	PG(5-iso PGF2VI/a-25:0)	metab_3769	HMDB0270990	B(ii)	-	936.6463	4.7931	pos	M+NH4	C49H91O13P	0	41.5	-7.912079203	-	0.052054723	4.245	4.252	4.272	4.262	4.268	4.257	4.455	4.894	4.507	4.396	4.397	4.404	4.483	5.016	4.886	4.74	5.074	5.408	4.565	4.572	5.072	4.489	4.529	4.492	4.399	4.413	4.416	4.407	4.412	4.409	5.688	5.647	5.686
pos_4822	CDP-DG(i-20:0/i-12:0)	metab_3820	HMDB0116301;PW_C076637	B(ii)	C00269	936.5028	4.761	pos	M+H-H2O	C44H81N3O15P2	0	31	-8.588381263	-	0.009694309	4.058	4.064	4.085	4.074	4.08	4.07	4.211	4.937	4.833	4.823	4.803	4.217	5.319	5.257	5.665	5.361	5.223	5.252	4.293	5.145	5.302	5.552	5.251	5.378	4.212	4.226	4.229	4.219	4.225	4.222	5.779	5.776	5.77
pos_483	Swertiamarin	metab_3828	HMDB0258644;MJDBOTE0000976	B(ii)	C09800	375.1298	3.9782	pos	M+H, M+Na	C16H22O10	0	52.3	3.279025503	17388-39-5	0.005887701	5.109	4.932	5.001	4.976	4.972	4.981	5.962	6.016	6.137	5.978	6.15	6.035	6.416	6.425	6.378	6.398	6.443	6.516	6.361	6.334	6.58	6.601	6.472	6.558	6.481	6.479	6.528	6.437	6.43	6.472	6.246	6.24	6.243
pos_4836	3-Demethylubiquinone-9	metab_3835	LMPR02010036;HMDB0060370	B(ii)	C03226	819.5666	4.7532	pos	M+K	C53H80O4	0	33	-2.867931221	-	0.034597541	3.234	3.241	3.261	3.251	3.257	3.246	4.508	4.971	5.165	4.996	4.779	4.913	5.272	5.688	5.434	5.593	5.709	5.884	5.103	5.222	5.781	5.76	5.217	5.534	3.893	3.402	3.405	3.396	3.402	3.398	5.934	5.935	5.96
pos_4866	Integerrimine	metab_3865	HMDB0242680	B(ii)	C10328	712.385	4.7373	pos	2M+ACN+H	C18H25NO5	0	37.2	6.867257461	480-79-5	0.046565863	2.888	3.914	2.979	3.32	2.91	3.569	4.734	4.675	4.794	4.792	4.402	4.801	5.099	5.144	4.963	4.783	4.907	4.948	4.638	5.243	4.348	5.135	4.868	5.095	4.179	4.437	3.059	4.729	4.064	4.248	5.407	5.409	5.442
pos_4879	Scytalone	metab_3878	-	B(i)	C00779	195.0649	4.7373	pos	M+H	C10H10O4	88.4	0	-1.341184364	49598-85-8	0.060918193	4.485	4.472	4.401	4.31	4.415	4.422	3.646	3.651	3.653	3.644	3.645	3.652	3.731	3.736	3.738	3.734	3.74	3.744	3.728	3.728	3.732	3.737	3.731	3.74	3.647	3.662	3.664	3.655	3.661	3.658	3.697	3.693	3.649
pos_488	(3b,20R,22R)-3,20,27-Trihydroxy-1-oxowitha-5,24-dienolide 3-glucoside	metab_3879	HMDB0033573	B(ii)	-	635.34	4.0335	pos	M+H, M+Na	C34H50O11	0	61.2	-4.044528118	227179-09-1	0.012540661	6.596	6.6	6.603	6.578	6.589	6.569	4.037	3.002	3.86	4.082	2.454	3.664	4.066	3.729	3.317	3.69	4.143	4.403	2.279	3.106	3.055	4.241	3.999	4.28	4.236	2.213	4.139	2.735	2.212	3.736	6.376	6.365	6.369
pos_4932	5-Phenyl-1,3-oxazinane-2,4-dione	metab_3934	PW_C040533;HMDB0060400	B(ii)	C16596	209.0916	4.7057	pos	M+NH4	C10H9NO3	0	67.2	-2.412074922	-	0.034630714	3.168	3.174	3.194	3.184	3.19	3.18	3.321	3.325	3.349	3.393	3.658	3.618	4.827	4.839	4.848	4.808	4.87	4.966	4.652	4.652	4.759	4.685	4.698	4.752	4.804	4.837	4.682	4.708	4.725	4.713	4.279	4.304	4.277
pos_4949	1-(3-Carboxypropylcarbamoyl)-5-fluorouracil	metab_3952	HMDB0243786	B(ii)	-	277.0966	4.6977	pos	M+NH4	C9H10FN3O5	0	49.7	9.065238891	-	0.010634701	4.642	4.648	4.669	4.659	4.664	4.654	4.795	4.894	5.065	4.812	5.044	4.92	5.676	5.683	5.646	5.647	5.654	5.712	5.687	5.636	5.828	5.82	5.781	5.825	5.891	5.899	5.933	5.846	5.826	5.862	5.088	5.08	5.081
pos_496	Isorheagenine	metab_3964	HMDB0029360	B(ii)	-	411.1527	4.151	pos	M+NH4, M+ACN+H	C20H19NO6	0	58.1	-6.463659961	17948-35-5	0.031976748	5.462	5.444	5.426	5.44	5.429	5.404	6.679	6.661	6.653	6.642	6.647	6.639	6.594	6.592	6.588	6.583	6.57	6.594	6.621	6.609	6.611	6.612	6.621	6.625	5.188	5.232	5.245	5.192	5.206	5.23	6.42	6.396	6.396
pos_4962	Ibuprofen	metab_3966	PW_C001284;HMDB0001925;MJDBOTE0001402	B(i)	C01588	207.1376	4.6895	pos	M+H	C13H18O2	41.1	0	-1.953105299	15687-27-1	0.045326361	4.797	4.814	4.837	4.823	4.836	4.809	2.963	2.968	2.97	2.962	2.962	2.969	3.298	3.053	3.055	3.051	3.057	3.061	3.045	3.045	3.049	3.054	3.048	3.057	2.964	2.979	2.982	3.036	3.042	3.177	4.306	4.338	4.303
pos_50	2,3-dinor Fluprostenol	metab_4003	-	B(i)	-	413.1554	2.8474	pos	M+H-H2O, M+Na, M+H	C21H25F3O6	30.8	0	-3.686759759	-	0.005561983	3.559	3.778	3.586	3.575	3.581	3.968	5.818	5.792	5.792	5.811	5.791	5.787	6.514	6.5	6.491	6.507	6.513	6.497	6.468	6.453	6.461	6.455	6.441	6.459	6.4	6.405	6.401	6.409	6.402	6.412	6.176	6.172	6.172
pos_5073	KAPA	metab_4075	HMDB0240687	B(i)	C01092	188.1278	4.6109	pos	M+H	C9H17NO3	34.7	0	-1.82790219	682799-71-9	0.022074778	4.751	4.666	4.667	4.72	4.724	4.645	3.768	3.855	3.371	3.555	3.957	3.652	4.652	4.705	4.676	4.725	4.739	4.616	4.399	4.471	4.493	4.514	4.43	4.547	4.402	4.398	4.441	4.413	4.328	4.389	4.466	4.463	4.481
pos_5077	Fosteabine	metab_4078	HMDB0252470	B(ii)	C21596	639.3496	4.6031	pos	M+ACN+Na	C27H50N3O8P	0	52	0.455988635	73532-83-9	0.257057284	3.938	3.678	4.063	3.689	3.694	4.219	6.05	6.128	6.3	6.041	6.147	6.238	6.358	6.439	6.507	6.496	6.464	6.486	6.204	6.324	6.212	6.022	6.288	6.173	4.264	4.154	4.136	4.128	3.842	4.161	4.797	4.625	4.856
pos_509	Quercetin 3,3'-diglucoside	metab_4087	HMDB0303591;LMPK12112103	B(ii)	-	649.1376	4.3453	pos	M+H, M+Na	C27H30O17	0	42.2	0.111020187	-	0.047104822	4.34	4.551	4.621	3.965	4.113	4.42	5.825	5.869	5.849	5.872	5.878	5.831	5.487	5.473	5.385	5.455	5.491	5.426	5.796	5.771	5.764	5.812	5.777	5.786	4.785	4.963	4.671	4.632	4.898	5.054	5.48	5.445	5.445
pos_5126	Enol-phenylpyruvate	metab_4116	HMDB0012225	B(ii)	C02763	206.0809	4.517	pos	M+ACN+H	C9H8O3	0	62.4	-1.902127478	5801-57-0	0.000748356	6.087	6.083	6.07	6.088	6.079	6.068	3.485	3.563	3.618	3.626	3.852	4.01	4.188	4.228	4.203	4.325	3.895	4.248	4.305	4.104	4.331	4.266	4.373	4.168	4.815	4.749	4.698	4.71	4.677	4.685	5.644	5.643	5.644
pos_5135	Cropropamide	metab_4123	HMDB0250543	B(ii)	-	498.401	4.5013	pos	2M+NH4	C13H24N2O2	0	42.7	-0.692701865	-	0.160532181	5.921	5.938	5.972	6.05	6.073	6.059	5.954	5.955	5.925	5.977	5.957	5.958	5.973	5.952	5.966	5.972	5.983	5.99	6.092	6.118	6.129	6.115	6.118	6.142	6.385	6.361	6.375	6.405	6.404	6.394	6.06	6.182	6.191
pos_5141	Sakuranetin	metab_4129	LMPK12140571;HMDB0030090	B(ii)	C09833	328.1173	4.4935	pos	M+ACN+H	C16H14O5	0	68.5	-2.226902346	2957-21-3	0.006164659	5.144	5.074	5.169	5.101	5.109	5.138	5.797	5.8	5.791	5.783	5.778	5.809	5.892	5.893	5.85	5.876	5.879	5.875	5.961	5.942	5.946	5.938	5.941	5.952	4.509	4.536	4.683	4.568	4.577	4.671	5.668	5.665	5.671
pos_5150	L-Pyridosine	metab_4137	HMDB0029443	B(ii)	-	293.0914	4.4856	pos	M+K	C12H18N2O4	0	56.2	6.289097103	31489-08-4	0.003189746	3.971	3.45	3.341	3.347	3.493	3.393	5.478	5.524	5.654	5.441	5.651	5.542	6.043	6.024	6.023	6.022	6.037	6.074	5.961	5.905	6.079	6.064	6.006	6.046	6.191	6.186	6.232	6.16	6.145	6.163	5.439	5.437	5.437
pos_5172	Queuine	metab_4156	HMDB0001495	B(ii)	C01449	277.1179	4.4622	pos	M+	C12H15N5O3	0	39.1	1.317829549	72496-59-4	0.009673419	5.757	5.752	5.776	5.789	5.776	5.776	5.206	5.235	5.202	5.199	5.228	5.204	5.43	5.411	5.414	5.411	5.364	5.415	5.266	5.267	5.257	5.264	5.264	5.297	5.322	5.331	5.366	5.332	5.304	5.322	5.572	5.569	5.564
pos_5185	3-Oxohexanoic acid	metab_4166	HMDB0010717;PW_C006725	B(ii)	C02122	172.0965	4.4231	pos	M+ACN+H	C6H10O3	0	31.1	-2.321231691	4380-91-0	0.005559589	5.233	5.204	5.212	5.225	5.232	5.217	5.856	5.877	5.884	5.891	5.91	5.916	6.113	6.128	6.115	6.125	6.125	6.133	6.09	6.1	6.098	6.103	6.116	6.11	5.889	5.875	5.864	5.845	5.849	5.836	5.868	5.864	5.869
pos_5210	5-Hydroxyindoleacetylglycine	metab_4193	HMDB0004185	B(ii)	C05832	281.1129	4.3609	pos	M+CH3OH+H	C12H12N2O4	0	37.4	-1.346936786	-	0.011995187	3.818	3.825	3.845	3.835	3.841	3.83	3.971	3.976	3.978	3.969	3.97	3.977	4.305	4.304	4.261	4.199	4.425	4.24	4.308	4.305	4.213	4.062	4.11	4.391	4.945	4.958	4.894	5.008	4.962	4.944	4.19	4.199	4.199
pos_5216	Glucosyl (2E,6E,10x)-10,11-dihydroxy-2,6-farnesadienoate	metab_4199	HMDB0037823	B(ii)	-	433.2443	4.3453	pos	M+H	C21H36O9	0	38.7	2.610906784	204927-92-4	0.122816817	4.665	4.811	4.555	4.842	4.786	4.839	3.229	3.233	3.235	3.227	3.228	3.235	3.313	3.319	3.32	3.316	3.322	3.326	3.311	3.31	3.314	3.319	3.313	3.323	3.229	3.244	3.247	3.237	3.243	3.24	3.884	3.853	3.955
pos_5217	Virginiamycin m1	metab_4200	HMDB0259836	B(ii)	C11299	490.2295	4.3389	pos	M+H-2H2O	C28H35N3O7	0	39	-7.944686287	21411-53-0	0.05604628	5.413	5.391	5.359	5.437	5.399	5.414	4.791	4.796	4.797	4.789	4.79	4.797	4.876	4.881	4.882	4.878	4.885	4.889	4.873	4.872	4.876	4.881	4.875	4.885	4.791	4.806	4.809	4.799	4.805	4.802	4.836	4.793	4.797
pos_522	Ozolinone	metab_4203	HMDB0256028	B(ii)	-	298.1213	2.7134	pos	M+CH3OH+H, M+ACN+H	C11H16N2O3S	0	49.6	-2.723310072	-	0.067318037	5.118	5.015	5.19	5.084	4.981	5.177	5.488	5.416	5.394	5.509	5.373	5.509	5.155	5.133	5.228	5.2	5.206	5.111	5.331	5.385	5.267	5.246	5.359	5.285	4.084	4.201	3.797	4.162	4.326	4.152	5.031	5.03	4.979
pos_5228	Polyethylene, oxidized	metab_4212	HMDB0032472	B(ii)	-	227.1274	4.289	pos	M+H-H2O	C12H20O5	0	32.1	-1.587837136	68441-17-8	0.033624156	4.578	4.404	4.383	4.339	4.488	4.496	0.3416	0.3441	0.3451	0.3405	0.3409	0.3447	0.3897	2.949	0.3937	0.3915	0.3951	0.3975	0.3882	0.3879	0.3902	0.3931	0.3896	0.3952	0.3419	3.001	3.051	3.09	2.954	3.105	4.029	4.004	4.003
pos_5229	CDP-DG(a-25:0/20:3(8Z,11Z,14Z)-2OH(5,6))	metab_4213	HMDB0293197	B(ii)	-	603.816	4.2812	pos	M+2Na	C57H101N3O17P2	0	37.1	-6.022301247	-	0.034817877	5.661	5.622	5.551	5.654	5.606	5.6	3.069	3.585	3.075	3.067	3.751	3.074	3.563	3.777	4.079	3.528	3.535	3.166	3.443	3.811	3.154	3.159	3.153	3.163	3.069	3.084	3.087	3.653	3.083	3.989	5.564	5.538	5.539
pos_5237	6-Epi-7-isocucurbic acid glucoside	metab_4222	HMDB0029782	B(ii)	-	407.2261	4.2576	pos	M+CH3OH+H	C18H30O8	0	50.7	-3.862160656	176486-13-8	0.021077995	5.631	5.615	5.637	5.628	5.629	5.597	3.252	3.257	3.259	3.25	3.251	3.258	3.675	3.342	3.674	3.376	3.346	3.35	3.334	3.334	3.338	3.343	3.337	3.346	3.447	3.268	3.27	3.261	3.267	3.264	4.965	4.949	4.95
pos_5239	Asiaticoside	metab_4224	HMDB0036656;MJDBOTE0000921	B(ii)	C15428	480.2688	4.2498	pos	M+2H	C48H78O19	0	33.9	9.776800865	16830-15-2	0.067224589	5.598	5.582	5.554	5.582	5.623	5.599	4.797	4.671	4.733	4.723	4.638	4.696	4.181	4.247	3.767	4.121	3.806	4.052	3.697	4.009	4.031	3.962	4.274	4.246	3.729	3.863	3.654	3.633	3.573	3.893	5.153	5.105	5.102
pos_5259	Ganglioside GD1b (d18:1/18:1(11Z))	metab_4244	HMDB0011826	B(ii)	-	917.9923	4.1589	pos	M+2H	C85H147N3O39	0	73.6	4.785458723	-	0.172050186	6.101	6.046	6.08	6.075	6.107	6.021	4.012	3.246	3.248	3.929	3.24	3.247	4.544	3.958	4.602	4.395	3.992	4.534	4.276	3.907	4.028	4.051	3.898	3.667	3.242	4.545	4.44	4.485	4.026	3.966	5.383	5.391	5.25
pos_5261	2'',6''-O-Diacetyloninin	metab_4247	HMDB0302015	B(ii)	-	434.2284	4.1589	pos	2M+NH4	C9H12N4O2	0	58.4	6.134663751	-	0.097907191	3.502	2.307	3.444	2.317	3.45	2.312	5.318	5.346	5.29	5.279	5.325	5.363	5.19	5.262	5.239	5.208	5.245	5.243	5.282	5.342	5.312	5.304	5.318	5.319	2.453	2.468	2.471	2.461	2.467	2.464	4.542	4.582	4.627
pos_5263	CDP-DG(i-22:0/20:3(6,8,11)-OH(5))	metab_4249	HMDB0294395	B(ii)	-	563.811	4.151	pos	M+H+Na	C54H95N3O16P2	0	34.6	6.155637613	-	0.045423988	5.571	5.522	5.555	5.48	5.457	5.55	3.541	3.546	3.548	3.539	3.54	3.547	3.626	3.631	3.633	3.629	3.635	3.639	3.623	3.623	3.627	3.632	3.626	3.635	3.542	3.556	3.559	3.55	3.556	3.552	4.73	4.699	4.694
pos_5266	PE(20:5(7Z,9Z,11E,13E,17Z)-3OH(5,6,15)/22:2(13Z,16Z))	metab_4252	HMDB0283993	B(ii)	-	455.766	4.1432	pos	M+2Na	C47H80NO11P	0	34.5	7.585220733	-	0.037679662	3.999	3.497	3.388	3.364	3.544	3.722	5.901	5.918	5.917	5.889	5.926	5.898	5.426	5.429	5.472	5.461	5.428	5.5	5.935	5.931	5.908	5.936	5.919	5.882	5.424	5.337	5.395	5.426	5.339	5.394	5.559	5.558	5.53
pos_5267	Fluazifop	metab_4253	HMDB0252322	B(i)	C18527	328.0813	4.1432	pos	M+H	C15H12F3NO4	65.6	0	6.628970457	69335-91-7	0.013417255	4.332	4.339	4.359	4.349	4.355	4.344	4.876	4.902	4.743	4.904	4.797	4.963	4.827	4.861	4.897	4.81	4.848	4.903	4.748	4.899	4.571	4.607	4.784	4.694	4.697	4.703	4.722	4.804	4.857	4.694	4.583	4.58	4.591
pos_5271	Mafenide	metab_4258	HMDB0254296	B(ii)	C07106	395.0848	4.1041	pos	2M+Na	C7H10N2O2S	0	57.5	7.896946634	138-39-6	0.020137899	4.882	4.888	4.909	4.898	4.904	4.894	5.035	5.087	5.07	5.039	5.093	5.121	5.182	5.174	5.165	5.17	5.185	5.223	5.255	5.224	5.171	5.225	5.213	5.265	5.986	5.957	5.985	5.98	6.008	5.975	5.367	5.364	5.381
pos_5273	3,4-Dihydroxyphenylacetaldehyde	metab_4260	HMDB0003791;PW_C001969	B(ii)	C04043	194.0809	4.0962	pos	M+ACN+H	C8H8O3	0	63.9	-1.447911307	5707-55-1	0.006712554	5.317	5.285	5.287	5.272	5.294	5.288	6.106	6.138	6.138	6.139	6.149	6.166	6.246	6.257	6.247	6.254	6.259	6.269	6.232	6.252	6.239	6.245	6.252	6.249	6.242	6.234	6.234	6.218	6.232	6.222	6.065	6.062	6.068
pos_5274	Monoglutamyl folic acid	metab_4261	HMDB0254856;HMDB0254857	B(ii)	-	571.1898	4.0884	pos	M+H	C24H26N8O9	0	65.2	0.515939937	-	0.018987958	3.79	3.601	3.622	3.612	3.617	3.607	5.134	5.142	5.152	5.094	4.977	4.998	5.138	5.179	5.208	5.187	5.139	5.197	5.554	5.604	5.569	5.534	5.575	5.56	4.987	4.872	5.048	4.86	5.008	5.01	5.389	5.373	5.378
pos_5275	Flindersine	metab_4262	-	B(i)	C10679	245.1281	4.0884	pos	M+NH4	C14H13NO2	77.2	0	-1.362687052	523-64-8	0.055476935	3.45	3.457	3.477	3.538	3.633	3.462	4.512	4.391	4.493	4.578	4.621	4.681	5.282	5.293	5.244	5.258	5.26	5.271	5.392	5.403	5.407	5.429	5.428	5.408	4.973	4.943	5.015	4.929	4.905	4.989	4.987	4.976	5.022
pos_5276	CDP-DG(PGE1/i-22:0)	metab_4263	HMDB0294390	B(ii)	-	579.8032	4.0805	pos	M+H+Na	C54H95N3O18P2	0	37.1	1.134529663	-	0.073969676	5.53	5.537	5.563	5.521	5.48	5.527	2.236	2.241	2.243	2.235	2.235	2.242	3.533	2.326	2.327	2.324	2.33	2.334	2.318	2.318	2.321	2.326	2.32	2.33	2.237	2.252	2.254	2.245	2.251	2.248	4.037	4.048	4.097
pos_5298	Citreoviridin	metab_4283	HMDB0250305	B(ii)	C16766	441.1636	4.0179	pos	M+K	C23H30O6	0	34.9	-9.338617409	25425-12-1	0.085846146	0.1234	0.1251	0.1302	0.1276	0.1291	0.1264	5.765	5.77	5.748	5.714	5.748	5.747	5.752	5.765	5.756	5.763	5.786	5.794	5.558	5.545	5.522	5.581	5.564	5.583	0.9568	0.5063	1.359	0.1694	1.508	1.697	5.447	5.383	5.384
pos_5306	Ginsenoside Rb1	metab_4293	LMPR0106080013;HMDB0035892	B(ii)	C20713	566.2979	3.9937	pos	M+H+Na	C54H92O23	0	33.1	-3.346668685	41753-43-9	0.076775076	5.599	5.641	5.62	5.664	5.568	5.594	4.731	4.736	4.738	4.729	4.73	4.737	4.816	4.821	4.823	4.819	4.825	4.829	4.813	4.813	4.817	4.822	4.816	4.825	4.732	4.747	4.749	4.74	4.746	4.743	4.736	4.796	4.795
pos_5326	Portulacaxanthin II	metab_4312	HMDB0012281	B(ii)	C08565	339.0972	3.9233	pos	M+H-2H2O	C18H18N2O7	0	80.7	-0.806182411	135545-98-1	0.006766278	3.653	3.635	3.655	3.645	3.651	3.64	5.655	5.638	5.575	5.651	5.578	5.635	5.821	5.831	5.821	5.812	5.799	5.747	5.708	5.712	5.541	5.544	5.653	5.604	6.566	6.558	6.558	6.57	6.572	6.567	6.105	6.1	6.101
pos_533	4-Hydroxy-3-methoxy-cinnamoylglycine	metab_4316	HMDB0059747	B(ii)	C02564	252.0862	4.517	pos	M+H, M+Na	C12H13NO5	0	61.8	-1.782410316	-	0.012982511	6.753	6.741	6.738	6.758	6.745	6.732	0.233	0.2349	0.2357	0.2322	0.2325	0.2354	3.401	0.2726	0.2733	0.2715	3.174	0.2762	0.269	0.2687	0.2705	3.106	0.27	0.2744	1.537	3.256	1.967	2.327	2.084	2.776	6.248	6.245	6.237
pos_5361	(E)-indol-3-ylacetaldoxime	metab_4348	HMDB0303989	B(ii)	C02937	175.0863	3.8284	pos	M+H	C10H10N2O	0	61.7	-1.613637739	-	0.012287487	3.186	3.14	2.736	2.726	3.256	3.152	3.394	3.768	3.913	4.015	3.911	3.89	4.218	4.215	4.19	4.133	4.226	4.335	4.177	4.284	4.289	4.233	4.275	4.249	5.07	5.08	5.067	5.02	5.025	5.019	4.451	4.453	4.461
pos_5363	M-Xylene	metab_4350	HMDB0059810	B(i)	C07208	107.0857	3.8284	pos	M+H	C8H10	77	0	2.041211211	108-38-3	0.003506628	4.123	4.187	4.134	4.209	4.104	4.215	4.123	4.114	4.076	4.117	4.113	4.116	4.212	4.187	4.19	4.249	4.161	4.163	4.16	4.093	4.224	4.171	4.106	4.183	5.135	5.146	5.145	5.147	5.15	5.154	4.627	4.628	4.625
pos_5369	Mepartricin	metab_4356	HMDB0253564;HMDB0254449;HMDB0254450	B(ii)	-	571.309	3.8127	pos	M+2H	C60H88N2O19	0	58	4.619871376	-	0.023711775	6.114	6.117	6.128	6.146	6.124	6.106	2.81	2.814	2.816	2.808	2.808	2.815	2.894	2.899	3.63	2.897	2.903	2.907	2.892	2.891	2.895	2.9	2.894	2.903	3.801	2.825	3.641	2.818	2.824	3.687	5.567	5.564	5.548
pos_5374	8-Methoxykynurenate	metab_4360	HMDB0060426	B(ii)	C05830	461.098	3.7971	pos	2M+Na	C11H9NO4	0	63.5	5.547123179	2929-14-8	0.010762474	4.454	4.701	4.396	4.539	4.544	4.469	5.337	5.304	5.302	5.349	5.281	5.369	5.684	5.65	5.691	5.687	5.673	5.682	5.635	5.645	5.467	5.512	5.591	5.551	5.135	5.121	5.101	5.158	5.197	5.196	5.225	5.216	5.223
pos_5377	DL-p-Chlorophenylalanine methyl ester hydrochloride	metab_4363	-	B(i)	-	214.0626	3.7892	pos	M+H	C10H12ClNO2	92.6	0	-1.358649906	-	0.016715786	4.81	4.826	4.842	4.84	4.851	4.796	4.748	4.722	4.771	4.743	4.761	4.653	4.771	4.836	4.848	4.842	4.819	4.845	4.82	4.726	4.834	4.846	4.837	4.838	4.794	4.751	4.854	4.833	4.829	4.818	4.79	4.777	4.777
pos_5387	2,4-Quinolinediol	metab_4373	HMDB0245468	B(ii)	C16716	203.0813	3.7571	pos	M+ACN+H	C9H7NO2	0	36.7	-1.360454156	-	0.078345253	4.323	4.353	4.305	4.305	4.314	4.311	4.216	4.284	4.288	4.362	4.439	4.448	4.589	4.619	4.578	4.565	4.515	4.579	4.491	4.598	4.662	4.584	4.647	4.543	5.428	5.414	5.431	5.433	5.441	5.422	4.871	4.868	4.927
pos_5389	Lappaol B	metab_4375	HMDB0302315	B(ii)	C17685	573.2058	3.7492	pos	M+Na	C31H34O9	0	33.3	-6.685931946	-	0.018723915	4.896	4.902	4.923	4.913	4.918	4.908	5.927	5.933	5.942	5.919	5.911	5.904	5.74	5.738	5.767	5.742	5.733	5.729	6.011	6.035	6.01	6.031	6.028	6.008	5.233	5.064	5.164	5.063	5.096	5.152	5.676	5.662	5.662
pos_5391	1H-Imidazole-1-ethanol, alpha-(1-aziridinylmethyl)-2-nitro-	metab_4378	HMDB0257342	B(ii)	-	212.0891	3.7492	pos	M+	C8H12N4O3	0	55.3	-8.764215252	-	0.014676848	3.934	3.918	3.763	3.917	3.879	3.759	4.53	4.479	4.548	4.553	4.508	4.499	4.994	4.95	4.982	4.986	4.981	4.999	4.965	4.796	4.889	4.946	4.866	4.897	4.664	4.558	4.706	4.623	4.614	4.601	4.758	4.769	4.77
pos_5397	7-Amino-4-methylcoumarin	metab_4383	HMDB0247230	B(ii)	C01386	217.0968	3.7257	pos	M+ACN+H	C10H9NO2	0	52.6	-1.827526668	26093-31-2	0.006933704	5.889	5.92	5.91	5.925	5.902	5.888	5.28	5.32	5.305	5.285	5.327	5.321	5.72	5.722	5.708	5.718	5.724	5.727	5.531	5.528	5.515	5.528	5.517	5.527	5.443	5.431	5.429	5.412	5.427	5.433	5.663	5.668	5.668
pos_5404	Valtrate	metab_4391	HMDB0034493	B(ii)	C09801	177.0544	3.7021	pos	M+H-2H2O	C10H12O5	0	72.9	-1.207757096	18296-44-1	0.003353184	5.828	5.834	5.835	5.834	5.838	5.818	3.764	3.742	3.602	3.503	3.66	3.732	4.448	4.484	4.508	4.363	4.431	4.358	4.218	3.941	4.288	4.209	4.256	4.131	4.469	4.502	4.491	4.52	4.526	4.461	5.38	5.377	5.378
pos_5410	[D-Lys3]-GHRP-6	metab_4398	HMDB0243762	B(ii)	-	487.7435	3.6702	pos	M+2Na	C49H63N13O6	0	68.8	6.644136941	-	0.045074823	4.228	4.319	4.32	4.233	3.939	4.309	4.21	4.265	4.6	4.446	4.511	4.592	5.695	5.696	5.67	5.714	5.712	5.675	5.443	5.362	5.421	5.452	5.4	5.348	3.674	3.558	4.128	2.527	3.553	4.37	4.64	4.637	4.604
pos_5413	PIP(PGF2alpha/18:1(15Z))	metab_4401	HMDB0278965	B(ii)	-	508.2643	3.6623	pos	M+2H	C47H84O19P2	0	34	5.663945461	-	0.020611749	4.48	4.489	4.501	4.664	4.629	4.571	2.832	2.836	3.32	2.83	2.83	2.837	2.916	2.921	2.923	2.919	2.925	2.929	2.914	2.913	2.917	2.922	2.916	2.925	6.165	6.12	6.167	6.159	6.133	6.146	5.039	5.023	5.037
pos_5423	Cephalosporanic acid	metab_4412	HMDB0249809	B(ii)	-	240.0321	3.623	pos	M+H-H2O	C10H11NO5S	0	52.6	-1.468353513	-	0.009974967	5.698	5.708	5.722	5.708	5.697	5.702	3.474	3.227	2.914	2.905	3.486	3.067	2.992	3.425	2.998	3.323	3.397	3.005	3.607	3.056	3.715	3.427	3.713	3.594	5.241	5.221	5.249	5.226	5.244	5.247	5.396	5.393	5.402
pos_5426	N-Succinyl-2-amino-6-ketopimelate	metab_4415	HMDB0012266	B(ii)	C04462	289.0815	3.6151	pos	M+	C11H15NO8	0	50.9	6.114413267	-	0.027682878	4.886	4.839	4.965	4.88	4.955	4.823	4.239	4.244	4.246	4.237	4.238	4.245	4.324	4.329	4.331	4.327	4.333	4.337	4.321	4.321	4.325	4.33	4.324	4.333	4.24	4.254	4.257	4.248	4.254	4.25	4.263	4.241	4.261
pos_5431	1-Naphthylamine	metab_4421	HMDB0243964	B(i)	C14790	144.0806	3.5994	pos	M+H	C10H9N	47.9	0	-0.984920252	134-32-7	0.008256536	5.542	5.566	5.567	5.58	5.557	5.538	5.009	4.979	4.989	4.993	4.999	4.986	5.349	5.353	5.344	5.37	5.354	5.369	5.174	5.179	5.164	5.164	5.158	5.173	5.052	5.062	5.071	5.05	5.062	5.088	5.301	5.298	5.306
pos_5453	Kynurenic Acid	metab_4443	PW_C000566;HMDB0000715;MJDBOTE0000367	B(i)	C01717	190.0496	3.5199	pos	M+H	C10H7NO3	95.1	0	-1.164474447	492-27-3	0.006911169	4.933	4.916	4.93	4.944	4.918	4.931	5.801	5.799	5.787	5.801	5.798	5.811	6.592	6.593	6.589	6.606	6.597	6.599	6.415	6.402	6.414	6.415	6.408	6.406	6.473	6.462	6.473	6.467	6.47	6.473	6.181	6.187	6.185
pos_5456	Ganglioside GT3 (d18:1/22:1(13Z))	metab_4446	HMDB0012075	B(ii)	-	621.323	3.5037	pos	M+2Na+H	C85H148N4O37	0	41	0.640159478	-	0.021385925	5.853	5.809	5.836	5.828	5.774	5.824	2.942	2.947	2.949	2.94	2.941	2.948	3.027	3.032	3.034	3.03	3.036	3.04	3.024	3.024	3.028	3.033	3.027	3.036	3.111	3.272	3.075	3.165	3.182	2.954	4.917	4.9	4.901
pos_5465	D-Glucoside	metab_4456	HMDB0250756	B(ii)	C01798	728.4297	3.488	pos	M+Na	C39H63NO10	0	45.9	-6.676071062	-	0.069815314	5.685	5.641	5.711	5.708	5.694	5.664	2.558	3.555	3.252	3.614	1.643	1.65	3.23	2.756	2.815	3.576	2.852	1.74	3.426	3.514	2.842	3.595	3.155	3.241	2.373	2.712	3.003	2.521	2.795	2.36	5.003	4.947	4.997
pos_5467	Ginsenoside Ra3	metab_4458	HMDB0039551	B(ii)	-	643.3058	3.488	pos	M+2Na	C59H100O27	0	60.6	-9.683178293	90985-77-6	0.075580468	5.43	5.375	5.371	5.377	5.307	5.4	2.599	2.604	2.606	2.597	2.598	2.605	2.684	2.689	2.69	2.687	2.693	2.697	2.681	2.681	2.684	2.689	2.683	2.693	2.6	2.614	2.617	2.608	2.613	2.61	4.309	4.308	4.25
pos_5478	Milbemycin alpha9	metab_4469	HMDB0254730;HMDB0254721;HMDB0254726;HMDB0242623	B(ii)	-	637.3188	3.4482	pos	M+	C36H47NO9	0	86	-9.890441054	-	0.148328754	5.493	5.497	5.549	5.527	5.415	5.503	3.48	3.193	3.195	3.186	3.187	3.194	3.273	3.278	3.28	3.276	3.282	3.286	3.27	3.27	3.448	3.279	3.273	3.282	3.618	3.709	3.206	3.468	3.67	3.199	4.351	4.337	4.451
pos_548	Beta-D-3-Ribofuranosyluric acid	metab_4471	HMDB0029920	B(ii)	C05513	301.0778	2.6899	pos	M+H, M+Na	C10H12N4O7	0	71.4	-0.257488061	2124-54-1	0.020887737	4.26	4.38	4.249	4.333	4.287	4.189	6.308	6.315	6.3	6.307	6.302	6.316	6.629	6.641	6.639	6.637	6.621	6.631	6.74	6.744	6.736	6.731	6.733	6.729	6.713	6.718	6.711	6.717	6.709	6.706	5.608	5.606	5.591
pos_5480	Tyrosyl-Isoleucine	metab_4472	HMDB0029108	B(ii)	-	295.1646	3.4482	pos	M+H	C15H22N2O4	0	32.8	-2.186517349	-	0.041041748	4.736	4.785	4.755	4.757	4.716	4.762	3.261	3.265	3.267	3.259	3.259	3.266	3.345	3.35	3.352	3.348	3.354	3.358	3.343	3.342	3.346	3.351	3.345	3.354	3.488	3.276	3.331	3.269	3.536	3.847	3.758	3.788	3.757
pos_5482	Oryzalide B	metab_4474	HMDB0037592	B(ii)	-	384.2127	3.4404	pos	M+ACN+Na	C19H28O4	0	77.9	-5.799619326	134885-94-2	0.009213572	5.774	5.815	5.835	5.8	5.801	5.813	3.364	3.369	3.371	3.362	3.363	3.37	3.449	3.454	3.456	3.452	3.458	3.462	3.446	3.446	3.45	3.455	3.449	3.458	3.365	3.379	3.382	3.373	3.379	3.375	5.279	5.272	5.272
pos_5486	(5S,6R)-Methyl 5,6,7-trihydroxyheptanoate	metab_4478	HMDB0247393	B(ii)	-	234.1333	3.4326	pos	M+ACN+H	C8H16O5	0	50.9	-1.717352968	-	0.005534925	4.122	4.153	4.197	4.207	4.062	4.11	3.12	3.518	3.058	3.646	3.759	3.829	3.661	3.551	3.591	3.079	3.066	3.07	3.398	3.053	3.381	3.382	3.7	3.408	5.141	5.176	5.181	5.166	5.148	5.162	4.574	4.571	4.576
pos_5499	3,7-Dimethylquercetin	metab_4490	HMDB0029263	B(ii)	C01265	348.1075	3.4	pos	M+NH4	C17H14O7	0	85.5	-0.819188504	2068-2-2	0.005642561	5.687	5.694	5.714	5.704	5.71	5.699	6.071	6.084	6.072	6.094	6.081	6.07	6.172	6.151	6.174	6.181	6.164	6.162	6.158	6.156	6.141	6.156	6.153	6.128	5.997	5.985	5.997	6.006	5.976	6.008	5.847	5.845	5.843
pos_5502	Harmol glucuronide	metab_4495	HMDB0253051	B(ii)	-	375.1186	3.3844	pos	M+H	C18H18N2O7	0	39.4	-0.193596126	-	0.007926313	3.261	3.702	3.253	3.723	3.137	3.127	5.048	5.039	5.059	5.072	5.029	5.046	5.274	5.295	5.276	5.317	5.268	5.319	5.282	5.262	5.2	5.275	5.316	5.247	5.891	5.89	5.902	5.905	5.906	5.907	5.298	5.291	5.296
pos_5503	2,4-dimethylhexanedioylcarnitine	metab_4496	HMDB0241047	B(ii)	-	318.1908	3.3844	pos	M+H	C15H27NO6	0	52.3	-0.927954765	-	0.009667091	4.717	4.721	4.656	4.722	4.629	4.635	5.873	5.89	5.865	5.858	5.878	5.857	5.352	5.353	5.362	5.327	5.319	5.362	5.723	5.715	5.707	5.719	5.703	5.712	5.711	5.702	5.693	5.713	5.698	5.694	5.642	5.634	5.635
pos_5518	Jubanine B	metab_4510	HMDB0030206	B(ii)	-	694.3405	3.3446	pos	M+H-2H2O	C43H47N5O6	0	69.1	2.310214286	60375-08-8	0.02907996	5.416	5.251	5.37	5.314	5.347	5.356	4.39	4.395	4.397	4.388	4.389	4.396	4.475	4.48	4.482	4.478	4.484	4.488	4.472	4.472	4.476	4.481	4.475	4.484	4.391	4.405	4.408	4.399	4.405	4.401	4.414	4.392	4.392
pos_5523	Pro Gln Ser	metab_4516	-	B(i)	-	331.1609	3.3359	pos	M+H	C13H22N4O6	36	0	-1.025183501	-	0.025644132	5.378	5.293	5.228	5.199	5.258	5.257	3.284	3.289	3.291	3.282	3.283	3.29	3.369	3.374	3.375	3.372	3.378	3.382	3.366	3.366	3.369	3.374	3.369	3.378	3.285	3.299	3.302	3.293	3.299	3.295	5.029	5.048	5.049
pos_5524	Neuraminic acid	metab_4517	HMDB0000830	B(ii)	C06469	267.0971	3.3359	pos	M+	C9H17NO8	0	49.5	6.34797044	114-04-5	0.024262946	3.853	4.172	4.257	4.006	4.215	4.008	3.472	3.193	3.508	3.095	3.096	3.451	3.945	3.989	3.609	3.97	4.009	3.764	3.646	3.498	3.241	3.223	3.568	3.191	5.228	5.171	5.216	5.214	5.248	5.221	4.527	4.544	4.545
pos_5531	Doramectin	metab_4525	HMDB0242638	B(ii)	-	450.2633	3.3203	pos	M+2H	C50H74O14	0	31.9	4.68503166	-	0.035590801	5.567	5.561	5.536	5.521	5.494	5.522	2.105	2.11	2.112	2.103	2.104	2.111	2.189	2.195	2.196	2.192	2.198	2.202	2.187	2.186	2.19	2.195	2.189	2.199	3.619	2.25	2.123	2.576	3.087	2.116	4.755	4.754	4.728
pos_5535	Pravastatin	metab_4528	HMDB0256737;PW_C002369;LMFA05000695;HMDB0005022;MJDBOTE0001592	B(ii)	C01844	425.2506	3.3119	pos	M+H	C23H36O7	0	31.2	-6.641739081	81093-37-0	0.020487362	4.471	4.617	4.467	4.373	4.511	4.47	3.413	3.418	3.42	3.412	3.412	3.524	3.498	3.503	3.505	3.501	3.507	3.511	3.496	3.495	3.499	3.504	3.498	3.507	5.848	5.852	5.89	5.852	5.863	5.865	4.964	4.978	4.962
pos_5543	L-histidinol-phosphate	metab_4536	HMDB0304403	B(ii)	C01100	239.0924	3.2961	pos	M+NH4	C6H12N3O4P	0	49.5	9.049998784	-	0.022186274	2.795	2.808	2.964	2.812	2.818	2.807	4.97	5.018	5.205	4.98	5.192	5.023	5.295	5.236	5.245	5.274	5.293	5.422	5.168	5.063	5.396	5.368	5.246	5.261	4.967	5.006	5.083	4.906	4.953	5.001	3.742	3.726	3.743
pos_5548	Lucuminoside	metab_4541	HMDB0029900	B(ii)	C08335	427.1474	3.288	pos	M+	C19H25NO10	0	43.2	-1.094526497	1392-28-5	0.077617714	4.574	4.581	4.601	4.591	4.597	4.586	5.122	5.064	5.176	5.108	5.145	5.175	5.807	5.839	5.783	5.783	5.785	5.79	5.413	5.395	5.397	5.434	5.38	5.357	4.728	4.743	4.746	4.736	4.742	4.739	4.787	4.729	4.73
pos_5562	(1R,4E,5'R,6R,6'R,7S,8S,10S,11S,12R,14S,15R,16S,18E,20E,22S,25R,27S,29S)-22-Ethyl-7,11,14,15-tetrahydroxy-6'-(2-hydroxypropyl)-5',6,8,10,12,14,16,29-octamethylspiro[2,26-dioxabicyclo[23.3.1]nonacosa-4,18,20-triene-27,2'-oxane]-3,9,13-trione	metab_4557	HMDB0242333	B(ii)	-	400.2554	3.2644	pos	M+H+Na	C44H72O11	0	88.9	8.724948707	-	0.091756646	5.09	5.131	5.053	5.068	4.974	5.021	4.253	4.257	4.259	4.251	4.252	4.258	4.337	4.343	4.344	4.34	4.346	4.35	4.335	4.334	4.338	4.343	4.337	4.347	4.253	4.268	4.271	4.261	4.267	4.264	4.326	4.255	4.325
pos_5569	1,6-anhydro-N-acetyl-beta-muramate	metab_4564	HMDB0304012	B(ii)	C19769	275.1022	3.2477	pos	M+H	C11H16NO7-	0	53	8.22000004	-	0.015474554	5.244	5.11	5.136	5.2	5.154	5.171	4.737	4.742	4.744	4.735	4.736	4.743	4.822	4.827	4.829	4.825	4.831	4.835	4.819	4.819	4.823	4.828	4.822	4.831	4.738	4.752	4.755	4.746	4.752	4.748	4.742	4.74	4.752
pos_5572	Quinoline-4,8-diol	metab_4568	HMDB0060289	B(ii)	C05637	194.081	3.2399	pos	M+CH3OH+H	C9H7NO2	0	65.1	-1.16367591	-	0.018017079	5.046	5.028	5.005	5.046	5.012	5.022	5.863	5.872	5.904	5.884	5.902	5.894	6.008	6.032	6.016	6.022	6.029	6.028	5.947	5.957	5.955	5.961	5.97	5.966	5.489	5.449	5.431	5.447	5.431	5.416	5.691	5.705	5.705
pos_558	Aniline	metab_4576	HMDB0003012	B(i)	C00292	94.0654	2.2231	pos	M+, M+H	C6H7N	81.7	0	2.758046055	62-53-3	0.008733039	4.95	4.978	5.006	4.935	4.995	4.997	5.448	5.454	5.472	5.467	5.483	5.487	6.108	6.119	6.115	6.108	6.119	6.119	6.055	6.05	6.043	6.044	6.054	6.047	6.868	6.868	6.878	6.861	6.87	6.874	6.309	6.306	6.301
pos_5580	1alpha,3beta,22R-Trihydroxyergosta-5,24E-dien-26-oic acid 3-O-b-D-glucoside 26-O-[b-D-glucosyl-(1->2)-6-acetyl-b-D-glucosyl] ester	metab_4577	HMDB0040400	B(ii)	-	495.2482	3.2239	pos	M+2H	C48H76O21	0	66.3	-6.219074361	155510-74-0	0.036846255	5.215	5.281	5.297	5.337	5.329	5.319	3.335	3.339	3.341	3.333	3.333	3.34	3.419	3.424	3.426	3.422	3.428	3.432	3.417	3.416	3.42	3.425	3.419	3.428	3.335	3.35	3.353	3.343	3.349	3.346	4.413	4.439	4.411
pos_5587	Imipenem	metab_4583	HMDB0015536	B(ii)	C06665	322.0853	3.216	pos	M+Na	C12H17N3O4S	0	50.5	7.149614412	74431-23-5;64221-86-9	0.072862948	0.2788	0.282	0.2917	0.2868	0.2897	0.2845	0.3581	0.3608	3.279	0.3571	0.3575	0.3614	3.673	3.422	3.312	0.4095	3.83	3.9	4.114	3.662	4.148	4.019	4.054	3.972	5.214	5.231	5.223	5.242	5.201	5.271	4.216	4.268	4.213
pos_5588	Gemcitabine	metab_4584	PW_C008951;HMDB0014584	B(ii)	C07650	296.1059	3.216	pos	M+CH3OH+H	C9H11F2N3O4	0	81.7	2.460000582	95058-81-4	0.016939418	3.42	3.186	3.215	3.196	3.202	3.192	6.068	6.058	6.06	6.049	6.057	6.055	5.848	5.847	5.841	5.844	5.832	5.843	5.924	5.922	5.928	5.89	5.92	5.902	5.781	5.76	5.816	5.806	5.791	5.797	5.688	5.675	5.676
pos_5594	Serine-glyoxylate	metab_4590	HMDB0258250	B(ii)	-	340.0959	3.2081	pos	2M+NH4	C5H7NO5	0	51	-8.649536131	-	0.017175645	3.17	3.177	3.197	3.187	3.193	3.182	3.387	3.822	3.623	3.814	3.609	4.132	4.008	3.824	4.172	4.152	3.417	3.984	4.701	4.562	4.686	4.706	4.671	4.712	5.632	5.634	5.66	5.675	5.655	5.68	4.784	4.781	4.77
pos_5595	L-beta-aspartyl-L-leucine	metab_4591	HMDB0011166	B(ii)	-	211.1073	3.2081	pos	M+H-2H2O	C10H18N2O5	0	52.6	-1.519619855	-	0.049705601	3.878	3.941	3.998	4.292	4.122	4.194	4.707	4.765	4.732	4.698	4.727	4.706	4.226	3.986	4.26	4.27	4.142	4.579	4.699	4.735	4.625	4.661	4.745	4.622	4.042	3.776	3.807	3.967	3.963	3.994	4.281	4.242	4.279
pos_5606	6-Hydroxyluteolin	metab_4604	HMDB0036632;LMPK12111229	B(ii)	C10072	344.0762	3.1922	pos	M+ACN+H	C15H10O7	0	46.7	-0.809702412	18003-33-3	0.030033516	3.243	3.25	3.27	3.26	3.266	3.255	4.789	4.928	4.773	4.9	5.045	4.936	3.481	3.85	4.03	3.931	3.557	3.494	3.667	3.478	3.896	3.909	3.581	3.91	5.334	5.325	5.317	5.318	5.341	5.32	4.725	4.748	4.748
pos_5614	L-Tyrosine Methyl Ester	metab_4611	HMDB0029217	B(i)	C03404	196.0966	3.1767	pos	M+H	C10H13NO3	61.3	0	-0.947770434	1080-06-4	0.00096298	5.151	5.104	5.029	5.097	5.079	5.101	5.657	5.673	5.68	5.715	5.691	5.685	5.794	5.812	5.78	5.803	5.81	5.806	5.948	5.95	5.918	5.928	5.913	5.897	5.32	5.294	5.271	5.308	5.273	5.266	5.63	5.63	5.63
pos_5619	3-Methylcrotonylglycine	metab_4615	HMDB0000459	B(ii)	C20828	202.0439	3.161	pos	M+2Na-H	C7H11NO3	0	37.9	-7.120513838	33008-07-0	0.003144908	7.489	7.482	7.481	7.485	7.477	7.464	7.469	7.461	7.474	7.47	7.466	7.474	7.573	7.574	7.555	7.57	7.566	7.564	7.578	7.569	7.573	7.575	7.571	7.573	7.577	7.57	7.58	7.575	7.566	7.572	7.557	7.555	7.555
pos_5625	Bacoside A	metab_4622	HMDB0248842	B(ii)	-	813.4448	3.1452	pos	M+2Na-H	C41H68O13	0	39	9.924017817	-	0.005968966	6.011	6.031	5.908	6.022	5.902	5.967	4.393	4.398	4.4	4.391	4.392	4.399	4.478	4.483	4.485	4.481	4.487	4.491	4.475	4.475	4.479	4.484	4.478	4.487	4.394	4.409	4.411	4.402	4.408	4.405	4.398	4.395	4.4
pos_5629	(3R)-3-Hydroxy-N-[(3S)-2-oxooxolan-3-yl]butanamide	metab_4625	HMDB0243607	B(ii)	-	229.1179	3.1374	pos	M+ACN+H	C8H13NO4	0	33.2	-2.257392703	-	0.039994744	5.05	5.044	4.889	4.984	5.105	5.017	3.511	3.516	3.517	3.628	3.51	3.517	3.911	4.241	4.337	3.714	3.605	4.276	3.593	3.592	3.596	3.601	3.595	3.661	5.534	5.497	5.506	5.485	5.489	5.485	5.071	5.039	5.069
pos_5633	Dihydroneopterin phosphate	metab_4630	HMDB0006824	B(ii)	C05925	380.0365	3.1296	pos	M+2Na-H	C9H14N5O7P	0	41.8	6.666960255	19622-42-5	0.150565472	5.625	5.675	5.604	5.579	5.623	5.636	4.821	4.826	4.827	4.819	4.82	4.827	4.906	4.911	4.912	4.909	4.915	4.919	4.903	4.903	4.906	4.911	4.905	4.915	4.822	4.836	4.839	4.829	4.835	4.832	4.944	4.823	4.94
pos_5642	2-Naphthylamine	metab_4640	HMDB0041802	B(i)	C02227	144.0806	3.0749	pos	M+H	C10H9N	68.3	0	-1.267722769	91-59-8	0.008544036	6.553	6.539	6.543	6.542	6.55	6.541	6.515	6.507	6.51	6.504	6.52	6.526	6.708	6.712	6.705	6.702	6.711	6.707	6.571	6.562	6.553	6.56	6.563	6.564	6.575	6.56	6.585	6.567	6.568	6.572	6.594	6.587	6.587
pos_5645	2-(Difluoromethyl)arginine	metab_4643	HMDB0247212	B(ii)	-	207.1031	3.0671	pos	M+H-H2O	C7H14F2N4O2	0	54.5	-9.458517416	-	0.017667308	5.566	5.543	5.568	5.569	5.562	5.515	5.508	5.493	5.491	5.504	5.483	5.512	5.722	5.709	5.702	5.706	5.712	5.73	5.567	5.561	5.562	5.551	5.542	5.593	5.58	5.571	5.609	5.566	5.604	5.59	5.6	5.612	5.597
pos_5649	Tyrosine-tyrosinate	metab_4647	HMDB0259353	B(ii)	-	345.1441	3.0514	pos	M+H	C18H20N2O5	0	36.6	-1.163003165	-	0.026888858	5.52	5.476	5.44	5.416	5.472	5.447	5.452	5.312	5.332	5.405	5.37	5.386	5.499	5.464	5.451	5.26	5.53	5.571	5.666	5.621	5.653	5.639	5.653	5.624	6.242	6.228	6.234	6.248	6.225	6.217	5.809	5.806	5.787
pos_565	Hydroxydeoxyguanosine	metab_4648	HMDB0253263	B(ii)	-	284.0987	1.9646	pos	M+H, M+Na	C10H13N5O5	0	47.6	-0.851449084	-	0.007647578	7.607	7.59	7.595	7.582	7.581	7.593	6.732	6.724	6.734	6.724	6.718	6.732	6.719	6.712	6.702	6.701	6.712	6.703	6.636	6.644	6.635	6.641	6.642	6.642	6.656	6.646	6.661	6.652	6.649	6.661	7.262	7.255	7.259
pos_5651	Chrysophanol	metab_4650	HMDB0030670;LMPK13040006	B(ii)	C10315	272.0912	3.0436	pos	M+NH4	C15H10O4	0	47.4	-2.269184216	481-74-3	0.025133052	3.705	3.712	3.732	3.722	3.815	3.717	5.517	5.487	5.533	5.488	5.504	5.557	4.386	4.014	4.693	4.715	4.598	4.251	5.327	5.326	5.387	5.34	5.427	5.388	5.399	5.465	5.502	5.409	5.379	5.386	5.507	5.487	5.505
pos_5653	Gibberellin A44	metab_4652	LMPR0104170030;HMDB0036901	B(ii)	C12308	391.1496	3.0357	pos	M+2Na-H	C20H26O5	0	47.1	1.272857945	36434-15-8	0.169496146	4.251	4.258	4.278	4.268	4.274	4.263	5.715	5.643	5.683	5.66	5.691	5.737	4.828	4.85	4.721	4.764	4.644	4.502	4.871	4.927	5.091	5.059	4.938	5.024	4.405	4.419	4.422	4.413	4.419	4.415	4.926	4.779	4.848
pos_5656	3-Indolebutyric acid	metab_4655	HMDB0002096	B(ii)	C11284	236.1275	3.0279	pos	M+CH3OH+H	C12H13NO2	0	33	-2.971239625	133-32-4	0.22144343	4.963	4.931	4.794	4.942	4.736	4.915	4.344	4.168	3.663	4.418	3.655	3.829	3.741	3.746	3.748	3.744	3.75	3.754	3.738	3.738	3.741	3.747	3.741	3.75	3.657	3.671	3.674	3.665	3.67	3.667	3.661	3.846	3.836
pos_5661	Alpha-D-GalpNAc-(1->3)-[alpha-L-Fucp-(1->2)]-D-Galp	metab_4660	HMDB0247725	B(ii)	-	562.2394	3.0044	pos	M+CH3OH+H	C20H35NO15	0	39.7	9.837983612	-	0.050757559	4.756	4.762	4.782	4.772	4.778	4.767	5.292	5.351	5.288	5.329	5.398	5.166	5.235	5.329	5.185	5.369	5.185	5.295	6.04	6.03	5.969	6.025	6.016	5.982	4.909	4.956	5.149	5.02	5.116	5.016	5.502	5.463	5.501
pos_5662	Antramycin	metab_4661	HMDB0248464	B(ii)	-	280.111	3.0044	pos	M+H-2H2O	C16H17N3O4	0	63.8	9.251600148	-	0.029802282	4.003	3.21	3.757	2.801	3.515	3.866	5.112	5.127	4.911	4.971	4.799	4.934	3.733	3.835	3.912	4.11	3.031	3.628	4.702	4.533	3.682	3.699	4.367	3.771	6.49	6.515	6.531	6.566	6.565	6.553	5.259	5.235	5.24
pos_567	Indole-3-acetamide	metab_4667	HMDB0029739	B(i)	C02693	175.0863	1.9255	pos	M+H-H2O, M+H	C10H10N2O	75.9	0	-1.468642205	879-37-8	0.014533772	5.377	5.247	5.221	5.246	5.274	5.263	3.651	3.829	3.878	4.015	4.075	4.057	4.294	4.391	4.489	4.54	4.406	4.481	4.315	4.04	4.508	4.385	4.359	4.403	4.582	4.566	4.54	4.548	4.467	4.555	5.294	5.299	5.306
pos_5671	SCHEMBL13960539	metab_4669	HMDB0257632	B(ii)	-	526.2394	2.9888	pos	M+ACN+Na	C26H30N4O4	0	40.1	-6.599352268	-	0.009296653	5.456	5.35	5.382	5.362	5.285	5.226	5.833	5.806	5.855	5.831	5.848	5.815	5.969	5.989	5.943	5.989	5.961	5.981	5.934	5.913	5.951	5.927	5.95	5.856	6.393	6.407	6.427	6.393	6.398	6.415	6.046	6.039	6.039
pos_5674	Cotinine glucuronide	metab_4671	PW_C000801;HMDB0001013	B(ii)	C00190	375.1183	2.981	pos	M+Na	C16H20N2O7	0	31.7	5.866753346	139427-57-9	0.004680675	5.379	5.386	5.406	5.396	5.402	5.391	5.555	5.56	5.539	5.535	5.552	5.544	5.712	5.72	5.732	5.752	5.72	5.736	5.731	5.756	5.717	5.711	5.741	5.721	6.317	6.317	6.31	6.321	6.31	6.318	5.76	5.763	5.764
pos_5695	Furfural	metab_4688	HMDB0032914	B(i)	C14279	97.0286	2.9419	pos	M+H	C5H4O2	47.8	0	2.145037814	1998-1-1	0.001993857	3.147	3.216	3.33	3.325	3.285	3.315	4.197	4.339	4.307	4.331	4.313	4.338	4.619	4.611	4.539	4.575	4.568	4.552	4.497	4.476	4.499	4.581	4.512	4.519	4.065	4.124	4.14	4.066	4.09	4.117	4.229	4.23	4.23
pos_5698	Ethyl 7-epi-12-hydroxyjasmonate glucoside	metab_4691	HMDB0036340	B(ii)	-	417.2128	2.9341	pos	M+H	C20H32O9	0	35	2.116493951	-	0.017176756	2.969	3.27	3.386	2.986	3.288	3.892	4.009	3.66	3.908	3.855	4.095	3.614	5.496	5.438	5.413	5.468	5.468	5.464	5.457	5.438	5.449	5.471	5.413	5.496	5.95	5.943	5.956	5.951	5.987	5.953	5.382	5.367	5.379
pos_5699	5-Hydroxytryptophol glucuronide	metab_4692	HMDB0013200	B(ii)	-	403.1473	2.9341	pos	M+ACN+Na	C16H21NO7	0	52	-0.882303189	-	0.008902156	5.657	5.664	5.684	5.674	5.68	5.669	5.835	5.855	5.818	5.808	5.836	5.827	6.414	6.404	6.4	6.417	6.396	6.408	6.429	6.414	6.422	6.431	6.413	6.421	5.945	5.878	5.867	5.931	5.908	5.886	5.838	5.835	5.83
pos_5702	Amoxicillin	metab_4697	HMDB0015193;HMDB0243588;MJDBOTE0001515	B(ii)	C06827	205.5411	2.9341	pos	M+2Na	C16H19N3O5S	0	50.9	-2.088113388	26787-78-0	0.014129278	4.439	4.381	4.495	4.319	4.376	4.361	4.852	4.841	4.816	4.946	4.818	4.907	5.228	5.17	5.219	5.289	5.176	5.227	5.085	5.079	5.026	5.09	5.076	5.063	4.233	4.333	4.401	4.308	4.17	4.31	4.772	4.769	4.76
pos_5711	17-beta-Estradiol glucuronide	metab_4706	LMST05050028;HMDB0010317	B(ii)	C11237	449.2141	2.9178	pos	M+H	C24H32O8	0	30.3	-6.449268063	-	0.035815033	2.936	3.29	2.875	3.226	2.871	2.86	5.382	5.367	5.304	5.315	5.324	5.305	5.099	5.103	5.12	5.119	5.141	5.1	4.81	4.65	4.709	4.386	4.622	4.509	3.002	3.016	3.019	3.009	3.015	3.012	4.691	4.66	4.673
pos_5715	(+)-taxifolin	metab_4710	HMDB0303943	B(ii)	C01617	327.0497	2.91	pos	M+Na	C15H12O7	0	57.4	7.00058	480-18-2	0.019687572	4.979	5.074	4.944	5.03	5.131	5.046	4.463	4.468	4.47	4.462	4.462	4.469	4.548	4.553	4.555	4.551	4.557	4.561	4.546	4.545	4.549	4.554	4.548	4.557	4.464	4.479	4.482	4.472	4.478	4.475	4.482	4.465	4.477
pos_5717	N-lactoyl-phenylalanine	metab_4712	HMDB0062175	B(i)	-	238.107	2.91	pos	M+H	C12H15NO4	61.9	0	-1.527492877	183241-73-8	0.003669945	5.041	4.957	4.829	4.883	4.898	4.906	4.803	4.761	4.784	4.82	4.81	4.881	5.464	5.45	5.439	5.469	5.481	5.471	5.381	5.401	5.392	5.404	5.395	5.404	5.43	5.444	5.456	5.438	5.451	5.458	5.214	5.211	5.213
pos_5738	Isoformononetin	metab_4730	HMDB0033994;LMPK12050039	B(ii)	C12125	286.107	2.8865	pos	M+NH4	C16H12O4	0	54.1	-1.453310069	486-63-5	0.031809632	3.979	4.154	4.204	4.04	4.112	4.005	4.204	4.046	4.103	4.294	4.13	4.214	4.757	4.715	4.744	4.729	4.677	4.64	4.839	4.926	4.835	4.856	4.815	4.871	5.289	5.266	5.241	5.328	5.281	5.283	5.422	5.419	5.397
pos_574	Diadenosine diphosphate	metab_4732	HMDB0001312	B(ii)	-	677.123	1.8707	pos	M+2H, M+H	C20H26N10O13P2	0	63.9	0.222147173	14938-28-4	0.007312214	6.732	6.715	6.724	6.706	6.713	6.704	6.254	6.259	6.261	6.253	6.253	6.26	6.339	6.344	6.346	6.342	6.348	6.352	6.337	6.336	6.34	6.345	6.339	6.348	6.255	6.27	6.273	6.263	6.269	6.266	6.262	6.256	6.257
pos_5766	Alpha-Hydroxyhippuric Acid	metab_4759	HMDB0002404	B(i)	-	196.0603	2.8552	pos	M+H	C9H9NO4	49.5	0	-0.815816928	16555-77-4	0.021713101	4.055	3.87	4	3.951	3.987	4.172	4.563	4.519	4.566	4.556	4.544	4.549	4.965	4.951	4.98	5.001	4.994	4.965	4.864	4.857	4.838	4.865	4.823	4.845	4.617	4.586	4.576	4.599	4.607	4.586	4.581	4.595	4.578
pos_5768	Aspartylglycosamine	metab_4761	HMDB0000489	B(ii)	C04540	335.1346	2.8474	pos	M+	C12H21N3O8	0	53.7	5.27762511	2776-93-4	0.003045525	6.367	6.312	6.295	6.303	6.321	6.333	0.8814	0.1253	0.1258	0.1237	0.1239	0.1256	4.343	4.454	4.418	4.526	4.376	4.454	4.374	4.145	4.343	4.406	4.341	4.292	4.316	4.329	4.271	4.167	4.037	4.009	6.233	6.235	6.235
pos_577	(1r,3r)-1-Aminocyclopentane-1,3-dicarboxylic acid	metab_4763	HMDB0242328	B(ii)	-	174.0758	1.1234	pos	M+H-H2O, M+H	C7H11NO4	0	48.4	-1.584723764	-	0.007474878	5.106	5.077	5.094	5.053	5.001	5.095	5.55	5.566	5.579	5.533	5.568	5.568	5.927	5.911	5.94	5.917	5.922	5.929	5.857	5.856	5.853	5.858	5.859	5.863	5.516	5.508	5.487	5.477	5.485	5.5	5.566	5.564	5.57
pos_5772	2beta,9xi-Dihydroxy-8-oxo-1(10),4,11(13)-germacratrien-12,6alpha-olide	metab_4766	HMDB0036662	B(ii)	-	296.1489	2.8389	pos	M+NH4	C15H18O5	0	31.4	-1.235140017	-	0.008290617	2.458	1.836	1.856	1.846	2.406	1.841	1.981	1.985	2.518	1.979	1.979	1.986	3.258	3.376	3.406	3.866	3.388	3.366	2.062	2.061	2.065	2.07	2.608	2.074	5.744	5.748	5.745	5.754	5.738	5.75	5.007	5	5.001
pos_5775	Blumenol C O-[apiosyl-(1->6)-glucoside]	metab_4769	HMDB0031936	B(ii)	-	546.2884	2.8311	pos	M+ACN+H	C24H40O11	0	41.1	-4.999993859	177261-68-6	0.010596693	6.306	6.289	6.298	6.295	6.278	6.272	3.479	3.484	3.486	3.627	3.639	3.485	4.433	4.511	4.415	4.526	4.453	4.354	4.237	3.654	4.317	3.57	4.182	3.766	4.071	3.93	3.672	3.488	3.999	3.86	5.733	5.725	5.726
pos_5777	12-Hydroxydodecanoic acid	metab_4771	HMDB0304547;HMDB0002059	B(ii)	C08317	261.1441	2.8311	pos	M+2Na-H	C12H24O3	0	53.2	1.889220314	505-95-3	0.00797746	5.316	5.33	5.319	5.283	5.352	5.285	4.457	4.484	4.487	4.452	4.464	4.53	4.45	4.616	4.532	4.535	4.615	4.557	4.562	4.411	4.592	4.655	4.443	4.671	5.037	5.001	4.973	5.023	5	4.991	4.97	4.967	4.963
pos_5781	Patulin	metab_4775	HMDB0034299	B(ii)	C16748	155.0337	2.8233	pos	M+H	C7H6O4	0	45.6	-1.433154302	149-29-1	0.033563239	3.23	3.236	3.256	3.246	3.252	3.241	3.888	3.875	3.389	3.92	3.629	3.907	4.926	4.896	4.84	4.895	4.912	4.944	4.81	4.806	4.777	4.765	4.771	4.779	4.501	4.548	4.512	4.513	4.526	4.489	4.327	4.35	4.324
pos_5784	Fenvalerate	metab_4778	HMDB0031791	B(ii)	C10988	384.1148	2.8154	pos	M+H-2H2O	C25H22ClNO3	0	54.8	-0.323669493	51630-58-1	0.004068671	7.889	7.886	7.874	7.88	7.876	7.87	6.451	6.444	6.438	6.454	6.449	6.461	6.104	6.095	6.091	6.085	6.1	6.104	6.013	5.989	5.984	5.976	5.999	5.992	5.975	5.962	5.983	5.975	5.969	5.952	7.464	7.46	7.461
pos_58	Isoleucyl-prolyl-arginine-4-nitroanilide	metab_4793	HMDB0250210	B(ii)	-	546.3193	6.3521	pos	M+ACN+H, M+ACN+Na, M+H-H2O	C23H36N8O5	0	50.3	9.190605883	-	0.014370815	5.748	5.7	5.755	5.675	5.765	5.659	6.437	6.557	6.644	6.5	6.571	6.501	6.741	6.798	6.743	6.776	6.796	6.817	6.698	6.643	6.775	6.76	6.742	6.781	6.02	6.063	6.133	6.105	6.067	6.043	6.626	6.614	6.623
pos_5801	6-hydroxymethyl-7,8-dihydropterin	metab_4796	HMDB0304227	B(ii)	C01300	196.0827	2.7919	pos	M+H	C7H9N5O2	0	60.2	-1.184453596	-	0.011054402	5.106	5.117	5.119	5.113	5.112	5.083	5.759	5.775	5.76	5.77	5.769	5.769	5.973	5.959	5.946	5.968	5.973	5.949	5.856	5.852	5.82	5.843	5.836	5.847	5.626	5.583	5.593	5.61	5.593	5.576	5.279	5.27	5.271
pos_5815	Thr Leu	metab_4809	-	B(i)	-	233.1493	2.7685	pos	M+H	C10H20N2O4	38.9	0	-1.064100185	-	0.054891478	5.194	5.177	5.193	5.159	5.123	5.175	3.887	4.046	4.01	3.847	3.565	4.267	3.507	3.624	3.77	3.945	3.957	3.971	2.836	3.561	3.048	3.811	3.845	3.505	4.571	4.542	4.414	4.517	4.355	4.428	4.511	4.51	4.469
pos_5820	PS(PGJ2/22:5(4Z,7Z,10Z,13Z,16Z))	metab_4814	HMDB0283325	B(ii)	-	466.7324	2.7607	pos	M+2Na	C48H74NO12P	0	32.3	-9.576746048	-	0.003837931	5.823	5.867	5.86	5.803	5.886	5.802	3.541	3.546	3.548	3.539	3.54	3.547	3.626	3.631	3.633	3.629	3.635	3.639	3.623	3.623	3.627	3.632	3.626	3.635	3.542	4.101	3.559	3.55	3.556	3.552	5.215	5.217	5.218
pos_5831	9-Ethylguanine	metab_4826	HMDB0247591	B(ii)	-	180.0874	2.7525	pos	M+H	C7H9N5O	0	45.9	-3.283840546	-	0.019700234	5.371	5.383	5.346	5.36	5.377	5.347	4.66	4.685	4.637	4.698	4.702	4.676	4.683	4.681	4.65	4.693	4.687	4.692	4.639	4.621	4.699	4.641	4.605	4.685	4.95	4.97	4.929	4.953	4.88	4.943	5.058	5.055	5.042
pos_5832	Acacetin 7-[apiosyl(1->6)-glucoside]	metab_4827	HMDB0035023	B(ii)	C01470	620.1946	2.7446	pos	M+ACN+H	C27H30O14	0	70.1	-4.749050879	239106-94-6	0.078886567	5.548	5.423	5.418	5.441	5.485	5.455	2.672	3.061	3.051	2.67	3.084	2.678	2.757	3.609	2.763	2.76	2.766	2.77	2.754	2.754	2.757	2.762	2.756	2.766	2.673	2.687	2.69	2.681	2.686	2.683	4.279	4.22	4.223
pos_5833	Tert-Butyl 3-((3S,6S,12aS)-6-isobutyl-9-methoxy-1,4-dioxo-1,2,3,4,6,7,12,12a-octahydropyrazino[1',2':1,6]pyrido[3,4-b]indol-3-yl)propanoate	metab_4828	HMDB0253814	B(ii)	-	452.2505	2.7446	pos	M+H-H2O	C26H35N3O5	0	35.1	-8.169552096	-	0.048282114	4.517	4.024	4.497	4.616	4.083	4.488	3.605	3.61	3.611	3.603	3.604	3.611	3.69	3.695	3.696	3.693	3.699	3.703	3.687	3.687	3.69	3.695	3.689	3.699	5.924	5.916	5.925	5.957	5.921	5.915	5.262	5.259	5.224
pos_5837	Alanylleucine	metab_4832	HMDB0028691;HMDB0251509	B(ii)	-	203.1387	2.7446	pos	M+H	C9H18N2O3	0	32.7	-1.376321339	3303-34-2	0.022089517	5.39	5.374	5.349	5.363	5.371	5.365	5.172	5.171	5.151	5.175	5.167	5.171	5.226	5.205	5.192	5.231	5.249	5.205	5.214	5.196	5.171	5.198	5.183	5.219	5.485	5.485	5.484	5.486	5.475	5.48	5.28	5.296	5.297
pos_5859	4-Ethoxy-4-oxobutanoic acid	metab_4850	HMDB0061930	B(ii)	-	188.0914	2.7212	pos	M+ACN+H	C6H10O4	0	36.7	-2.130482926	-	0.027269832	4.159	4.09	3.974	4.044	3.851	4.042	4.531	4.516	4.563	4.575	4.514	4.645	4.901	4.986	4.919	4.878	4.973	5.011	4.993	5.012	5.015	4.918	5.014	5.004	4.67	4.706	4.704	4.716	4.691	4.618	4.602	4.621	4.6
pos_5861	5-Hydroxy-N-formylkynurenine	metab_4853	HMDB0004086;PW_C002055	B(ii)	C05648	235.071	2.7212	pos	M+H-H2O	C11H12N2O5	0	69.6	-1.464251428	-	0.005277009	4.73	4.74	4.736	4.723	4.726	4.687	3.982	4.086	4.231	4.118	3.942	4.124	4.09	4.238	3.949	4.139	4.045	4.148	4.261	4.319	4.249	4.252	4.381	4.427	5.213	5.225	5.23	5.219	5.18	5.146	4.767	4.769	4.765
pos_587	Furaneol 4-(6-malonylglucoside)	metab_4862	HMDB0029778	B(ii)	-	409.1366	4.6977	pos	M+CH3OH+H, 2M+ACN+H	C15H20O11	0	35.5	6.732645076	-	0.010497688	6.806	6.782	6.775	6.791	6.759	6.762	7.402	7.393	7.398	7.395	7.389	7.402	7.473	7.471	7.462	7.462	7.456	7.464	7.536	7.522	7.532	7.528	7.531	7.528	6.548	6.527	6.536	6.532	6.538	6.545	7.277	7.269	7.269
pos_5870	Folinic acid	metab_4863	HMDB0001562;HMDB0247218	B(ii)	C03479	496.1582	2.7134	pos	M+Na	C20H23N7O7	0	64.6	6.46053584	68538-85-2;58-05-9	0.019462211	3.964	3.97	3.99	3.98	3.986	3.975	4.501	4.121	4.507	4.487	4.466	4.649	5.305	5.268	5.301	5.278	5.27	5.242	5.063	5.036	4.985	5.05	5.023	4.927	6.133	6.107	6.12	6.114	6.104	6.098	5.463	5.448	5.449
pos_5875	P-Hydroxymandelic acid	metab_4867	HMDB0000822	B(ii)	C11527	151.0387	2.7134	pos	M+H-H2O	C8H8O4	0	47.6	-1.510434935	1198-84-1	0.006475992	3.981	4.068	4.142	3.961	4.178	4.025	4.954	4.942	4.943	4.986	4.948	4.964	4.872	4.874	4.843	4.92	4.838	4.889	5.029	5.019	5.045	5.014	4.972	4.976	4.376	4.337	4.37	4.406	4.451	4.292	4.676	4.67	4.671
pos_5886	MeOSuc-AAPA-CMK	metab_4877	HMDB0254447	B(ii)	-	516.2191	2.7056	pos	M+ACN+H	C20H31ClN4O7	0	51.7	-6.01293529	-	0.007751492	4.849	4.785	5.057	4.75	4.949	4.822	5.184	5.147	5.07	5.137	5.106	5.169	4.708	4.868	4.849	4.875	4.796	4.878	6.324	6.311	6.297	6.344	6.301	6.323	3.917	3.848	3.986	3.841	3.847	3.844	5.534	5.528	5.529
pos_5896	Vanilloyl glucose	metab_4887	HMDB0302470	B(ii)	C20470	331.102	2.7056	pos	M+H	C14H18O9	0	65.9	-0.934882996	-	0.038725925	3.282	3.289	3.309	3.299	3.305	3.294	5.128	5.112	5.111	5.126	5.08	5.116	5.274	5.323	5.336	5.366	5.299	5.328	5.296	5.308	5.31	5.283	5.309	5.294	3.436	3.45	3.453	3.444	3.45	3.447	4.705	4.719	4.686
pos_5898	Hypoglycin B	metab_4889	HMDB0029428	B(ii)	C08280	293.1128	2.7056	pos	M+Na	C12H18N2O5	0	62.4	7.389015306	502-37-4	0.009251393	3.204	3.211	3.231	3.221	3.227	3.216	5.601	5.602	5.59	5.59	5.578	5.602	5.778	5.748	5.745	5.8	5.756	5.76	5.703	5.703	5.676	5.71	5.701	5.692	4.999	5.061	5.035	5.085	4.988	5.057	5.287	5.294	5.294
pos_5899	Questiomycin A	metab_4890	HMDB0030483	B(ii)	C02161	230.0921	2.7056	pos	M+NH4	C12H8N2O2	0	39.5	-1.404018968	1916-59-2	0.000588077	3.949	3.658	3.868	3.999	3.945	3.911	5.821	5.836	5.812	5.812	5.817	5.826	5.291	5.318	5.306	5.312	5.29	5.303	5.785	5.773	5.788	5.797	5.768	5.78	5.163	5.171	5.14	5.132	5.127	5.126	5.339	5.339	5.339
pos_5911	4-(Glutamylamino) butanoate	metab_4901	HMDB0012161	B(ii)	C15767	232.1078	2.6977	pos	M+	C9H16N2O5	0	43.6	8.179935752	5105-96-4	0.042949016	4.229	4.246	4.267	4.175	4.141	4.229	4.566	4.611	4.547	4.574	4.548	4.586	4.863	4.837	4.845	4.872	4.873	4.898	4.87	4.85	4.865	4.881	4.867	4.872	5.15	5.149	5.19	5.131	5.14	5.173	4.928	4.925	4.894
pos_5921	Fumigaclavine A	metab_4911	HMDB0030202	B(ii)	C20436	321.1556	2.6899	pos	M+Na	C18H22N2O2	0	44.7	-5.899483613	6879-59-0	0.035362348	5.005	4.939	4.989	5.031	4.919	5.003	3.443	4.023	3.969	3.441	3.929	3.791	3.528	3.533	3.534	3.531	3.944	3.875	3.525	3.524	3.949	4.224	4.02	4.125	3.444	3.458	3.461	3.451	3.457	3.454	4.461	4.434	4.459
pos_5923	Dehydroxyzyleuton	metab_4913	HMDB0013970	B(ii)	-	221.0738	2.6899	pos	M+H	C11H12N2OS	0	32.2	-2.109167685	-	0.016531492	5.018	5.055	5.073	5.028	5.043	5.049	4.19	4.336	3.801	4.062	4.027	4.129	3.96	4.048	4.043	4.181	4.052	4.008	4.182	3.922	3.929	4.038	4.136	3.768	4.27	4.469	4.468	4.565	4.411	4.362	4.755	4.742	4.742
pos_5926	Isoleucyl-Glutamate	metab_4915	HMDB0028906	B(ii)	-	243.1336	2.6899	pos	M+H-H2O	C11H20N2O5	0	69.7	-1.341341841	-	0.003823225	5.013	4.911	5.011	4.918	4.972	4.949	5.181	5.21	5.231	5.207	5.136	5.212	4.794	4.859	4.878	4.846	4.841	4.837	4.889	4.855	4.859	4.894	4.888	4.901	4.406	4.354	4.268	4.408	4.221	4.221	4.893	4.893	4.89
pos_5927	4-(2-Amino-3-hydroxyphenyl)-2,4-dioxobutanoic acid	metab_4916	PW_C002053;HMDB0004083	B(ii)	C05645	206.0445	2.6899	pos	M+H-H2O	C10H9NO5	0	78.4	-1.155925153	857760-67-9	0.055122651	4.015	3.675	3.914	4.168	3.781	4.05	5.058	5.038	5.065	5.067	5.041	5.089	5.209	5.257	5.271	5.25	5.204	5.25	5.128	5.192	5.168	5.164	5.151	5.153	4.768	4.719	4.728	4.753	4.736	4.748	4.897	4.894	4.854
pos_5935	DG(PGD2/0:0/13:0)	metab_4924	HMDB0294876	B(ii)	-	334.2101	2.682	pos	M+2Na	C36H62O8	0	37.8	-4.456414664	-	0.028054873	5.278	5.338	5.336	5.357	5.309	5.334	4.63	4.635	4.637	4.628	4.629	4.636	4.715	4.72	4.721	4.718	4.724	4.728	4.712	4.712	4.715	4.72	4.715	4.724	4.631	4.645	4.648	4.639	4.644	4.641	4.653	4.632	4.633
pos_5939	25-O-Desacetyl rifabutin	metab_4928	HMDB0060732	B(ii)	-	745.3732	2.6742	pos	M+H-2H2O	C41H56N4O11	0	49.4	-9.585631232	-	0.01260065	6.136	6.178	6.163	6.132	6.158	6.142	3.896	3.901	3.903	3.894	3.895	3.902	3.981	3.986	3.988	3.984	3.99	3.994	3.978	3.978	3.982	3.987	3.981	3.99	3.897	3.911	3.914	3.905	3.911	3.907	5.694	5.683	5.689
pos_5941	4-Hydroxyphenytoin glucuronide	metab_4930	PW_C040701;HMDB0060769	B(ii)	-	486.1542	2.6742	pos	M+ACN+H	C21H20N2O9	0	40.6	7.827121424	-	0.013138252	5.214	5.221	5.241	5.231	5.237	5.226	5.649	5.579	5.659	5.654	5.533	5.676	6.484	6.454	6.458	6.459	6.452	6.474	6.414	6.426	6.416	6.438	6.412	6.413	5.411	5.442	5.437	5.458	5.452	5.378	5.783	5.78	5.772
pos_5945	1-(6-Hydroxy-2-azabicyclo[2.2.1]heptane-3-carbonyl)pyrrolidine-2-carbonitrile	metab_4934	HMDB0260235	B(ii)	-	277.1656	2.6742	pos	M+ACN+H	C12H17N3O2	0	40.6	-1.29920512	-	0.024293492	5.147	5.183	5.235	5.204	5.2	5.234	4.379	4.384	4.386	4.377	4.378	4.385	4.464	4.469	4.471	4.467	4.473	4.477	4.462	4.461	4.465	4.47	4.464	4.473	4.38	4.395	4.398	4.388	4.394	4.391	4.401	4.381	4.398
pos_5950	CDP-DG(20:4(8Z,11Z,14Z,17Z)/20:1(11Z))	metab_4940	HMDB0116003;PW_C063146	B(ii)	C00269	550.7652	2.6664	pos	M+2Na	C52H87N3O15P2	0	66	-8.85143617	-	0.047433418	3.679	0.9152	3.728	2.186	0.9292	3.496	1.046	1.051	1.052	1.045	1.045	1.052	1.124	1.129	1.13	1.127	1.132	1.136	1.122	1.121	1.125	1.129	1.124	1.133	5.988	5.955	5.983	5.967	5.953	5.934	5.047	5.044	5.08
pos_5962	Nodularin-R	metab_4952	HMDB0255693	B(ii)	-	406.2238	2.6507	pos	M+2H	C40H58N8O10	0	59.7	6.826659944	-	0.043598662	5.412	5.367	5.389	5.432	5.333	5.417	4.604	4.821	4.682	4.394	4.671	4.523	4.365	3.613	3.713	4.065	3.617	3.621	3.606	3.605	4.184	4.021	3.975	3.749	4.613	4.584	4.88	4.543	4.788	4.759	4.897	4.865	4.865
pos_5967	Difluoromethyl (2R)-2,5-diaminopentanoate	metab_4956	HMDB0258025	B(ii)	-	428.1916	2.6429	pos	2M+ACN+Na	C6H12F2N2O2	0	35.4	6.880734153	-	0.022547689	4.46	4.467	4.487	4.477	4.483	4.472	4.652	4.618	4.767	4.687	4.639	4.733	5.222	5.248	5.265	5.272	5.244	5.26	5.31	5.366	5.372	5.352	5.318	5.343	5.474	5.531	5.528	5.541	5.537	5.539	4.962	4.944	4.96
pos_5969	L-2-Aminoethyl seryl phosphate	metab_4958	HMDB0031950	B(ii)	C03872	261.0866	2.6429	pos	M+CH3OH+H	C5H13N2O6P	0	49.1	8.755683253	1186-34-1	0.004470539	4.003	4.009	4.029	4.019	4.025	4.014	4.156	4.271	4.267	4.277	4.262	4.176	5.379	5.306	5.312	5.383	5.27	5.331	5.295	5.32	5.326	5.334	5.234	5.283	5.819	5.83	5.835	5.822	5.834	5.821	5.271	5.268	5.271
pos_5974	Pteroside Z	metab_4964	HMDB0032587	B(ii)	-	458.2134	2.6351	pos	M+ACN+Na	C21H30O7	0	49.2	-3.772331691	35943-37-4	0.012310079	4.341	3.979	1.583	2.168	1.579	3.661	5.894	5.891	5.895	5.866	5.882	5.892	5.077	5.036	5.079	4.99	5.027	5.055	5.926	5.949	5.935	5.96	5.945	5.955	1.707	1.721	1.764	3.758	3.762	3.986	5.256	5.246	5.247
pos_5975	VINBARBITAL	metab_4965	HMDB0259808	B(ii)	-	449.2396	2.6351	pos	2M+H	C11H16N2O3	0	39.5	0.210719606	-	0.141998809	3.046	3.053	3.073	3.063	3.069	3.657	4.829	4.678	4.907	5.068	4.892	4.961	5.287	5.487	5.454	5.344	5.416	5.363	5.043	5.096	5.248	5.033	5.124	5.203	3.343	3.758	3.693	4.055	3.627	4.049	3.924	3.993	4.048
pos_5977	SM(d16:2(4E,8Z)/PGJ2)	metab_4967	HMDB0290312	B(ii)	-	387.2474	2.6351	pos	M+H+Na	C41H71N2O8P	0	33.9	4.574525838	-	0.048715159	5.467	5.372	5.407	5.414	5.344	5.384	2.156	2.161	2.163	2.154	2.155	2.162	2.24	2.246	2.247	2.243	2.249	2.253	2.238	2.237	2.241	2.246	2.24	2.25	2.157	2.171	2.174	2.165	2.171	2.167	5.012	4.976	4.976
pos_5996	5'-Deoxy-5-fluorouridine	metab_4981	PW_C040484;HMDB0060406	B(ii)	C12739	279.0976	2.6194	pos	M+CH3OH+H	C9H11FN2O5	0	50.7	-4.335148566	3094-9-5	0.026515862	3.981	4.256	4.376	4.679	4.334	4.522	4.379	3.892	3.837	4.18	3.909	4.377	5.254	5.268	5.271	5.286	5.283	5.256	5.128	5.224	5.26	5.247	5.221	5.326	5.914	5.924	5.927	5.888	5.913	5.936	5.307	5.304	5.286
pos_5997	Zidovudine	metab_4982	PW_C008998;HMDB0014638;HMDB0246088	B(ii)	C07210	250.0931	2.6194	pos	M+H-H2O	C10H13N5O4	0	31.5	-1.340500926	30516-87-1	0.007178879	5.831	5.8	5.8	5.804	5.797	5.825	6.058	6.049	6.042	6.035	6.045	6.043	6.115	6.116	6.098	6.116	6.103	6.094	5.897	5.859	5.884	5.894	5.872	5.886	5.054	5.084	5.143	5.006	5.078	5.051	5.963	5.958	5.958
pos_6001	Glucosamine, N-carbamoyl-(6CI)	metab_4988	HMDB0248482	B(ii)	-	467.1631	2.6037	pos	2M+Na	C7H14N2O6	0	31.2	7.814979528	-	0.060700026	3.747	3.754	3.774	3.764	3.77	3.759	5.7	5.706	5.718	5.746	5.622	5.686	5.421	5.589	5.491	5.434	5.523	5.587	5.335	5.504	5.509	5.47	5.593	5.482	4.77	4.889	4.817	4.633	4.837	4.83	3.949	3.949	3.903
pos_6006	1-Methylguanosine	metab_4993	HMDB0001563	B(i)	C04545	298.1142	2.5959	pos	M+H	C11H15N5O5	57.6	0	-1.16581919	2140-65-0	0.015543799	5.493	5.531	5.469	5.502	5.499	5.457	5.137	5.172	5.093	5.146	5.182	5.127	4.767	5.075	5.044	4.968	4.958	5.054	4.991	4.979	5.034	4.899	5.096	5.108	5.424	5.424	5.344	5.402	5.444	5.403	5.258	5.246	5.246
pos_6011	O-Adipoylcarnitine	metab_4999	HMDB0061677;LMFA07070087	B(ii)	-	290.1595	2.5803	pos	M+H	C13H23NO6	0	64.6	-1.24666413	102636-83-9	0.003674549	4.185	3.803	3.718	3.34	3.711	4.144	5.976	5.987	5.979	5.985	5.976	5.975	6.037	6.043	6.015	6.052	6.033	6.061	6.378	6.376	6.38	6.379	6.382	6.373	6.198	6.176	6.184	6.182	6.189	6.2	5.999	5.998	5.996
pos_6014	2,5-diamino-6-(5-phospho-D-ribitylamino)pyrimidin-4(3H)-one	metab_5002	HMDB0304043	B(ii)	C18910	378.0807	2.5646	pos	M+Na	C9H18N5O8P	0	32.2	6.021293484	-	0.022335078	5.369	5.376	5.396	5.386	5.392	5.381	5.677	5.665	5.692	5.697	5.687	5.646	5.872	5.888	5.87	5.876	5.888	5.878	5.798	5.792	5.802	5.757	5.761	5.774	5.828	5.819	5.84	5.821	5.798	5.83	5.542	5.525	5.525
pos_6016	Imidaprilat	metab_5004	HMDB0244459;HMDB0041908	B(ii)	C21519	360.155	2.5568	pos	M+H-H2O	C18H23N3O6	0	33	-1.09951695	89371-44-8	0.01176421	4.202	4.209	4.229	4.219	4.225	4.214	5.319	5.349	5.286	5.259	5.324	5.299	5.478	5.529	5.493	5.509	5.487	5.503	5.126	5.174	5.096	5.097	5.206	5.221	4.356	4.371	4.373	4.364	4.37	4.367	4.36	4.357	4.367
pos_6018	3-Chlorotyrosine	metab_5006	HMDB0001885	B(i)	-	216.0419	2.549	pos	M+H	C9H10ClNO3	89.6	0	-1.437430217	7423-93-0	0.063745054	4.588	4.595	4.615	4.605	4.611	4.6	4.741	4.746	4.748	4.739	4.74	4.747	4.826	4.831	4.833	4.829	4.835	4.839	4.823	4.823	4.827	4.832	4.826	4.835	5.68	5.683	5.71	5.684	5.685	5.698	4.746	4.794	4.796
pos_6022	Salicylamide glucuronide	metab_5009	HMDB0257458	B(ii)	-	358.0521	2.5333	pos	M+2Na-H	C13H15NO8	0	43.3	3.615982036	-	0.156549591	4.805	4.895	4.966	4.906	4.903	4.814	3.876	3.881	3.883	3.874	3.875	3.882	3.961	3.966	3.968	3.964	3.97	3.974	3.958	3.958	3.962	3.967	3.961	3.97	3.877	3.891	3.894	3.885	3.891	3.887	3.892	3.878	3.998
pos_6026	Cinnavalininate	metab_5013	PW_C002050;HMDB0004078	B(ii)	C05640	283.0378	2.5179	pos	M+H-H2O	C14H8N2O6	0	46.9	9.648922707	606-59-7	0.003870361	5.288	5.272	5.294	5.272	5.285	5.24	4.225	4.229	4.231	4.223	4.223	4.23	4.309	4.315	4.316	4.312	4.318	4.322	4.307	4.306	4.31	4.315	4.309	4.319	4.225	4.306	4.59	4.357	4.462	4.467	4.732	4.729	4.732
pos_6027	Cytosine	metab_5014	HMDB0000630;MJDBOTE0000458	B(i)	C00380	112.0507	2.5179	pos	M+H	C4H5N3O	66.1	0	1.54223999	71-30-7	0.037098138	5.354	5.274	5.342	5.313	5.324	5.366	4.035	3.888	3.727	3.598	3.716	3.633	3.439	2.992	2.755	3.247	2.758	3.27	3.096	3.188	3.269	2.754	3.175	3.056	3.354	3.206	3.292	3.456	2.911	3.55	4.971	4.997	4.968
pos_6032	5-(3-Pyridyl)-2-hydroxytetrahydrofuran	metab_5019	HMDB0062407	B(ii)	C19578	210.0499	2.4791	pos	M+2Na-H	C9H11NO2	0	36.9	-1.585437592	53798-73-5	0.014537418	3.257	3.264	3.284	3.274	3.28	3.269	5.562	5.591	5.541	5.594	5.635	5.591	5.689	5.732	5.714	5.728	5.757	5.694	5.707	5.675	5.66	5.666	5.687	5.663	4.967	4.959	4.934	5.033	5.023	5.023	4.745	4.742	4.755
pos_6034	3-methylthiopropyl-desulfoglucosinolate	metab_5021	HMDB0304142	B(ii)	C17244	369.112	2.4713	pos	M+ACN+H	C11H21NO6S2	0	44.3	-8.849782067	-	0.083466545	4.343	4.122	4.155	4.162	4.142	4.127	5.67	5.722	5.683	5.671	5.713	5.705	5.632	5.825	5.752	5.736	5.91	5.855	5.726	5.754	5.784	5.748	5.769	5.747	5.143	5.263	5.236	5.325	5.102	5.284	5.389	5.323	5.387
pos_6035	2-Phenylacetamide	metab_5022	HMDB0010715	B(i)	C02505	118.0653	2.4713	pos	M+H-H2O	C8H9NO	60.7	0	1.485399355	103-81-1	0.004488072	6.11	6.119	6.127	6.113	6.133	6.111	6.055	6.052	6.052	6.054	6.045	6.052	6.328	6.334	6.328	6.333	6.341	6.335	6.263	6.257	6.241	6.266	6.258	6.252	6.68	6.676	6.678	6.67	6.679	6.682	6.342	6.339	6.338
pos_6037	Secalonic acid A	metab_5024	HMDB0258200	B(ii)	-	677.1214	2.4559	pos	M+K	C32H30O14	0	56.1	-8.339778634	-	0.132829321	5.872	5.82	5.917	5.859	5.88	5.876	4.683	4.687	4.689	4.681	4.681	4.688	4.767	4.773	4.774	4.77	4.776	4.78	4.765	4.764	4.768	4.773	4.767	4.777	4.683	4.698	4.701	4.691	4.697	4.694	4.714	4.794	4.685
pos_6039	2-Methylbenzaldehyde	metab_5026	HMDB0029636;HMDB0303310	B(ii)	C07214	121.0648	2.4634	pos	M+H	C8H8O	0	54.5	-0.326831448	529-20-4	0.011947925	5.618	5.644	5.595	5.64	5.603	5.601	5.444	5.485	5.458	5.479	5.508	5.456	5.671	5.662	5.648	5.656	5.678	5.646	5.631	5.578	5.572	5.577	5.579	5.578	5.432	5.419	5.451	5.457	5.442	5.42	5.68	5.67	5.677
pos_6044	Oxypurinol	metab_5032	HMDB0000786	B(i)	C07599	153.0405	2.4406	pos	M+H	C5H4N4O2	93	0	-1.148934528	2465-59-0	0.006245023	6.395	6.435	6.434	6.416	6.429	6.416	5.607	5.611	5.603	5.614	5.604	5.591	5.269	5.262	5.259	5.255	5.279	5.249	5.157	5.118	5.12	5.114	5.086	5.097	5.359	5.37	5.343	5.335	5.36	5.363	6.07	6.073	6.067
pos_6053	Adenylsuccinic acid	metab_5041	PW_C000413;HMDB0013204;HMDB0000536	B(ii)	C03794	927.1546	2.3636	pos	2M+H	C14H18N5O11P	0	54.6	-0.833211716	19046-78-7	0.231783033	6.255	6.333	6.295	6.339	6.326	6.268	4.753	4.757	4.759	4.751	4.751	4.758	4.837	4.842	4.844	4.84	4.846	4.85	4.835	4.834	4.838	4.843	4.837	4.846	4.753	4.768	4.771	4.761	4.767	4.764	4.947	4.942	4.755
pos_6054	(2S,4S)-Pinnatanine	metab_5042	LMFA01050445;HMDB0029439	B(ii)	-	286.1392	2.348	pos	M+ACN+H	C10H16N2O5	0	63.6	-2.083925454	35214-74-5	0.018890476	6.735	6.75	6.731	6.733	6.743	6.716	6.01	6.015	6.017	6.008	6.009	6.016	6.095	6.1	6.102	6.098	6.104	6.108	6.092	6.092	6.096	6.101	6.095	6.104	6.011	6.026	6.028	6.019	6.025	6.022	6.026	6.012	6.027
pos_6056	Capsaicin	metab_5044	LMFA08020085;HMDB0002227;MJDBOTE0001453	B(ii)	C06866	328.1862	2.3247	pos	M+Na	C18H27NO3	0	42.5	-6.982289083	404-86-4	0.069548002	5.121	5.064	5.002	5.065	5.088	5.059	4.165	4.169	4.171	4.163	4.163	4.17	4.249	4.255	4.256	4.252	4.258	4.262	4.247	4.246	4.25	4.255	4.249	4.258	4.165	4.18	4.183	4.173	4.179	4.176	4.197	4.227	4.167
pos_6060	N-Oxalylglycine	metab_5049	HMDB0251540;HMDB0255221	B(ii)	-	295.0379	2.3012	pos	2M+H	C4H5NO5	0	56.9	-9.818400136	-	0.032253028	5.591	5.69	5.61	5.629	5.632	5.632	3.498	3.503	3.505	3.496	3.497	3.504	3.583	3.588	3.59	3.586	3.592	3.596	3.58	3.58	3.584	3.589	3.583	3.592	3.859	4.023	4.116	3.865	3.513	4.209	4.923	4.946	4.921
pos_6062	P-Hydroxyfelbamate	metab_5050	PW_C040523;HMDB0060669	B(ii)	C16584	237.0866	2.2934	pos	M+H-H2O	C11H14N2O5	0	48.5	-1.63120347	-	0.09537496	5.545	5.485	5.471	5.529	5.507	5.553	1.086	3.065	1.029	3.287	0.985	0.9912	1.063	1.068	3.04	1.065	3.388	3.028	1.06	2.961	1.063	1.068	1.063	1.071	3.208	3.336	3.351	3.298	0.999	3.374	5.519	5.521	5.446
pos_6076	3-Methoxyanthranilate	metab_5063	HMDB0060374	B(ii)	C05831	150.0548	2.2231	pos	M+H-H2O	C8H9NO3	0	55.1	-0.773491213	-	0.002367509	4.112	4.228	4.118	4.206	4.169	4.201	4.811	4.81	4.817	4.807	4.794	4.805	5.164	5.214	5.167	5.178	5.236	5.201	5.141	5.174	5.163	5.164	5.179	5.184	5.933	5.914	5.931	5.94	5.937	5.931	5.261	5.262	5.263
pos_6078	1-Piperideine-2-carboxylic acid	metab_5065	HMDB0001084	B(ii)	C04092	92.0497	2.2231	pos	M+H-2H2O	C6H9NO2	0	45.6	1.979257727	2756-89-0	0.002889227	2.485	2.491	2.512	2.502	2.507	2.497	2.638	2.642	2.644	2.814	2.636	2.896	3.946	4.079	4.006	3.889	3.917	3.918	3.705	3.806	3.953	3.881	3.795	3.621	4.951	4.944	4.929	4.959	4.951	4.97	4.153	4.153	4.151
pos_6080	Fenoprofen	metab_5068	PW_C009066;HMDB0014713	B(ii)	C06997	281.0587	2.1996	pos	M+K	C15H14O3	0	42.4	5.267817005	31879-05-7;34597-40-5	0.005705542	6.69	6.694	6.699	6.696	6.689	6.677	4.063	4.008	4.037	4.096	4.073	4.042	4.602	4.545	4.466	4.629	4.612	4.373	4.473	4.261	4.354	4.161	4.187	4.276	5.726	5.708	5.73	5.687	5.708	5.7	6.349	6.344	6.347
pos_6084	Gamma-Glutamylserine	metab_5072	HMDB0029158	B(ii)	-	234.0869	2.1526	pos	M+	C8H14N2O6	0	84.9	7.400553619	5875-35-4	0.0047282	5.17	5.141	5.141	5.157	5.159	5.081	4.444	4.302	4.148	4.096	4.359	4.415	4.468	4.646	4.502	4.564	4.467	4.456	4.511	4.365	4.521	4.508	4.537	4.415	6.438	6.436	6.452	6.426	6.438	6.443	5.799	5.8	5.796
pos_6087	Pyrimidin-2-ol	metab_5075	HMDB0256975	B(ii)	-	256.0812	2.1212	pos	2M+ACN+Na	C4H4N2O	0	43	3.488952379	-	0.004238211	4.212	4.219	4.239	4.229	4.235	4.224	4.45	4.51	4.372	4.486	4.446	4.405	5.093	5.089	5.118	5.085	5.08	5.107	4.88	4.805	4.743	4.787	4.768	4.786	5.665	5.654	5.651	5.664	5.653	5.658	5.069	5.071	5.067
pos_6090	Phenacemide	metab_5079	HMDB0015253	B(ii)	C07428	161.0707	2.0978	pos	M+H-H2O	C9H10N2O2	0	33.5	-1.403125485	63-98-9	0.027491416	4.515	4.558	4.508	4.56	4.501	4.509	4.333	4.338	4.359	4.369	4.296	4.478	4.418	4.514	4.362	4.328	4.301	4.366	4.538	4.413	4.48	4.436	4.439	4.559	5.599	5.599	5.576	5.593	5.605	5.615	5.054	5.073	5.051
pos_6091	3-Methyloxindole	metab_5080	HMDB0304943	B(i)	C02366	165.102	2.0899	pos	M+NH4	C9H9NO	54	0	-1.455056527	1504-06-9	0.18275759	5.582	5.6	5.548	5.597	5.59	5.558	4.823	4.875	4.876	4.861	4.887	4.894	4.934	4.926	4.875	4.91	4.94	4.916	4.882	4.923	4.898	4.908	4.874	4.933	4.812	4.778	4.71	4.681	4.658	4.616	4.757	4.918	4.854
pos_6094	3'-Hydroxy-HT2 toxin	metab_5083	HMDB0036162	B(ii)	-	463.1911	2.0743	pos	M+Na	C22H32O9	0	44.3	-6.365988114	78368-54-4	0.084784294	4.257	4.263	4.284	4.274	4.279	4.269	4.41	4.415	4.416	4.408	4.409	4.416	4.495	4.5	4.501	4.498	4.504	4.508	4.492	4.492	4.495	4.5	4.494	4.504	6.039	6.011	6.031	5.996	6.026	6.022	4.478	4.412	4.476
pos_6098	Cytidylyl-(5'-3')-5'-inosinic acid homopolymer	metab_5087	HMDB0256667	B(ii)	-	654.0955	2.0664	pos	M+H	C19H25N7O15P2	0	42.2	-0.276834286	-	0.008424552	6.817	6.799	6.794	6.802	6.801	6.777	3.561	3.566	3.594	3.559	3.56	3.567	3.646	3.651	3.652	3.649	3.655	3.659	3.643	3.643	3.646	3.651	3.646	3.655	3.562	3.576	3.579	3.57	3.575	3.572	6.257	6.251	6.251
pos_61	PI(20:5(5Z,8Z,11Z,14Z,17Z)/0:0)	metab_5089	LMGP06050026;HMDB0256524	B(ii)	-	641.2691	6.2973	pos	M+H-H2O, M+Na, M+H	C29H47O12P	0	74.3	-1.003248539	-	0.15776469	7.131	6.943	7.037	7.017	7.069	7.083	7.166	7.548	7.525	7.505	7.49	7.461	7.31	7.434	7.378	7.359	7.365	7.341	7.331	7.305	7.306	7.315	7.321	7.299	7.271	7.167	7.165	7.201	7.194	7.196	6.34	6.337	6.213
pos_6105	Thienamycin	metab_5096	HMDB0258982	B(ii)	C06664	237.0689	2.0429	pos	M+H-2H2O	C11H16N2O4S	0	61.6	-1.147355226	59995-64-1	0.00720097	6.118	6.125	6.142	6.13	6.114	6.112	5.377	5.372	5.352	5.359	5.358	5.361	5.414	5.379	5.371	5.375	5.357	5.347	5.399	5.394	5.425	5.438	5.42	5.402	5.725	5.725	5.719	5.724	5.717	5.722	6	5.997	5.994
pos_6106	Cinnamaldehyde	metab_5097	HMDB0003441;HMDB0245299;HMDB0258628;MJDBOTE0001083	B(i)	C00903	150.0912	2.0429	pos	M+NH4	C9H8O	32.3	0	-1.034122255	104-55-2	0.006160599	5.221	5.197	5.185	5.169	5.158	5.167	4.94	4.998	5.067	5.074	5.091	5.115	5.322	5.358	5.366	5.373	5.367	5.385	5.306	5.315	5.336	5.345	5.345	5.373	5.3	5.264	5.21	5.193	5.162	5.221	5.282	5.286	5.287
pos_6107	2,5-Furandicarboxaldehyde	metab_5098	-	B(i)	C20899	125.0234	2.0429	pos	M+H	C6H4O3	33.5	0	0.440060133	823-82-5	0.039747851	4.211	4.132	4.136	4.249	4.128	4.187	4.77	4.787	4.832	4.811	4.809	4.831	4.995	5.019	4.956	5	5.021	5.04	4.943	4.99	4.974	4.962	4.999	4.988	5.005	4.988	4.975	4.948	4.986	4.955	4.747	4.777	4.778
pos_6111	2-Hydroxy-3-(4-hydroxyphenyl)propenoic acid	metab_5103	HMDB0006915;PW_C003007	B(ii)	C05350	222.0758	2.0273	pos	M+ACN+H	C9H8O4	0	73.2	-1.338702597	-	0.01151307	5.561	5.568	5.567	5.563	5.564	5.553	6.987	6.984	7	6.983	7.006	6.988	6.912	6.901	6.891	6.904	6.895	6.922	6.922	6.904	6.942	6.955	6.927	6.948	6.187	6.178	6.197	6.163	6.164	6.186	6.727	6.718	6.719
pos_6113	Para-Phenylenediamine	metab_5105	HMDB0256055	B(i)	C19499	109.0763	2.0273	pos	M+H	C6H8N2	38.9	0	2.154027093	106-50-3	0.013435998	5.196	5.236	5.241	5.231	5.202	5.253	5.382	5.385	5.368	5.356	5.328	5.331	5.346	5.353	5.333	5.315	5.335	5.321	5.282	5.307	5.282	5.307	5.29	5.305	5.258	5.233	5.258	5.252	5.265	5.285	5.214	5.222	5.211
pos_6115	Imperatorin	metab_5106	HMDB0034376;MJDBOTE0000939	B(ii)	C09269	309.0537	2.0194	pos	M+K	C16H14O4	0	51.8	4.790873006	482-44-0	0.009506981	5.444	5.461	5.451	5.443	5.419	5.425	4.568	4.573	4.575	4.566	4.567	4.574	4.653	4.658	4.66	4.656	4.662	4.666	4.65	4.65	4.654	4.659	4.653	4.662	4.569	4.583	4.586	4.577	4.583	4.579	4.573	4.573	4.58
pos_6119	Vanillin Acetate	metab_5110	HMDB0029663	B(i)	-	195.065	2.0116	pos	M+H	C10H10O4	69.3	0	-0.946136175	881-68-5	0.014629591	4.829	4.801	4.812	4.804	4.862	4.824	5.291	5.29	5.283	5.269	5.279	5.281	5.179	5.181	5.143	5.161	5.18	5.184	5.175	5.196	5.188	5.178	5.197	5.184	5.27	5.27	5.262	5.233	5.243	5.252	5.105	5.102	5.114
pos_6120	Vilaprisan	metab_5112	HMDB0259806	B(ii)	-	589.1406	2.0038	pos	M+2Na-H	C27H29F5O4S	0	40.1	-2.273928919	-	0.007538982	6.408	6.397	6.395	6.383	6.379	6.359	2.286	2.291	2.292	2.284	2.285	2.292	2.37	2.375	2.377	2.507	2.379	2.383	2.368	2.367	2.371	2.376	2.37	2.379	3.731	2.301	2.304	2.294	2.3	2.297	5.698	5.703	5.704
pos_6134	Phenylacetohydroximoyl-glutathione	metab_5127	HMDB0304460	B(ii)	-	503.1443	1.9725	pos	M+ACN+Na	C18H23N4O7S-	0	71.2	-0.379311965	-	0.017086975	4.48	4.083	4.628	4.553	4.424	4.398	5.535	5.548	5.334	5.537	5.354	5.46	5.285	5.254	5.37	5.269	5.296	5.004	4.989	5.158	4.131	4.109	4.625	4.112	6.634	6.604	6.599	6.637	6.642	6.646	5.843	5.831	5.831
pos_6136	Neolinustatin	metab_5129	HMDB0038482	B(ii)	C08336	441.2092	1.9725	pos	M+NH4	C17H29NO11	0	71.7	3.164011672	72229-42-6	0.030995434	0.6417	0.6468	3.302	0.6547	0.6593	0.6509	0.7644	0.7683	0.7698	0.7628	0.7634	0.7692	0.8357	0.8401	0.8414	0.8382	1.369	0.8468	3.529	0.833	0.8363	0.8406	0.8355	1.411	6.193	6.187	6.208	6.192	6.191	6.203	5.246	5.223	5.223
pos_6146	Trilostane	metab_5140	HMDB0015240;MJDBOTE0000867	B(ii)	C12580	187.5888	1.9725	pos	M+2Na	C20H27NO3	0	55.7	0.339078372	13647-35-3	0.019898383	4.673	4.578	4.607	4.666	4.655	4.489	5.387	5.393	5.369	5.376	5.401	5.401	5.574	5.583	5.579	5.581	5.585	5.593	5.608	5.601	5.608	5.616	5.613	5.626	5.621	5.637	5.634	5.636	5.631	5.633	5.375	5.372	5.388
pos_6149	Hypoxanthine	metab_5143	HMDB0000157;PW_C000102	B(i)	C00262	137.0457	1.9725	pos	M+H	C5H4N4O	93	0	-0.84526845	68-94-0	0.008333375	7.255	7.239	7.245	7.234	7.24	7.244	7.187	7.18	7.191	7.182	7.182	7.196	7.244	7.246	7.24	7.243	7.241	7.24	7.281	7.286	7.276	7.28	7.284	7.287	7.095	7.082	7.096	7.082	7.087	7.095	7.243	7.236	7.241
pos_6151	3-(2-Furoyl)quinoline-2-carboxaldehyde	metab_5146	HMDB0245772	B(ii)	-	520.1537	1.9646	pos	2M+NH4	C15H9NO3	0	33.5	6.752220052	-	0.017885443	6.151	6.166	6.128	6.129	6.122	6.107	3.774	3.82	3.579	3.577	3.834	3.79	3.878	4.278	4.232	3.441	3.997	3.724	4.236	4.162	3.802	3.873	4.176	3.554	3.947	4.082	3.393	3.743	3.941	3.364	5.433	5.419	5.42
pos_6152	D-4'-Phosphopantothenate	metab_5147	HMDB0001016;PW_C000804	B(ii)	C03492	322.0659	1.9646	pos	M+Na	C9H18NO8P	0	88.4	-0.971502812	5875-50-3	0.042412602	3.071	2.143	2.498	1.904	1.91	1.899	4.873	4.911	4.903	4.858	4.861	4.88	5.411	5.361	5.224	5.335	5.367	5.395	5.19	5.302	5.245	5.293	5.284	5.298	4.905	4.825	4.894	4.82	4.861	4.939	4.38	4.412	4.414
pos_6155	2-([1,1'-Biphenyl]-2-yl)acetic acid	metab_5150	HMDB0244909	B(ii)	-	251.0481	1.9646	pos	M+K	C14H12O2	0	43.8	5.92684645	-	0.165538373	5.897	6.018	5.888	5.963	5.894	5.843	4.377	4.537	4.642	4.333	4.534	4.244	4.485	4.654	4.324	4.601	4.574	4.637	4.361	4.488	4.33	4.586	4.455	4.448	5.047	4.876	4.921	4.888	4.857	4.912	4.472	4.604	4.604
pos_6157	3-Methyl-2(3H)-benzothiazolone	metab_5152	HMDB0245729	B(ii)	-	207.0584	1.9646	pos	M+ACN+H	C8H7NOS	0	39.7	-1.691704353	-	0.006362135	5.52	5.501	5.505	5.498	5.503	5.523	4.765	4.735	4.696	4.75	4.76	4.737	4.723	4.707	4.688	4.687	4.706	4.692	4.755	4.786	4.718	4.758	4.762	4.737	4.897	4.88	4.833	4.834	4.834	4.869	5.273	5.268	5.269
pos_6158	Pimelic acid	metab_5153	LMFA01170051;HMDB0000857	B(ii)	C02656	202.1071	1.9646	pos	M+ACN+H	C7H12O4	0	44.7	-1.787675252	111-16-0	0.002823712	5.016	4.953	4.964	4.917	4.964	4.969	5.535	5.55	5.544	5.571	5.559	5.6	5.933	5.921	5.918	5.933	5.939	5.935	5.929	5.935	5.926	5.947	5.944	5.945	5.662	5.668	5.667	5.623	5.671	5.647	5.574	5.573	5.575
pos_6162	Apigenin 7-glucuronosyl-glucoside	metab_5158	HMDB0302596	B(ii)	-	653.1086	1.9411	pos	M+2Na-H	C27H28O16	0	40.2	-0.447926736	-	0.0839333	5.89	5.955	5.885	5.905	5.922	5.824	5.122	5.127	5.128	5.12	5.121	5.128	5.207	5.212	5.213	5.21	5.216	5.22	5.204	5.204	5.207	5.212	5.206	5.216	5.123	5.137	5.14	5.131	5.136	5.133	5.127	5.188	5.124
pos_6168	Ophthalmic acid	metab_5163	HMDB0005765	B(ii)	-	272.1236	1.9255	pos	M+H-H2O	C11H19N3O6	0	65.4	-1.622901654	495-27-2	0.0119336	4.996	4.925	4.994	4.979	4.965	5.095	4.048	3.777	3.322	3.453	3.912	3.591	3.503	3.966	4.045	3.419	3.702	3.777	3.404	4.057	4.179	3.911	3.806	3.332	4.261	4.311	4.436	4.434	4.445	4.404	5.212	5.22	5.221
pos_6169	Asparaginyl-Proline	metab_5164	HMDB0028739	B(ii)	-	212.1026	1.9255	pos	M+H-H2O	C9H15N3O4	0	51.7	-1.732522994	-	0.035135358	5.576	5.373	5.373	5.351	5.382	5.327	3.608	3.127	3.798	3.21	3.611	3.397	3.953	3.904	3.805	3.345	3.571	3.226	3.204	3.204	4.049	4.032	3.847	3.818	3.675	3.976	3.855	3.8	4.02	3.28	5.7	5.702	5.727
pos_6171	Isopropyl beta-D-glucoside	metab_5167	HMDB0032705	B(ii)	-	264.1438	1.9177	pos	M+ACN+H	C9H18O6	0	43.2	-1.819916505	5391-17-3	0.00829102	5.682	5.675	5.692	5.686	5.668	5.666	4.835	4.797	4.771	4.843	4.855	4.825	4.726	4.771	4.718	4.727	4.707	4.704	4.844	4.754	4.806	4.81	4.828	4.858	4.704	4.727	4.765	4.742	4.677	4.797	5.389	5.382	5.387
pos_6178	Adenosine	metab_5174	PW_C000034;HMDB0247583;HMDB0000050;MJDBOTE0000767	B(i)	C00212	268.1037	1.8707	pos	M+H	C10H13N5O4	92.6	0	-1.356656559	58-61-7	0.012879357	6.564	6.544	6.547	6.525	6.536	6.533	6.24	6.23	6.25	6.222	6.24	6.237	6.202	6.212	6.197	6.201	6.191	6.191	5.949	5.949	5.966	5.971	5.952	5.961	5.339	5.291	5.335	5.321	5.323	5.314	6.478	6.474	6.485
pos_6184	Daucol	metab_5180	HMDB0035287	B(ii)	C09652	261.1805	1.8629	pos	M+Na	C15H26O2	0	39.6	-8.525498283	887-08-1	0.011451216	4.916	4.948	4.882	4.9	4.903	4.903	4.933	4.965	4.996	4.929	4.947	4.954	5.267	5.26	5.246	5.268	5.253	5.261	5.242	5.252	5.239	5.251	5.255	5.253	5.656	5.633	5.64	5.623	5.634	5.657	5.102	5.109	5.099
pos_6186	N-methyl-L-glutamic Acid	metab_5182	HMDB0062660	B(ii)	C01046	203.1024	1.8629	pos	M+ACN+H	C6H11NO4	0	31.5	-1.5463106	35989-16-3	0.009196791	3.7	3.567	3.217	3.422	3.271	3.202	4.686	4.748	4.691	4.713	4.746	4.691	5.209	5.138	5.081	5.146	5.178	5.156	5.186	5.206	5.188	5.249	5.187	5.199	5.489	5.467	5.485	5.474	5.474	5.482	5.019	5.016	5.024
pos_6187	L-Tyrosine	metab_5183	HMDB0000158;PW_C000103;MJDBOTE0000356	B(i)	C00082	164.0703	1.8629	pos	M+H-H2O	C9H11NO3	53.9	0	-1.822411603	60-18-4	0.001408472	5.228	5.158	5.198	5.188	5.183	5.19	5.709	5.723	5.714	5.719	5.734	5.725	5.745	5.75	5.718	5.741	5.729	5.733	5.744	5.741	5.748	5.78	5.751	5.764	5.764	5.756	5.754	5.745	5.745	5.765	5.516	5.517	5.517
pos_6189	Phlorisobutyrophenone	metab_5185	HMDB0304461	B(ii)	C07351	238.1071	1.8551	pos	M+ACN+H	C10H12O4	0	30.8	-1.687429617	-	0.001684118	4.84	4.711	4.836	4.811	4.891	4.875	5.879	5.883	5.885	5.868	5.914	5.893	5.931	5.946	5.924	5.94	5.933	5.951	5.854	5.895	5.934	5.94	5.912	5.916	5.764	5.778	5.804	5.758	5.776	5.773	5.671	5.669	5.67
pos_6193	Neohesperidoside	metab_5190	HMDB0302540	B(ii)	C08244	326.1232	1.8393	pos	M+	C12H22O10	0	60.7	5.865487154	-	0.026707029	4.827	4.834	4.854	4.844	4.85	4.839	5.065	5.053	5.012	4.978	4.979	4.993	5.801	5.777	5.739	5.781	5.788	5.789	5.544	5.561	5.57	5.591	5.578	5.543	5.186	5.121	5.15	5.165	5.139	5.144	5.008	4.987	5.005
pos_6213	Omega-Salicoyisalicin	metab_5211	HMDB0031423	B(ii)	-	830.2912	1.7766	pos	2M+NH4	C20H22O9	0	33.8	5.656606085	-	0.013219903	3.93	3.937	3.957	3.947	3.953	3.942	5.857	5.992	5.955	5.778	5.881	5.81	5.65	5.536	5.501	5.546	5.583	5.539	5.447	5.404	5.53	5.658	5.47	5.499	4.084	4.099	4.102	4.092	4.098	4.095	4.088	4.085	4.096
pos_6214	L-alpha-Aminobutyric acid	metab_5212	HMDB0000452	B(ii)	C02356	86.0605	1.761	pos	M+H-H2O	C4H9NO2	0	38.6	3.99956463	1492-24-6	0.022700041	6.83	6.82	6.822	6.812	6.812	6.81	5.829	5.798	5.795	5.786	5.778	5.788	5.666	5.679	5.671	5.659	5.671	5.668	5.717	5.701	5.697	5.694	5.686	5.689	5.551	5.537	5.528	5.519	5.527	5.513	6.406	6.403	6.387
pos_6218	Pro Val	metab_5216	-	B(i)	-	215.1387	1.6906	pos	M+H	C10H18N2O3	52.2	0	-1.43969525	-	0.003524419	5.826	5.839	5.829	5.811	5.816	5.796	5.043	5.065	5.105	5.094	5.073	4.995	5.156	5.116	5.188	5.157	5.133	5.187	5.194	5.225	5.224	5.194	5.196	5.135	5.763	5.762	5.753	5.769	5.744	5.766	5.605	5.608	5.608
pos_6219	7-Aminocephalosporanic acid	metab_5217	HMDB0247232	B(ii)	C07756	295.0379	1.6754	pos	M+Na	C10H12N2O5S	0	43.8	7.150700894	957-68-6	0.00208617	6.554	6.548	6.555	6.527	6.545	6.565	5.007	5.012	5.013	5.005	5.006	5.013	5.092	5.097	5.098	5.095	5.101	5.105	5.089	5.089	5.092	5.097	5.091	5.101	5.17	5.14	5.025	5.158	5.119	5.05	6.056	6.058	6.058
pos_6222	Nigakihemiacetal B	metab_5221	HMDB0035922	B(ii)	C08771	432.2377	1.6134	pos	M+ACN+H	C22H30O6	0	61.7	-0.812583232	76-77-7	0.027905988	5.22	5.191	5.158	5.352	5.232	5.223	5.8	5.686	5.745	5.792	5.781	5.776	5.893	5.911	5.907	5.929	5.945	5.9	5.847	5.877	5.832	5.854	5.82	5.819	4.918	4.766	4.742	4.883	4.79	4.93	5.537	5.534	5.556
pos_6225	Sulfamethoxazole	metab_5224	HMDB0015150;MJDBOTE0001709	B(ii)	C07315	253.0539	1.559	pos	M+	C10H11N3O3S	0	41.3	6.871480495	723-46-6	0.011981305	4.318	4.248	4.516	4.557	4.23	4.674	6.004	6.01	6.043	5.967	6.054	6.006	6.044	6.044	6.033	6.022	6.036	6.033	5.989	5.994	6.069	6.125	6.036	6.113	5.905	5.899	5.878	5.884	5.888	5.877	5.776	5.767	5.768
pos_6230	QUISQUALIC ACID	metab_5229	HMDB0257060	B(ii)	C08296	231.072	1.4896	pos	M+ACN+H	C5H7N3O5	0	57.4	-2.281371816	52809-07-1	0.007160669	5.185	5.126	5.135	5.22	5.263	5.231	5.876	5.903	5.924	5.847	5.939	5.903	5.921	5.909	5.893	5.893	5.925	5.917	5.837	5.84	5.954	5.987	5.912	5.972	5.961	5.953	5.966	5.966	5.952	5.959	5.904	5.899	5.899
pos_6232	2-Hydroxydecanedioic acid	metab_5231	HMDB0000424	B(ii)	-	236.1489	1.4742	pos	M+NH4	C10H18O5	0	50.8	-1.682479142	103963-71-9	0.017407783	5.098	5.105	5.125	5.115	5.121	5.11	5.252	5.256	5.258	5.25	5.25	5.257	5.683	5.718	5.723	5.694	5.645	5.686	5.511	5.501	5.485	5.519	5.565	5.525	5.619	5.649	5.653	5.661	5.662	5.652	5.256	5.268	5.254
pos_6236	CMP-N-glycoloylneuraminate	metab_5234	HMDB0012206	B(ii)	C03691	669.1064	1.3577	pos	M+K	C20H31N4O17P	0	80.6	1.745028783	98300-80-2	0.001863181	7.248	7.223	7.229	7.211	7.212	7.234	6.688	6.692	6.694	6.686	6.686	6.693	6.772	6.777	6.779	6.775	6.781	6.785	6.77	6.769	6.773	6.778	6.772	6.781	6.688	6.703	6.706	6.696	6.702	6.699	6.692	6.691	6.691
pos_6238	4-Hydroxybenzaldehyde	metab_5235	HMDB0011718;MJDBOTE0000554	B(i)	C00633	123.0442	1.3577	pos	M+H	C7H6O2	85	0	0.897830484	123-08-0	0.00435694	5.744	5.734	5.741	5.731	5.719	5.728	6.226	6.214	6.206	6.215	6.219	6.222	6.175	6.194	6.19	6.188	6.176	6.184	6.035	6.045	6.051	6.046	6.042	6.046	7.082	7.075	7.083	7.07	7.074	7.073	6.562	6.559	6.559
pos_6240	Morph	metab_5238	HMDB0014440;HMDB0254890	B(ii)	C01516	261.1441	1.3268	pos	M+CH3OH+H	C10H16N2O4	0	63.5	-1.89696031	57-27-2	0.004941922	4.303	4.091	3.946	3.613	4.014	3.407	5.396	5.316	5.309	5.364	5.4	5.368	5.858	5.874	5.883	5.884	5.88	5.9	5.894	5.914	5.91	5.916	5.897	5.906	6.741	6.729	6.745	6.74	6.737	6.744	6.204	6.2	6.203
pos_6241	Demethylated antipyrine	metab_5239	HMDB0006240	B(ii)	C13008	175.0863	1.319	pos	M+H	C10H10N2O	0	38.3	-1.836387218	89-25-8	0.040902854	5.15	5.007	4.955	4.916	4.972	4.998	3.026	3.031	3.032	3.024	3.326	3.032	3.111	3.116	3.492	3.114	3.12	3.2	3.108	3.108	3.111	3.116	3.431	3.357	3.027	3.041	3.044	3.035	3.442	3.037	4.903	4.905	4.934
pos_6248	2-(Malonylamino)benzoic acid	metab_5243	HMDB0039495	B(ii)	C03147	206.0447	1.2877	pos	M+H-H2O	C10H9NO5	0	54.5	-0.448096406	53947-84-5	0.058297854	5.399	5.449	5.48	5.473	5.45	5.503	3.17	3.175	3.176	3.243	3.316	3.176	4.397	4.143	4.212	4.019	4.233	4.317	4.101	3.933	3.94	3.935	3.986	3.394	5.902	5.891	5.906	5.903	5.89	5.903	4.826	4.853	4.877
pos_6250	Adrenochrome	metab_5246	HMDB0012884	B(i)	-	180.0653	1.2798	pos	M+H	C9H9NO3	60.5	0	-1.474507043	7506-92-5	0.05140526	4.68	4.555	4.608	4.636	4.666	4.707	4.714	4.757	4.836	4.802	4.835	4.84	5.124	5.1	5.11	5.126	5.176	5.221	5.209	5.236	5.241	5.249	5.28	5.255	5.49	5.508	5.498	5.47	5.508	5.472	5.135	5.138	5.174
pos_6260	3-dehydroshikimate	metab_5256	HMDB0304122	B(ii)	C02637	154.0244	1.2642	pos	M+H-H2O	C7H7O5-	0	55.2	-9.521831483	-	0.045428062	5.139	4.995	5.015	5.014	5.009	5.052	4.322	4.296	4.175	4.187	4.178	4.258	3.161	3.604	3.151	3.544	3.459	3.212	3.51	3.815	3.783	3.819	3.81	3.142	3.837	3.911	3.802	3.912	3.712	4.088	4.609	4.644	4.644
pos_6269	N2-Succinyl-L-ornithine	metab_5265	HMDB0001199	B(ii)	C03415	255.0971	1.2329	pos	M+Na	C9H16N2O5	0	59	8.465775218	899816-95-6	0.004224825	3.829	4.043	3.827	3.714	3.6	3.457	6.739	6.734	6.734	6.727	6.738	6.729	6.616	6.624	6.622	6.629	6.626	6.626	6.691	6.699	6.69	6.696	6.692	6.704	6.408	6.387	6.398	6.385	6.387	6.393	6.477	6.474	6.473
pos_6281	Acetyl-L-tyrosine	metab_5277	HMDB0000866;HMDB0244966	B(i)	C01657	224.0913	1.1703	pos	M+H	C11H13NO4	57	0	-1.9005693	537-55-3	0.005031521	5.673	5.65	5.664	5.642	5.656	5.641	6.495	6.486	6.476	6.49	6.484	6.479	5.935	5.955	5.957	5.954	5.956	5.964	6.179	6.19	6.134	6.148	6.184	6.135	6.104	6.093	6.114	6.092	6.086	6.093	6.185	6.181	6.183
pos_6283	His Leu	metab_5279	-	B(i)	-	269.1604	1.1625	pos	M+H	C12H20N4O3	56.1	0	-1.548813901	-	0.016291479	4.787	4.91	5.031	4.979	4.934	4.927	5.249	5.225	5.322	5.269	5.267	5.29	5.39	5.306	5.4	5.326	5.432	5.368	5.27	5.292	5.291	5.227	5.283	5.317	5.651	5.628	5.586	5.602	5.601	5.625	5.227	5.215	5.215
pos_6287	Asparaginylhydroxyproline	metab_5282	HMDB0028732	B(ii)	-	287.1345	1.1468	pos	M+ACN+H	C9H15N3O5	0	79.2	-1.873915852	844640-50-2	0.007204775	6.245	6.162	6.163	6.159	6.176	6.174	3.377	3.382	3.384	3.375	3.376	3.383	3.462	3.467	3.469	3.465	3.471	3.475	3.459	3.459	3.779	3.468	3.531	3.471	3.378	3.393	3.395	3.386	3.392	3.389	6.162	6.16	6.166
pos_6288	G-Nitro-l-arginine methyl ester	metab_5283	HMDB0252563	B(ii)	-	216.1088	1.1468	pos	M+H-H2O	C7H15N5O4	0	59.2	-1.430876866	-	0.008013105	5.605	5.547	5.539	5.535	5.533	5.498	5.64	5.644	5.646	5.638	5.638	5.645	5.724	5.729	5.731	5.727	5.733	5.737	5.722	5.721	5.725	5.73	5.724	5.733	5.64	5.655	5.658	5.648	5.654	5.651	5.809	5.806	5.813
pos_6290	Deoxyadenosine monophosphate	metab_5286	HMDB0000905;PW_C000724	B(i)	C00360	332.0751	1.1312	pos	M+H	C10H14N5O6P	74.5	0	-1.139737293	653-63-4	0.005952823	6.354	6.331	6.34	6.327	6.328	6.335	5.063	5.109	4.989	5.073	5.064	5.064	5.32	5.298	5.313	5.255	5.312	5.314	5.174	5.213	5.164	5.279	5.143	5.237	5.63	5.674	5.705	5.683	5.654	5.682	5.924	5.919	5.92
pos_6293	1-(beta-D-Ribofuranosyl)-1,4-dihydronicotinamide	metab_5289	HMDB0011648;HMDB0011643	B(ii)	C15497	239.1023	1.1234	pos	M+H-H2O	C11H16N2O5	0	67.4	-1.432201955	-	0.00437683	1.684	2.128	0.1898	0.1862	0.1883	1.437	3.608	3.625	0.2416	3.367	3.375	0.2413	4.644	4.591	4.507	4.609	4.608	4.378	4.175	3.872	3.795	0.2794	3.865	3.83	5.582	5.497	5.496	5.553	5.489	5.502	4.847	4.844	4.846
pos_6296	Glycinamide, glycyl-L-prolyl-	metab_5292	HMDB0253016	B(ii)	-	211.1186	1.1156	pos	M+H-H2O	C9H16N4O3	0	37.2	-1.719078402	-	0.011539498	4.023	4.253	4.356	4.136	4.255	4.063	5.252	5.243	5.276	5.277	5.284	5.266	5.97	5.978	5.99	5.991	5.972	5.989	5.722	5.727	5.702	5.714	5.713	5.714	5.821	5.812	5.818	5.81	5.818	5.82	5.517	5.507	5.515
pos_6297	Glucose-6-phosphate lactate	metab_5293	HMDB0252789	B(ii)	-	371.0361	1.1078	pos	M+Na	C9H17O12P	0	31.3	3.186268218	-	0.031894843	4.839	4.605	4.602	4.451	4.766	4.738	5.518	5.466	5.574	5.538	5.485	5.537	5.667	5.667	5.717	5.684	5.681	5.714	5.815	5.811	5.819	5.847	5.833	5.83	5.933	5.946	5.947	5.916	5.948	5.938	5.598	5.595	5.62
pos_6300	Beta-tyvelose	metab_5298	HMDB0249152	B(ii)	-	190.1071	1.1078	pos	M+ACN+H	C6H12O4	0	31.6	-2.128314499	-	0.008370031	5.88	5.855	5.856	5.868	5.863	5.87	5.51	5.505	5.551	5.519	5.559	5.571	5.984	5.997	5.991	6.003	5.989	5.989	5.969	5.945	5.962	5.952	5.962	5.962	6.101	6.103	6.113	6.111	6.123	6.117	5.954	5.947	5.951
pos_6303	Syrups, hydrolyzed starch, hydrogenated	metab_5301	HMDB0258656	B(ii)	-	506.187	1.0921	pos	M+	C18H34O16	0	80	4.496012482	-	0.006157173	4.112	4.118	4.138	4.128	4.134	4.123	7.707	7.705	7.713	7.705	7.709	7.701	7.402	7.404	7.409	7.413	7.408	7.408	7.447	7.445	7.436	7.451	7.448	7.446	7.328	7.331	7.34	7.328	7.328	7.332	7.353	7.347	7.35
pos_6308	Niacinamide	metab_5306	HMDB0001406;PW_C001086	B(i)	C00153	123.0554	1.0843	pos	M+H	C6H6N2O	59.1	0	0.703756969	98-92-0	0.011232247	4.919	4.91	4.888	4.849	4.874	4.908	5.205	5.214	5.19	5.186	5.221	5.196	5.58	5.617	5.617	5.6	5.623	5.631	5.623	5.64	5.631	5.641	5.637	5.663	5.352	5.315	5.292	5.291	5.27	5.291	5.294	5.303	5.303
pos_6315	Histidylglycine	metab_5312	HMDB0028885	B(ii)	-	230.1244	1.0609	pos	M+NH4	C8H12N4O3	0	54.6	-1.671022563	2578-58-7	0.015782234	3.269	3.396	3.396	3.339	3.292	3.281	4.154	4.083	4.171	4.179	4.29	4.129	4.677	4.744	4.613	4.568	4.568	4.707	4.528	4.549	4.438	4.656	4.497	4.622	5.425	5.397	5.421	5.453	5.36	5.398	4.847	4.844	4.834
pos_6317	(4S,4As,5aR,12aS)-4,7-bis(dimethylamino)-10,12a-dihydroxy-1,3,11,12-tetraoxo-4,4a,5,5a,6,11a-hexahydrotetracene-2-carboxamide	metab_5314	HMDB0248915	B(ii)	-	480.1724	1.053	pos	M+Na	C23H27N3O7	0	30.1	-3.824618163	-	0.011671982	3.703	3.56	3.58	3.57	3.576	3.566	6.485	6.451	6.457	6.463	6.446	6.458	5.979	6.011	5.975	5.976	5.96	5.976	5.98	5.978	5.972	5.956	5.981	5.967	6.201	6.188	6.227	6.179	6.177	6.179	6.411	6.402	6.402
pos_6327	2-Chloro-4-nitrophenyl a-D-maltotrioside	metab_5325	HMDB0244430	B(ii)	-	692.1811	1.0296	pos	M+CH3OH+H	C24H34ClNO18	0	35.7	1.846663645	-	0.019627862	5.354	5.361	5.381	5.371	5.377	5.366	5.938	5.913	5.891	5.924	5.919	5.975	5.772	5.738	5.761	5.595	5.722	5.672	5.892	5.894	5.899	5.965	5.934	5.879	6.522	6.518	6.535	6.522	6.491	6.517	5.78	5.764	5.777
pos_6328	Coniferin	metab_5326	HMDB0013682	B(ii)	C00761	406.1454	1.0296	pos	M+ACN+Na	C16H22O8	0	65.4	-5.434097233	531-29-3;124151-33-3	0.05505515	5.408	5.323	5.318	5.362	5.275	5.388	3.847	3.922	3.854	3.845	3.846	3.853	3.932	3.937	3.984	3.935	3.941	3.945	3.929	3.951	3.933	4.063	3.932	3.941	4.37	4.879	4.832	4.539	4.7	4.708	4.794	4.749	4.76
pos_6333	4-Methyl-1H-pyrrole-3-carboxamide	metab_5331	HMDB0246501	B(ii)	-	169.0354	1.0296	pos	M+2Na-H	C6H8N2O	0	34.6	4.361193198	-	0.015077391	5.796	6.049	6.11	6.051	6.013	6.018	7.465	7.468	7.461	7.464	7.465	7.464	7.529	7.54	7.535	7.535	7.533	7.527	7.615	7.619	7.59	7.594	7.609	7.592	7.662	7.666	7.653	7.658	7.664	7.654	6.491	6.486	6.478
pos_6334	3-Hydroxyphenylacetic Acid	metab_5332	HMDB0000440	B(i)	C05593	135.0439	1.0219	pos	M+H-H2O	C8H8O3	73.7	0	-0.707105778	621-37-4	0.016208961	4.376	4.497	4.427	4.426	4.218	4.272	5.4	5.391	5.346	5.376	5.342	5.375	5.294	5.287	5.298	5.295	5.311	5.284	5.273	5.214	5.172	5.155	5.228	5.196	5.853	5.864	5.852	5.862	5.876	5.858	5.297	5.292	5.306
pos_6339	Dopamine quinone	metab_5336	HMDB0012219	B(ii)	C17755	152.0704	1.0219	pos	M+H	C8H9NO2	0	37.6	-1.518307591	50673-96-6	0.003337696	5.562	5.537	5.532	5.496	5.452	5.514	6.243	6.253	6.23	6.273	6.247	6.28	6.267	6.282	6.287	6.288	6.288	6.278	6.255	6.261	6.209	6.201	6.245	6.23	6.957	6.956	6.958	6.955	6.962	6.949	6.355	6.357	6.357
pos_634	Hydroxyethyl methacrylic acid	metab_5337	HMDB0245159;HMDB0253265	B(ii)	C14530	95.0494	1.0374	pos	M+H-2H2O, M+ACN+H	C6H10O3	0	43.2	1.848906698	-	0.007757122	5.725	5.674	5.631	5.633	5.639	5.669	5.714	5.727	5.761	5.74	5.755	5.753	5.672	5.698	5.698	5.706	5.688	5.694	5.708	5.681	5.693	5.701	5.704	5.693	5.795	5.789	5.79	5.784	5.788	5.775	5.701	5.706	5.707
pos_6343	Mimosine	metab_5341	HMDB0031398;HMDB0015188	B(ii)	C04771	231.0972	1.014	pos	M+CH3OH+H	C8H10N2O4	0	74.3	-1.879588014	500-44-7;191936-12-6	0.018665521	5.438	5.38	5.338	5.315	5.347	5.343	3.449	3.454	3.456	3.499	3.56	3.492	3.534	3.539	4.197	4.32	3.839	4.066	4.271	4.063	4.223	4.375	4.172	4.042	5.223	5.192	5.158	5.184	5.154	5.148	5.083	5.097	5.097
pos_6344	3-(Trimethylsilyl)propionic Acid	metab_5342	-	B(i)	-	147.0842	1.014	pos	M+H	C6H14O2Si	66.1	0	4.261787426	-	0.014859169	4.967	4.877	4.952	5.006	4.946	4.941	5.323	5.297	5.307	5.279	5.307	5.317	5.486	5.51	5.476	5.477	5.481	5.462	5.331	5.268	5.293	5.288	5.329	5.309	4.849	4.931	4.9	4.881	4.906	4.917	5.166	5.175	5.163
pos_6347	Pentostatin	metab_5345	HMDB0014692;HMDB0245535	B(ii)	C02267	286.1505	1.0062	pos	M+NH4	C11H16N4O4	0	62.3	-1.777397626	53910-25-1	0.032753254	5.22	5.211	5.184	5.197	5.202	5.216	5.261	5.157	5.25	5.123	5.138	5.166	5.479	5.435	5.458	5.483	5.483	5.493	5.222	5.221	5.229	5.299	5.253	5.301	4.534	4.567	4.62	4.572	4.565	4.539	5.143	5.14	5.117
pos_6348	3,4-Methylenepimelic acid	metab_5346	HMDB0059730	B(ii)	-	202.1071	1.0062	pos	M+NH4	C9H12O4	0	52.5	-1.584945502	-	0.04518485	5.329	5.241	5.265	5.283	5.312	5.253	3.803	4.042	4.291	4.123	4.123	4.307	4.404	4.316	4.512	4.386	4.551	4.511	4.632	4.609	4.403	4.61	4.755	4.68	4.511	4.606	4.607	4.049	4.572	4.407	4.88	4.877	4.912
pos_6357	9,10-Epoxy-18-hydroxy-octadecanoic acid	metab_5355	HMDB0302107	B(ii)	C19620	279.2314	0.9827	pos	M+H-2H2O	C18H34O4	0	82.8	-1.295935848	-	0.068684348	6.77	6.992	7.061	7.105	7.145	7.173	7.167	7.069	7.052	7.022	6.964	6.968	7.012	6.934	6.956	6.967	6.947	6.966	6.986	6.935	6.977	6.974	6.979	6.943	6.926	6.945	6.934	6.934	6.969	6.97	6.813	6.864	6.868
pos_6362	O-Acetylcarnitine	metab_5361	HMDB0240773;HMDB0000201	B(i)	C02571	204.1228	0.9749	pos	M+H	C9H17NO4	90.5	0	-1.100046502	3040-38-8	0.004953716	6.55	6.541	6.534	6.537	6.537	6.524	7.4	7.399	7.413	7.402	7.397	7.407	7.548	7.542	7.548	7.542	7.549	7.538	7.5	7.501	7.5	7.513	7.503	7.5	7.532	7.52	7.537	7.518	7.53	7.522	7.327	7.325	7.329
pos_6363	Ecgonine	metab_5362	HMDB0006548	B(i)	C10858	203.1388	0.9749	pos	M+NH4	C9H15NO3	36.8	0	-1.039821632	481-37-8	0.012991165	6.288	6.274	6.277	6.279	6.273	6.263	6.542	6.532	6.552	6.531	6.53	6.535	6.695	6.693	6.698	6.687	6.693	6.691	6.78	6.771	6.769	6.784	6.778	6.772	6.7	6.701	6.699	6.685	6.701	6.691	6.556	6.546	6.555
pos_6364	Uridine 2'-phosphate	metab_5363	HMDB0011641	B(ii)	C03031	325.0428	0.9671	pos	M+H	C9H13N2O9P	0	38.9	-1.199997655	131-83-9	0.027174735	5.646	5.522	5.579	5.571	5.544	5.497	5.161	5.207	5.143	5.168	5.217	5.15	5.317	5.267	5.33	5.326	5.213	5.32	5.459	5.446	5.41	5.457	5.426	5.412	5.851	5.83	5.811	5.782	5.816	5.77	5.551	5.53	5.531
pos_6365	Nalpha-Acetyl-L-arginine	metab_5364	-	B(i)	-	217.1292	0.9671	pos	M+H	C8H16N4O3	35.9	0	-1.540059732	-	0.004137852	5.395	5.375	5.396	5.43	5.402	5.398	5.016	5.046	5.058	4.911	5.067	5.053	4.933	4.911	4.96	4.955	4.975	4.9	4.819	4.751	4.932	4.975	4.987	4.876	4.931	5.002	4.995	5.051	5.028	5.081	5.357	5.354	5.357
pos_6366	Aminomalonic acid	metab_5365	HMDB0001147	B(ii)	C00872	152.0565	0.9671	pos	M+CH3OH+H	C3H5NO4	0	40.9	9.478171212	1068-84-4	0.004981766	7.093	7.078	7.067	7.075	7.079	7.062	5.879	5.872	5.892	5.902	5.882	5.876	5.751	5.74	5.744	5.728	5.736	5.73	5.694	5.685	5.667	5.667	5.667	5.678	5.816	5.865	5.848	5.843	5.864	5.829	6.574	6.57	6.571
pos_6371	Cytidine	metab_5370	PW_C000061;HMDB0000089;HMDB0248553;MJDBOTE0000789	B(i)	C00475	244.0924	0.9358	pos	M+H	C9H13N3O5	71.9	0	-1.547721113	65-46-3	0.035463298	5.344	5.38	5.324	5.328	5.386	5.374	4.131	4.04	4.045	4.063	4.017	4.131	3.618	3.57	3.64	3.946	3.618	3.578	3.562	3.562	3.565	3.57	3.564	3.574	5.308	5.359	5.348	5.359	5.323	5.343	4.994	4.991	5.019
pos_6379	(6R)-Folinic acid	metab_5377	HMDB0247218	B(ii)	C03479	1010.3547	0.8968	pos	2M+ACN+Na	C20H23N7O7	0	39.1	7.541426295	-	0.038111054	5.238	5.244	5.265	5.254	5.26	5.25	6.413	6.46	6.437	6.428	6.417	6.427	6.232	6.262	6.284	6.243	6.268	6.26	6.251	6.17	6.174	6.168	6.154	6.108	5.484	5.406	5.669	5.577	5.553	5.48	5.772	5.77	5.742
pos_6389	Raffinose	metab_5387	HMDB0003213;PW_C001805;MJDBOTE0001734	B(i)	C00492	522.203	0.8576	pos	M+NH4	C18H32O16	66.4	0	0.256737488	512-69-6	0.03296421	4.592	4.598	4.619	4.609	4.614	4.604	5.961	5.94	5.995	5.914	5.94	5.919	6.075	6.104	6.063	6.096	6.081	6.058	6.13	6.082	6.108	6.128	6.111	6.157	4.905	5.062	5.019	4.753	5.06	5.134	5.686	5.682	5.708
pos_6398	Melezitose	metab_5395	HMDB0011730;MJDBOTE0000489	B(i)	C08243	527.1583	0.8185	pos	M+Na	C18H32O16	72.8	0	0.176713182	597-12-6	0.006397115	5.853	5.859	5.879	5.869	5.875	5.864	6.795	6.797	6.827	6.814	6.806	6.822	6.976	6.963	6.966	6.986	6.955	6.954	6.979	6.974	6.986	6.975	6.993	6.968	6.029	6.044	6.027	6.017	6.02	6.04	6.668	6.663	6.664
pos_6401	Thiodiacetic acid	metab_5400	HMDB0042032	B(ii)	C14872	192.0322	0.8107	pos	M+ACN+H	C4H6O4S	0	48.5	-2.324296679	123-93-3	0.016216731	6.118	6.138	6.139	6.138	6.131	6.139	5.583	5.55	5.612	5.586	5.543	5.602	5.675	5.634	5.648	5.654	5.637	5.652	5.473	5.421	5.481	5.461	5.484	5.499	6.535	6.535	6.539	6.54	6.539	6.532	5.959	5.957	5.946
pos_6402	Stachyose	metab_5401	HMDB0003553;PW_C001923	B(i)	C01613	689.2109	0.8028	pos	M+Na	C24H42O21	69.5	0	-0.273134363	470-55-3;10094-58-3;470-55-3	0.033504412	5.658	5.665	5.685	5.675	5.681	5.67	6.494	6.491	6.527	6.465	6.489	6.492	6.631	6.647	6.607	6.608	6.651	6.599	6.595	6.587	6.591	6.598	6.631	6.569	5.942	5.832	5.865	5.831	5.889	5.822	6.26	6.256	6.283
pos_6408	Asparaginyl-Phenylalanine	metab_5407	HMDB0028738	B(ii)	-	622.2553	0.7794	pos	2M+ACN+Na	C13H17N3O4	0	43.8	-7.60362115	-	0.007314507	6.236	6.243	6.263	6.253	6.259	6.248	7.329	7.326	7.342	7.319	7.33	7.321	7.553	7.56	7.556	7.55	7.56	7.55	7.522	7.531	7.538	7.519	7.523	7.525	6.393	6.413	6.426	6.415	6.404	6.407	7.111	7.106	7.106
pos_6411	Norvaline	metab_5410	HMDB0013716;MJDBOTE0000679	B(i)	C01799	118.0864	0.7716	pos	M+H	C5H11NO2	72.1	0	1.426625291	760-78-1	0.003330098	8.6	8.586	8.59	8.584	8.59	8.584	8.084	8.087	8.094	8.082	8.086	8.091	8.209	8.217	8.212	8.215	8.216	8.214	8.17	8.167	8.166	8.17	8.168	8.165	7.971	7.968	7.972	7.965	7.969	7.963	8.441	8.438	8.439
pos_6415	Homocitric acid	metab_5414	HMDB0003518	B(ii)	C01251	248.076	0.7638	pos	M+ACN+H	C7H10O7	0	32.8	-2.122988824	13052-73-8	0.023124337	5.137	5.279	5.302	5.23	5.275	5.291	6.227	6.224	6.245	6.227	6.238	6.231	6.045	6.018	6.01	6.021	6.029	6.005	6.008	5.979	5.963	5.963	5.96	5.976	5.291	5.306	5.309	5.299	5.305	5.302	5.776	5.773	5.757
pos_6422	Pretyrosine	metab_5421	HMDB0304809	B(ii)	C00826	210.0757	0.756	pos	M+H-H2O	C10H13NO5	0	78.9	-1.535822119	53078-86-7	0.008565497	5.928	5.957	5.961	5.946	5.919	5.93	6.53	6.533	6.522	6.529	6.519	6.505	6.724	6.745	6.748	6.733	6.742	6.758	6.543	6.558	6.531	6.547	6.516	6.53	7.006	7.024	7.015	7.026	7.026	7.015	6.729	6.729	6.735
pos_6426	Quercetin 7-glucuronide 3-rhamnoside	metab_5424	HMDB0036264	B(ii)	-	669.1064	0.7482	pos	M+2Na-H	C27H28O17	0	72.3	4.079546535	-	0.062470461	6.091	6.01	6.126	6.107	6.106	6.1	5.489	5.493	5.495	5.487	5.488	5.495	5.573	5.579	5.58	5.576	5.582	5.587	5.571	5.57	5.574	5.579	5.573	5.583	5.489	5.504	5.507	5.497	5.503	5.5	5.539	5.491	5.538
pos_6428	Cmp-nana	metab_5426	HMDB0001176;HMDB0250377	B(ii)	C00128	653.1114	0.7482	pos	M+K	C20H31N4O16P	0	84.3	1.513140223	3063-71-6	0.028392945	5.865	5.718	5.749	5.748	5.751	5.771	5.092	5.097	5.098	5.09	5.091	5.098	5.177	5.182	5.183	5.18	5.186	5.19	5.174	5.174	5.177	5.182	5.176	5.186	5.093	5.107	5.11	5.101	5.106	5.103	5.116	5.095	5.094
pos_6429	Phosphoribulosylformimino-AICAR-P	metab_5427	HMDB0012278	B(ii)	C04916	542.0684	0.7482	pos	M+H-2H2O	C15H25N5O15P2	0	39.4	-0.015552046	36244-86-7	0.075354586	4.553	4.839	4.846	4.57	4.576	4.582	5.301	5.552	5.409	5.496	5.5	5.458	5.722	5.782	5.782	5.69	5.809	5.765	5.894	5.788	5.738	5.712	5.621	5.638	5.137	5.069	5.192	5.15	5.233	5.134	5.494	5.437	5.495
pos_6433	Pantetheine 4'-phosphate	metab_5432	PW_C001093;HMDB0001416	B(ii)	C01134	358.0989	0.7482	pos	M+	C11H23N2O7PS	0	35.4	7.115082804	2226-71-3	0.015313924	5.86	5.991	6.054	6.008	5.994	6.014	6.169	6.151	6.185	6.127	6.131	6.144	5.621	5.633	5.583	5.659	5.678	5.595	5.95	5.931	5.903	5.888	5.858	5.931	5.741	5.774	5.734	5.775	5.82	5.701	6.045	6.033	6.033
pos_6434	Neosaxitoxin	metab_5433	HMDB0029369	B(ii)	C17208	316.1387	0.7482	pos	M+H	C10H17N7O5	0	57.6	7.439246991	64296-20-4	0.004504459	4.993	5	5.02	5.01	5.016	5.005	5.54	5.506	5.55	5.554	5.517	5.524	5.339	5.259	5.29	5.285	5.246	5.244	6.343	6.31	6.352	6.297	6.331	6.323	6.029	6.019	5.997	6.027	6.028	6.023	5.823	5.819	5.821
pos_6440	3-Hydroxy-L-proline	metab_5437	HMDB0002113	B(ii)	C04397	173.0919	0.7482	pos	M+ACN+H	C5H9NO3	0	48.4	-1.571462372	4298-8-2	0.016696125	5.163	5.196	5.226	5.211	5.199	5.222	4.875	4.797	4.903	4.945	4.927	4.9	5.01	4.939	4.919	4.927	4.892	4.927	5.049	4.993	4.949	4.991	4.913	5.068	5.716	5.731	5.713	5.735	5.711	5.721	5.304	5.29	5.301
pos_6441	4-Guanidinobutanoic Acid	metab_5438	HMDB0031842;HMDB0003464;MJDBOTE0001114	B(i)	C01035	146.0922	0.7482	pos	M+H	C5H11N3O2	45.6	0	-1.431902274	500-65-2;463-00-3	0.012265463	5.316	5.319	5.278	5.323	5.281	5.253	6.017	6.001	6.009	6.008	5.999	6.022	6.001	5.951	5.953	5.975	5.958	5.976	6.055	6.039	6.038	6.013	6.012	6.02	6.197	6.204	6.196	6.223	6.194	6.178	5.914	5.904	5.912
pos_6443	3-Hydroxybenzaldehyde	metab_5440	-	B(i)	C03067	123.0442	0.7482	pos	M+H	C7H6O2	78.4	0	1.055738987	100-83-4	0.015959143	5.081	5.087	5.107	5.097	5.103	5.093	5.605	5.569	5.596	5.634	5.575	5.596	5.376	5.391	5.357	5.365	5.362	5.332	5.487	5.458	5.457	5.45	5.442	5.428	5.799	5.792	5.779	5.824	5.809	5.803	5.445	5.443	5.432
pos_6445	N2-Succinyl-L-glutamic acid 5-semialdehyde	metab_5441	HMDB0001180	B(ii)	C05932	249.1076	0.7405	pos	M+NH4	C9H13NO6	0	55.9	-2.174733537	-	0.003670021	5.64	5.639	5.689	5.644	5.654	5.696	4.726	5.035	4.925	4.858	5	4.818	4.653	4.675	4.809	4.575	4.597	4.557	4.631	4.777	4.712	4.889	4.865	4.786	5.607	5.57	5.527	5.629	5.57	5.575	5.439	5.436	5.439
pos_6452	N-Methyl-14-O-demethylepiporphyroxine	metab_5446	HMDB0030171	B(ii)	-	784.3078	0.7172	pos	2M+ACN+H	C20H21NO6	0	30.6	0.228374997	18361-67-6	0.05047997	5.363	5.369	5.389	5.379	5.385	5.375	6.499	6.521	6.497	6.502	6.491	6.48	6.765	6.677	6.653	6.674	6.63	6.675	6.583	6.674	6.696	6.635	6.606	6.647	5.659	5.758	5.534	5.649	5.644	5.661	6.138	6.174	6.136
pos_6456	N-Acetyl-D-mannosamine	metab_5450	HMDB0001129	B(i)	C00645	222.0969	0.7095	pos	M+H	C8H15NO6	63.4	0	-1.638107294	7772-94-3;3615-17-6	0.004307664	4.289	4.24	4.238	3.973	4.692	4.526	4.814	4.913	4.858	5.017	4.763	5.117	3.916	3.922	4.463	4.063	4.7	4.55	4.541	4.82	4.476	4.439	4.643	4.658	5.783	5.803	5.813	5.847	5.808	5.764	5.22	5.221	5.218
pos_6460	Vellein	metab_5455	HMDB0303360	B(ii)	-	848.3028	0.6864	pos	2M+ACN+Na	C20H24O8	0	39.9	-9.182382179	-	0.005964006	5.807	5.813	5.834	5.824	5.829	5.819	6.569	6.619	6.589	6.607	6.619	6.53	6.426	6.425	6.432	6.412	6.415	6.406	6.476	6.464	6.419	6.489	6.466	6.504	6.089	6.21	5.978	6.085	6.098	6.074	6.172	6.169	6.167
pos_6465	D-Octopine	metab_5459	-	B(i)	C04137	247.1396	0.6864	pos	M+H	C9H18N4O4	72.3	0	-2.014441458	34522-32-2	0.017609387	5.378	5.384	5.405	5.395	5.4	5.39	5.617	5.599	5.656	5.667	5.614	5.582	5.979	6.003	5.949	5.994	5.993	6.001	5.956	5.969	5.985	5.997	5.952	5.973	5.539	5.599	5.59	5.551	5.589	5.58	5.536	5.549	5.549
pos_6475	Carboxyethyllysine	metab_5466	HMDB0249659	B(ii)	-	219.1336	0.6787	pos	M+H	C9H18N2O4	0	58.6	-1.682072597	-	0.003770713	4.121	4.128	4.148	4.138	4.144	4.133	5.443	5.392	5.434	5.392	5.403	5.439	5.765	5.805	5.715	5.785	5.776	5.783	5.728	5.733	5.767	5.737	5.714	5.718	5.533	5.483	5.54	5.584	5.554	5.514	5.415	5.417	5.418
pos_6479	Nepsilon-Acetyl-L-lysine	metab_5469	HMDB0000206	B(i)	C02727	189.123	0.6787	pos	M+H	C8H16N2O3	67.5	0	-1.808055045	692-04-6	0.012879515	5.183	5.112	5.302	5.234	5.129	5.254	5.413	5.497	5.473	5.431	5.5	5.423	5.574	5.595	5.56	5.545	5.585	5.577	5.865	5.902	5.919	5.894	5.88	5.911	5.471	5.503	5.493	5.509	5.46	5.503	5.744	5.741	5.751
pos_6480	4-Imidazolone-5-propionic acid	metab_5471	HMDB0001014;PW_C000802	B(ii)	C03680	174.0871	0.6787	pos	M+NH4	C6H8N2O3	0	40.5	-1.567661853	17340-16-8	0.049944095	4.318	4.327	4.724	4.624	4.613	4.632	5.675	5.656	5.694	5.668	5.696	5.677	5.644	5.688	5.706	5.695	5.753	5.744	5.725	5.7	5.732	5.766	5.716	5.709	5.377	5.35	5.358	5.341	5.389	5.342	5.402	5.44	5.441
pos_6481	Barbituric acid	metab_5472	HMDB0041833	B(ii)	C00813	170.0557	0.6787	pos	M+ACN+H	C4H4N2O3	0	37.9	-2.344032139	67-52-7	0.011702031	5.637	5.547	5.461	5.465	5.554	5.516	3.449	3.454	3.456	3.447	3.448	3.455	3.534	3.539	3.541	3.537	3.543	3.547	3.531	3.531	3.535	3.54	3.534	3.543	3.843	3.464	3.794	4.076	3.464	3.839	5.961	5.952	5.952
pos_6482	3(2H)-Pyridazinone	metab_5473	HMDB0246116	B(ii)	-	97.0399	0.6787	pos	M+H	C4H4N2O	0	30.8	2.265582232	-	0.009581061	5.262	5.177	5.143	5.142	5.206	5.17	4.161	4.038	4.294	4.097	4.365	4.279	4.516	4.433	4.536	4.441	4.541	4.622	4.34	4.221	4.465	4.404	4.428	4.185	3.973	4.36	4.39	4.318	4.337	4.279	5.497	5.494	5.502
pos_6484	5'-CMP	metab_5475	HMDB0000095	B(i)	C00055	324.0588	0.6709	pos	M+H	C9H14N3O8P	84.4	0	-1.149082571	63-37-6	0.03273999	6.047	6.036	5.977	6.027	5.991	6.026	3.801	3.659	4.027	3.756	4.023	3.653	4.12	3.737	3.887	4.481	4.266	3.78	4.242	4.198	4.276	3.776	4.107	4.287	5.725	5.745	5.819	5.75	5.781	5.74	5.433	5.457	5.432
pos_6487	N-Acetylputrescine	metab_5477	HMDB0002064	B(i)	C02714	131.1178	0.6709	pos	M+H	C6H14N2O	54.3	0	-0.486903183	5699-41-2;18233-70-0	0.008389951	4.773	4.498	4.467	4.573	4.7	4.632	4.744	4.775	4.824	4.702	4.835	4.714	4.95	4.908	4.842	4.922	4.939	4.968	4.968	4.96	5.116	5.147	5.038	5.045	5.674	5.692	5.688	5.682	5.659	5.683	5.732	5.729	5.736
pos_6489	Ochratoxin B	metab_5479	HMDB0029401	B(ii)	-	756.2763	0.6632	pos	2M+NH4	C20H19NO6	0	39.5	-0.003381784	4825-86-9	0.041210724	4.902	4.909	4.929	4.919	4.925	4.914	6.319	6.382	6.362	6.375	6.32	6.4	6.481	6.445	6.476	6.493	6.454	6.463	6.428	6.39	6.379	6.355	6.408	6.409	5.244	5.071	5.167	5.102	5.112	5.31	5.855	5.823	5.853
pos_649	Dimethyl phthalate	metab_5480	HMDB0251388	B(ii)	C11233	177.0543	4.8408	pos	M+H-H2O, M+H	C10H10O4	0	59.2	-1.560490864	131-11-3	0.003406647	6.423	6.408	6.416	6.407	6.42	6.409	3.09	3.095	3.097	3.129	3.463	3.407	4.557	4.635	4.457	4.418	4.322	4.349	4.078	4.123	4.264	4.414	4.022	4.309	5.075	5.049	5.065	5.054	5.074	5.101	5.911	5.909	5.91
pos_6493	Oxoadipic acid	metab_5482	HMDB0000225;PW_C000150;LMFA01170121	B(ii)	C00322	178.0707	0.6632	pos	M+NH4	C6H8O5	0	55.7	-1.919808709	3184-35-8	0.014777155	3.916	3.923	3.943	3.933	3.939	3.928	5.797	5.803	5.799	5.808	5.795	5.826	5.604	5.639	5.572	5.617	5.587	5.642	5.713	5.671	5.691	5.654	5.693	5.711	4.07	4.215	4.257	4.296	4.305	4.374	5.343	5.354	5.354
pos_6495	N-[1-(cyclobutanecarbonyl)piperidin-4-yl]-4-methylbenzenesulfonamide	metab_5484	-	B(i)	-	337.1601	0.6556	pos	M+H	C17H24N2O3S	83.7	0	6.045389403	-	0.024525275	2.93	2.937	2.957	2.947	2.953	2.942	5.104	5.016	5.129	5.067	4.974	5.065	3.168	4.767	3.174	3.171	4.726	3.181	5.007	4.905	4.801	4.963	4.505	4.707	5.824	5.801	5.87	5.846	5.831	5.834	5.161	5.142	5.143
pos_6498	4-Amino-3-hydroxybutyrate	metab_5486	HMDB0061877	B(ii)	C03678	161.0918	0.6556	pos	M+ACN+H	C4H9NO3	0	38	-2.266494551	-	0.009679484	3.815	3.86	3.842	3.832	3.838	3.827	5.689	5.675	5.656	5.648	5.673	5.661	5.926	5.932	5.945	5.969	5.964	5.945	5.943	5.941	5.934	5.951	5.932	5.951	5.897	5.923	5.923	5.916	5.918	5.91	5.601	5.599	5.593
pos_6502	4-Aminophenylmannoside	metab_5491	HMDB0246178	B(ii)	-	335.1193	0.6478	pos	M+ACN+Na	C12H17NO6	0	71.3	-7.559868599	-	0.011289262	5.376	5.525	5.652	5.618	5.68	5.742	5.529	5.534	5.536	5.527	5.528	5.535	5.614	5.619	5.621	5.617	5.623	5.627	5.611	5.611	5.615	5.62	5.614	5.623	5.53	5.544	5.547	5.538	5.543	5.54	5.699	5.707	5.707
pos_6503	Gamma-Glutamylglutamine	metab_5492	HMDB0011738;HMDB0029147	B(i)	C05283	276.1185	0.6478	pos	M+H	C10H17N3O6	92.9	0	-1.704477205	1466-50-8;10148-81-9	0.01529249	5.725	5.761	5.911	5.739	5.775	5.852	5.508	5.582	5.517	5.582	5.624	5.551	5.354	5.172	5.235	5.396	5.432	5.214	5.42	5.262	5.178	5.346	5.163	5.358	5.999	5.991	5.976	5.972	5.999	6.023	5.771	5.781	5.784
pos_6504	Aminosalicylic Acid	metab_5493	HMDB0014378	B(ii)	C02518	195.0762	0.6478	pos	M+ACN+H	C7H7NO3	0	60.8	-1.460031878	65-49-6	0.089209998	3.974	3.981	4.001	3.991	3.997	3.986	4.636	4.727	4.134	4.33	4.524	4.608	5.387	5.335	5.289	5.341	5.328	5.304	5.513	5.511	5.538	5.567	5.507	5.507	5.332	5.291	5.361	5.377	5.347	5.311	4.819	4.767	4.844
pos_6507	L-Proline	metab_5496	HMDB0000162;PW_C000106;HMDB0251528;MJDBOTE0000527	B(i)	C00148	231.1335	0.6401	pos	2M+H	C5H9NO2	74.1	0	-1.831835672	147-85-3	0.009904794	5.501	5.45	5.368	5.327	5.449	5.265	5.65	5.606	5.663	5.586	5.519	5.61	5.823	5.848	5.813	5.851	5.872	5.913	5.971	5.973	5.935	5.955	5.956	5.954	5.22	5.189	5.169	5.227	4.996	5.218	5.534	5.542	5.542
pos_6511	L-Furosine	metab_5501	HMDB0029390	B(ii)	-	255.1334	0.6325	pos	M+H	C12H18N2O4	0	36.6	-2.070674221	19746-33-9	0.084577859	5.717	5.745	5.752	5.794	5.725	5.759	4.325	4.329	4.331	4.323	4.323	4.33	4.409	4.415	4.416	4.412	4.418	4.422	4.407	4.406	4.41	4.415	4.409	4.419	4.325	4.34	4.343	4.333	4.339	4.336	4.329	4.326	4.39
pos_6512	Diaminopimelic acid	metab_5502	HMDB0001370;HMDB0242532	B(i)	C00666	191.1023	0.6325	pos	M+H	C7H14N2O4	76.9	0	-1.64189392	583-93-7	0.027084342	4.864	4.8	4.649	4.48	4.747	4.266	5.647	5.634	5.679	5.589	5.653	5.66	5.448	5.477	5.49	5.497	5.513	5.476	5.534	5.513	5.556	5.583	5.571	5.558	5.942	5.919	5.952	5.941	5.914	5.941	5.496	5.488	5.511
pos_6516	Gamma-Aminobutyric acid	metab_5505	HMDB0000112;PW_C000071	B(ii)	C00334	104.0709	0.625	pos	M+H	C4H9NO2	0	64.9	2.489716981	1956-12-2	0.004689545	6.095	6.105	6.114	6.076	6.08	6.103	5.808	5.805	5.81	5.806	5.804	5.803	5.839	5.833	5.808	5.829	5.809	5.804	5.853	5.816	5.837	5.826	5.831	5.813	5.92	5.923	5.91	5.922	5.924	5.938	5.982	5.979	5.978
pos_6517	4-Hydroxymethylpyrazole	metab_5506	HMDB0060768	B(ii)	-	81.045	0.625	pos	M+H-H2O	C4H6N2O	0	33.8	2.635530366	25222-43-9	0.115389702	3.8	3.806	3.826	3.816	3.822	3.811	4.714	4.857	4.797	4.819	4.778	4.786	4.763	4.731	4.764	4.703	4.747	4.77	4.771	4.721	4.74	4.719	4.807	4.717	5.17	5.158	5.202	5.166	5.183	5.154	4.055	4.001	3.955
pos_6519	Hydantoin-5-propionic acid	metab_5508	HMDB0001212	B(ii)	C05565	214.0818	0.6172	pos	M+ACN+H	C6H8N2O4	0	57	-2.227344859	5624-26-0	0.093871214	4.288	3.94	3.959	4.265	3.955	4.353	4.085	4.09	4.092	4.083	4.084	4.091	4.17	4.175	4.177	4.173	4.179	4.183	4.167	4.167	4.171	4.176	4.17	4.179	5.533	5.563	5.575	5.551	5.539	5.563	4.157	4.165	4.23
pos_6520	N,N-Dimethylarginine	metab_5510	HMDB0001539	B(i)	C03626	203.15	0.6172	pos	M+H	C8H18N4O2	75	0	-1.332127277	30315-93-6	0.000818234	6.423	6.402	6.411	6.402	6.413	6.397	7.096	7.099	7.111	7.104	7.106	7.116	7.306	7.32	7.312	7.313	7.323	7.305	7.341	7.325	7.339	7.325	7.333	7.329	7.686	7.683	7.694	7.69	7.685	7.686	7.173	7.172	7.173
pos_6523	Betaine	metab_5513	PW_C000030;HMDB0000043;MJDBTMA0000064	B(i)	C00719	235.1648	0.6022	pos	2M+H	C5H11NO2	98.1	0	-1.810430885	6915-17-9;107-43-7	0.008174449	7.549	7.52	7.533	7.526	7.528	7.521	2.922	2.926	2.928	2.92	2.92	3.787	3.006	4.049	3.013	3.009	3.015	3.019	3.004	3.003	3.007	3.012	3.006	3.015	2.922	2.937	2.94	2.93	2.936	2.933	6.977	6.974	6.981
pos_6526	L-3-Cyanoalanine	metab_5516	HMDB0060245	B(ii)	C02512	156.0765	0.6022	pos	M+ACN+H	C4H6N2O2	0	56	-1.853480774	6232-19-5	0.009080692	7.069	7.118	7.134	7.109	7.106	7.098	7.718	7.717	7.725	7.721	7.724	7.726	7.807	7.817	7.813	7.81	7.82	7.809	7.802	7.793	7.79	7.787	7.796	7.799	7.917	7.919	7.92	7.918	7.921	7.918	7.545	7.538	7.538
pos_6528	4-Methylpyrimidine	metab_5518	-	B(i)	-	95.0606	0.6022	pos	M+H	C5H6N2	79.2	0	2.432583715	-	0.044289134	5.163	5.108	5.142	5.104	5.113	5.077	5.459	5.528	5.551	5.566	5.539	5.572	5.629	5.672	5.657	5.68	5.664	5.68	5.66	5.624	5.637	5.637	5.613	5.641	5.753	5.724	5.727	5.725	5.727	5.736	5.356	5.323	5.323
pos_6531	Cis-4-Hydroxy-D-proline	metab_5521	HMDB0060460	B(i)	C03440	132.0654	0.5946	pos	M+H	C5H9NO3	49.9	0	-0.757716842	2584-71-6	0.029072234	4.966	5.051	5.036	5.056	4.992	4.973	4.477	4.334	4.297	4.593	4.497	3.638	4.663	4.714	4.763	4.807	4.949	4.702	4.837	4.794	4.835	4.889	4.778	4.783	5.885	5.915	5.909	5.907	5.897	5.907	5.298	5.295	5.318
pos_6532	Pyroglutamic Acid	metab_5522	HMDB0000267;PW_C000182;MJDBOTE0000549	B(i)	C01879	147.0762	0.5869	pos	M+NH4	C5H7NO3	88.3	0	-1.617159668	98-79-3	0.006092577	7.357	7.343	7.346	7.339	7.338	7.335	7.675	7.68	7.687	7.677	7.68	7.686	7.771	7.775	7.772	7.773	7.773	7.77	7.583	7.57	7.575	7.573	7.575	7.582	7.349	7.353	7.354	7.35	7.354	7.356	7.558	7.553	7.554
pos_6533	Ethenyl acetate	metab_5523	HMDB0031209	B(ii)	C19309	124.9999	0.5869	pos	M+K	C4H6O2	0	30.9	-1.006840638	108-05-4	0.013917162	5.083	5.09	5.11	5.1	5.106	5.095	5.422	5.455	5.459	5.471	5.466	5.449	5.586	5.595	5.594	5.575	5.616	5.597	5.627	5.63	5.634	5.64	5.661	5.658	5.807	5.829	5.82	5.81	5.808	5.828	5.241	5.238	5.25
pos_6534	L-Alanine	metab_5524	PW_C000105;HMDB0062251;HMDB0000161;MJDBAA00000185	B(i)	C00041	90.0552	0.5869	pos	M+H	C3H7NO2	62.7	0	2.743342766	56-41-7;302-72-7	0.007393109	6.517	6.502	6.519	6.51	6.514	6.505	7.062	7.062	7.069	7.06	7.065	7.069	7.132	7.144	7.137	7.143	7.14	7.135	7.129	7.126	7.122	7.126	7.121	7.129	6.73	6.719	6.728	6.723	6.724	6.721	6.908	6.902	6.903
pos_6537	Alpha-Fluoro-beta-ureidopropionic acid	metab_5527	HMDB0060435	B(ii)	C16631	323.0748	0.5792	pos	2M+Na	C4H7FN2O3	0	46.2	-8.687286461	5006-64-4	0.147264239	3.785	3.792	3.924	3.802	3.808	4.316	4.248	3.943	4.025	4.406	3.937	3.944	4.023	4.028	4.03	4.026	4.032	4.036	4.49	4.431	4.25	4.029	4.732	4.032	5.741	5.818	5.783	5.828	5.767	5.829	4.7	4.696	4.804
pos_6538	Val-Cit	metab_5528	HMDB0259738	B(ii)	-	292.1974	0.5792	pos	M+NH4	C11H22N4O4	0	31.6	-2.068863432	-	0.004723295	6.982	6.947	6.948	6.946	6.945	6.942	5.348	5.434	5.089	5.353	5.295	5.269	5.191	4.949	5.256	5.083	5.319	5.086	5.386	5.091	5.357	5.268	5.418	5.209	4.176	4.19	4.193	4.184	4.19	4.281	6.656	6.653	6.657
pos_6546	3-Methylpyrazole	metab_5537	-	B(i)	-	124.087	0.5716	pos	M+ACN+H	C4H6N2	31.8	0	0.682894905	-	0.0882182	3.747	3.753	3.773	3.763	3.769	3.759	4.875	4.952	4.905	4.957	4.928	4.892	5.076	5.075	5.071	5.065	5.126	5.06	5.121	5.097	5.033	5.12	5.149	5.027	5.594	5.585	5.591	5.609	5.573	5.577	3.967	3.902	3.902
pos_6551	Thiamine	metab_5543	HMDB0303167;HMDB0302835;HMDB0000235;PW_C000158;MJDBOTE0000825	B(i)	C00378	265.1112	0.564	pos	M+	C12H17N4OS+	82.4	0	-4.286121661	59-43-8;70-16-6	0.021963515	4.826	4.833	4.853	4.843	4.849	4.838	5.026	5.14	5.032	4.977	5.092	5.036	5.677	5.709	5.701	5.717	5.687	5.659	5.677	5.7	5.704	5.702	5.63	5.721	5.785	5.792	5.796	5.755	5.802	5.732	5.15	5.131	5.142
pos_6558	Histidinal	metab_5550	HMDB0012234	B(ii)	C01929	122.0714	0.564	pos	M+H-H2O	C6H9N3O	0	60.9	0.672726341	23784-15-8	0.086370793	3.994	4	4.021	4.011	4.016	4.006	4.389	4.263	4.153	4.291	4.405	4.328	5.071	5.078	5.09	5.061	5.091	5.084	5.094	5.108	5.066	4.992	5.031	5.076	5.079	5.018	5.111	5.077	5.122	5.067	4.233	4.228	4.294
pos_6583	Valyllysine	metab_5578	HMDB0029132	B(ii)	-	123.5943	0.5484	pos	M+2H	C11H23N3O3	0	57.2	0.363881302	22677-62-9	0.024143574	3.063	3.069	3.523	3.312	3.085	3.075	4.916	4.946	4.955	4.994	4.838	4.948	5.202	5.208	5.16	5.173	5.185	5.126	5.278	5.264	5.218	5.269	5.266	5.289	5.682	5.71	5.691	5.69	5.671	5.695	5.03	5.028	5.011
pos_659	Vanylglycol	metab_5585	HMDB0001490;PW_C001147	B(ii)	C05594	184.0728	4.8646	pos	M+H-2H2O, M+	C9H12O4	0	32.7	-4.087580488	534-82-7	0.053346299	5.225	5.264	5.264	5.251	5.26	5.268	4.817	4.894	4.862	4.883	4.867	4.937	5.267	5.287	5.29	5.264	5.26	5.252	5.254	5.229	5.286	5.289	5.252	5.281	5.595	5.593	5.616	5.605	5.606	5.66	5.222	5.256	5.267
pos_6594	Gly Ala His	metab_5589	-	B(i)	-	284.1366	0.5409	pos	M+H	C11H17N5O4	35.7	0	4.433606179	-	0.043487503	3.596	3.602	3.623	3.612	3.722	3.608	4.888	4.816	4.928	4.797	4.861	4.887	4.783	4.807	4.919	4.749	4.806	4.844	5.111	5.078	5.157	5.073	5.118	5.082	5.312	5.351	5.244	5.355	5.393	5.376	4.964	4.932	4.932
pos_6618	Homomethionine	metab_5615	HMDB0030406	B(ii)	C17213	164.0736	0.5331	pos	M+H	C6H13NO2S	0	51.4	-2.196191462	25148-30-5	0.003937554	6.134	6.11	6.122	6.125	6.13	6.107	3.064	2.993	2.89	2.882	2.984	2.979	6.534	6.538	6.535	6.518	6.538	6.546	5.633	5.604	5.6	5.591	5.606	5.613	4.879	4.835	4.782	4.872	4.877	4.861	5.919	5.916	5.917
pos_664	Adenosine 3'-monophosphate	metab_5639	HMDB0003540	B(i)	C01367	348.0701	0.9983	pos	M+H, M+Na	C10H14N5O7P	90.2	0	-0.706125122	84-21-9	0.005702411	7.659	7.647	7.638	7.637	7.64	7.632	7.376	7.372	7.391	7.371	7.381	7.373	7.473	7.47	7.475	7.477	7.482	7.478	7.21	7.203	7.211	7.226	7.216	7.214	6.948	6.949	6.959	6.952	6.958	6.946	7.404	7.399	7.401
pos_6658	Finafloxacin	metab_5658	HMDB0252260	B(ii)	-	437.1048	0.5097	pos	M+K	C20H19FN4O4	0	37.2	6.636446609	-	0.022328545	5.601	5.585	5.517	5.543	5.521	5.6	5.186	5.197	5.134	5.27	5.151	5.333	5.454	5.368	5.434	5.397	5.442	5.299	5.512	5.469	5.489	5.498	5.429	5.53	5.018	4.9	4.98	5.049	4.924	4.939	5.512	5.495	5.495
pos_666	Alpha-Methylene-Gamma-Butyrolactone	metab_5660	HMDB0246945	B(i)	C20578	99.0443	0.9749	pos	M+H, 2M+Na	C5H6O2	90	0	2.267068352	-	0.043021199	5.235	5.168	5.166	5.179	5.176	5.172	5.31	5.311	5.367	5.392	5.412	5.462	5.495	5.558	5.525	5.555	5.557	5.524	5.567	5.542	5.571	5.596	5.598	5.586	5.474	5.496	5.466	5.405	5.455	5.411	5.336	5.368	5.369
pos_6660	8-Hydroxyluteolin 8-sulfate	metab_5661	HMDB0037597	B(ii)	-	420.966	0.5097	pos	M+K	C15H10O10S	0	32.7	8.783223058	-	0.008453571	6.13	6.118	6.107	6.078	6.13	6.121	5.738	5.745	5.708	5.688	5.714	5.776	5.764	5.794	5.818	5.787	5.826	5.8	5.834	5.827	5.802	5.831	5.807	5.817	5.603	5.59	5.588	5.596	5.646	5.613	6.033	6.027	6.027
pos_6662	Monotropein	metab_5663	HMDB0035608;LMPR0102070012	B(ii)	C09788	390.1134	0.5097	pos	M+	C16H22O11	0	38.8	-7.130762319	5945-50-6	0.027622556	4.036	4.134	4.063	4.053	4.174	4.077	5.342	5.269	5.236	5.377	5.251	5.433	5.415	5.482	5.498	5.39	5.455	5.481	5.516	5.502	5.494	5.503	5.525	5.551	5.579	5.591	5.607	5.604	5.611	5.544	5.027	5.007	5.006
pos_6681	Imazapyr	metab_5683	HMDB0253405	B(ii)	C18864	325.1251	0.5019	pos	M+ACN+Na	C13H15N3O3	0	32.4	-7.892124536	81334-34-1	0.019612284	4.547	4.194	4.455	4.319	4.342	4.391	4.34	4.345	4.347	4.338	4.339	4.346	4.425	4.43	4.431	4.428	4.434	4.438	4.422	4.422	4.425	4.43	4.425	4.434	4.341	4.355	4.358	4.349	4.354	4.351	5.439	5.424	5.425
pos_6687	(2R,3R,4S,5R)-2-Amino-3,4,5,6-tetrahydroxyhexanal	metab_5689	HMDB0242589	B(ii)	-	224.0512	0.4941	pos	M+2Na-H	C6H13NO5	0	33.9	3.746326659	-	0.005243986	5.349	5.425	5.441	5.408	5.417	5.42	6.008	5.966	5.986	5.98	5.977	6.002	6.077	6.104	6.089	6.1	6.098	6.104	6.083	6.087	6.08	6.072	6.061	6.085	6.206	6.202	6.209	6.228	6.214	6.191	5.857	5.854	5.852
pos_6689	1-Ethylpiperidine	metab_5691	HMDB0243877	B(ii)	-	131.1542	0.4941	pos	M+NH4	C7H15N	0	39.8	-0.786502658	-	0.013947833	4.761	4.632	4.641	4.697	4.67	4.661	3.268	3.272	3.274	3.266	3.266	3.273	3.352	3.357	3.359	3.355	3.361	3.365	3.35	3.349	3.353	3.358	3.352	3.361	3.268	3.283	3.34	3.276	3.282	3.279	4.046	4.057	4.057
pos_6690	3-Methylpyridazine	metab_5693	-	B(i)	-	112.0871	0.4941	pos	M+NH4	C5H6N2	43.9	0	2.028706117	-	0.049435023	4.492	4.509	4.546	4.541	4.497	4.479	5.001	5.065	5.077	5.114	5.115	5.094	5.227	5.218	5.222	5.193	5.248	5.21	5.282	5.245	5.275	5.26	5.298	5.263	5.499	5.475	5.495	5.497	5.509	5.488	4.981	4.949	4.942
pos_6692	3-(L-Menthoxy)-2-methylpropane-1,2-diol	metab_5695	HMDB0032417	B(ii)	-	308.2176	0.4864	pos	M+ACN+Na	C14H28O3	0	30.6	-8.195311783	195863-84-4	0.023525419	4.088	3.854	4.212	3.063	3.963	3.906	5.158	5.232	5.137	5.207	5.127	5.279	5.217	5.282	5.172	5.233	5.106	5.26	5.374	5.336	5.345	5.356	5.302	5.332	5.383	5.377	5.355	5.361	5.387	5.401	5.088	5.07	5.07
pos_6695	Spermine	metab_5698	PW_C000970;HMDB0001256	B(i)	C00750	203.2227	0.4864	pos	M+H	C10H26N4	32.8	0	-1.490503123	71-44-3	0.009971955	4.396	4.506	4.392	4.505	4.488	4.401	5.474	5.44	5.454	5.461	5.458	5.47	5.578	5.569	5.608	5.571	5.591	5.593	5.456	5.441	5.466	5.436	5.45	5.476	5.273	5.303	5.315	5.315	5.294	5.303	5.27	5.276	5.268
pos_6698	D-Arabinose 5-phosphate	metab_5701	HMDB0011734	B(ii)	C01112	483.0281	0.4788	pos	2M+Na	C5H11O8P	0	35.1	1.259384057	13137-52-5	0.011693045	5.485	5.493	5.55	5.443	5.56	5.469	5.843	5.904	5.832	5.85	5.846	5.898	6.112	6.113	6.113	6.069	6.074	6.088	6.052	6.048	6.005	6.086	6.044	6.089	5.717	5.726	5.674	5.688	5.757	5.702	5.889	5.88	5.88
pos_6700	Oxazepam	metab_5705	HMDB0014980	B(i)	C07359	287.0571	0.4788	pos	M+H	C15H11ClN2O2	40.5	0	-3.934430187	604-75-1	0.090512514	5.215	5.136	5.145	5.189	5.208	5.108	4.931	5.054	4.908	4.937	4.974	4.885	4.028	2.145	4.46	4.302	4.349	4.064	4.407	2.137	4.318	4.171	4.067	4.663	4.009	3.863	2.074	4.13	4.242	4.455	4.939	5.005	4.937
pos_6702	Cadaverine	metab_5707	HMDB0002322;MJDBOTE0000688	B(i)	C01672	103.1232	0.4788	pos	M+H	C5H14N2	61.5	0	2.008857831	462-94-2	0.112381431	2.932	2.931	3.059	2.941	2.947	2.937	3.078	3.082	3.084	3.076	3.076	3.083	3.162	3.168	3.169	3.165	3.171	3.175	3.319	3.231	3.29	3.709	3.484	3.846	4.656	4.664	4.621	4.667	4.667	4.65	3.691	3.612	3.606
pos_6717	N-carboxymethyllysine	metab_5722	HMDB0255097	B(ii)	-	237.144	0.4637	pos	M+CH3OH+H	C8H16N2O4	0	53.3	-2.46567419	-	0.016079588	4.786	4.843	4.85	4.87	4.903	4.913	4.104	4.109	4.11	4.102	4.103	4.11	4.189	4.194	4.195	4.192	4.198	4.202	4.186	4.185	4.189	4.194	4.188	4.198	4.104	4.119	4.122	4.112	4.118	4.115	4.109	4.106	4.119
pos_6734	Caldine	metab_5741	HMDB0011634	B(i)	C03375	132.1494	0.4637	pos	M+H	C6H17N3	51.8	0	-0.704122889	56-18-8	0.004010234	4.289	4.09	4.194	4.05	4.243	4.158	4.061	4.069	3.991	3.978	3.909	3.819	4.766	4.702	4.785	4.778	4.842	4.828	4.305	4.439	4.41	4.539	4.441	4.683	4.663	4.616	4.654	4.62	4.662	4.669	4.169	4.171	4.172
pos_6756	(2R,3R)-(-)-2,3-Butanediol	metab_5761	HMDB0033007	B(i)	C03044	73.0651	0.3933	pos	M+H-H2O	C4H10O2	50.7	0	3.456246336	24347-58-8	0.01209863	4.876	4.844	4.856	4.852	4.839	4.847	4.824	4.803	4.841	4.818	4.793	4.822	4.889	4.891	4.893	4.873	4.914	4.898	4.842	4.888	4.854	4.888	4.885	4.907	4.896	4.87	4.909	4.919	4.883	4.899	4.851	4.842	4.842
pos_6761	5alpha-Cholest-8-en-3beta-ol	metab_5767	LMST01010096;HMDB0006841	B(ii)	C03845	369.3514	0.3777	pos	M+H-H2O	C27H46O	0	62.3	-0.572130546	566-97-2	0.030887805	6.227	6.181	6.192	6.152	6.149	6.169	6.176	6.137	6.185	6.127	6.111	6.152	6.178	6.19	6.17	6.178	6.178	6.159	6.143	6.182	6.122	6.133	6.141	6.159	6.192	6.126	6.236	6.245	6.199	6.188	6.235	6.212	6.211
pos_677	Feruloyl Malate	metab_5776	-	B(i)	-	333.0575	4.9046	pos	M+NH4, M+Na	C14H14O8	49.4	0	-2.010336995	-	0.0027972	6.45	6.434	6.435	6.432	6.432	6.43	0.0089	0.2633	0.009	0.0088	1.004	0.009	0.0108	0.0109	0.272	1.504	0.011	0.0111	0.0526	0.0107	1.75	0.0109	0.2679	0.7327	0.0089	0.0092	0.0092	0.009	0.0092	0.0091	5.863	5.862	5.861
pos_6776	Clozapine	metab_5783	HMDB0014507	B(ii)	C06924	371.101	0.3222	pos	M+2Na-H	C18H19ClN4	0	48.2	0.023159215	5786-21-0	0.016402418	6.274	6.239	6.257	6.248	6.258	6.26	6.223	6.221	6.266	6.219	6.205	6.253	6.284	6.291	6.288	6.272	6.309	6.279	6.269	6.309	6.259	6.272	6.273	6.298	6.33	6.268	6.326	6.32	6.321	6.317	6.331	6.318	6.319
pos_679	1-Carboxyethylisoleucine	metab_5798	HMDB0242158	B(ii)	-	204.1227	4.9046	pos	M+H, M+Na	C9H17NO4	0	34.6	-1.620435106	-	0.007183885	3.651	3.749	3.339	3.528	3.724	3.803	5.676	5.654	5.674	5.673	5.683	5.687	6.096	6.079	6.088	6.06	6.112	6.069	5.982	5.97	5.995	5.993	5.979	5.972	5.383	5.335	5.395	5.351	5.361	5.368	5.65	5.656	5.655
pos_6828	P-CHLOROPHENYLALANINE	metab_5841	HMDB0033261	B(i)	-	200.0469	4.1119	pos	M+H	C9H10ClNO2	81.4	0	-1.855597178	101365-03-1	0.009668242	4.509	4.5	4.532	4.508	4.479	4.459	4.24	4.203	4.293	4.182	4.173	4.167	4.262	4.259	4.262	4.248	4.138	4.305	4.368	4.307	4.332	4.377	4.177	4.26	4.335	4.408	4.339	4.303	4.361	4.405	4.425	4.423	4.417
pos_701	4-Acetamido-2-aminobutanoic acid	metab_5864	HMDB0031411	B(ii)	C06442	125.071	0.6787	pos	M+H-2H2O, M+NH4	C6H12N2O3	0	57.4	0.338801841	1190-46-1	0.002628133	4.256	4.289	3.878	3.681	3.576	3.692	5.546	5.569	5.615	5.524	5.622	5.591	5.64	5.657	5.633	5.633	5.643	5.679	5.585	5.586	5.684	5.677	5.642	5.642	5.535	5.508	5.578	5.5	5.491	5.517	5.122	5.121	5.123
pos_702	Concanamycin a	metab_5865	HMDB0250430	B(ii)	C15761	865.5137	5.0555	pos	M+, M+Na	C46H75NO14	0	73.5	-5.826595597	80890-47-7	0.006417291	6.511	6.568	6.564	6.527	6.559	6.588	4.491	4.844	2.767	4.664	4.629	4.671	2.845	4.903	4.145	4.323	4.32	2.858	4.628	4.163	4.668	4.907	4.933	3.645	3.238	4.537	4.167	3.972	3.958	4.71	4.988	4.984	4.99
pos_705	1-(Hydroxymethyl)-5,5-dimethyl-2,4-imidazolidinedione	metab_5868	HMDB0031670	B(ii)	-	176.1027	0.6709	pos	M+NH4, M+ACN+H	C6H10N2O3	0	52.4	-2.009137021	116-25-6	0.004371912	6.245	6.222	6.245	6.227	6.209	6.215	5.008	4.965	4.937	5.033	5	4.983	5.861	5.886	5.885	5.873	5.892	5.871	5.84	5.837	5.826	5.848	5.836	5.867	6.128	6.162	6.15	6.13	6.145	6.146	6.114	6.111	6.115
pos_709	N-Acetyl-L-phenylalanine	metab_5872	HMDB0000512	B(ii)	C03519	208.0965	5.1109	pos	M+H, M+Na	C11H13NO3	0	53.1	-1.303163707	2018-61-3	0.002780268	5.603	5.609	5.596	5.585	5.573	5.591	5.886	5.878	5.877	5.875	5.904	5.893	6.285	6.279	6.287	6.293	6.279	6.291	6.381	6.375	6.369	6.371	6.374	6.378	6.215	6.203	6.213	6.2	6.212	6.214	6.114	6.113	6.112
pos_71	Indoleacrylic acid	metab_5873	HMDB0000734	B(ii)	-	188.0703	3.0749	pos	M+H, M+NH4, M+H-H2O	C11H9NO2	0	40.6	-1.41215479	29953-71-7	0.004494298	8.24	8.24	8.238	8.242	8.238	8.228	8.195	8.191	8.195	8.193	8.194	8.2	8.395	8.398	8.382	8.393	8.389	8.39	8.255	8.25	8.25	8.253	8.248	8.254	8.266	8.258	8.265	8.258	8.254	8.263	8.28	8.277	8.277
pos_711	Cndac	metab_5875	HMDB0250381	B(ii)	-	285.1188	0.6022	pos	M+NH4, M+CH3OH+H	C10H12N4O4	0	56.8	-2.052571893	-	0.023843731	4.356	4.362	4.669	4.373	4.378	4.451	5.251	5.269	5.279	5.055	5.193	5.334	4.603	4.988	4.665	4.865	5.117	5.012	5.453	5.424	5.438	5.475	5.514	5.403	6.377	6.376	6.365	6.343	6.365	6.395	5.528	5.545	5.526
pos_718	Methionine sulfoxide	metab_5882	HMDB0002005;PW_C001342	B(ii)	C02989	148.0424	0.6022	pos	M+H-H2O, 2M+Na	C5H11NO3S	0	35	-1.692965501	62697-73-8;3226-65-1	0.100261744	5.705	5.624	5.748	5.587	5.6	5.65	5.155	5.167	5.333	5.268	5.164	5.31	4.584	4.984	4.856	4.855	4.846	4.926	5.051	5.151	4.899	4.923	4.984	5.091	4.66	4.693	4.473	4.463	4.469	4.466	5.143	5.064	5.141
pos_73	Austinol	metab_5895	HMDB0034464	B(ii)	-	441.1867	3.216	pos	M+H-H2O, M+H, M+Na	C25H30O8	0	74.1	-9.005336866	72040-27-8	0.011299819	3.23	3.077	2.49	3.464	3.524	2.675	6.328	6.302	6.323	6.329	6.321	6.29	7.077	7.086	7.071	7.081	7.078	7.09	6.943	6.938	6.937	6.93	6.933	6.938	6.881	6.888	6.889	6.872	6.887	6.898	6.684	6.675	6.676
pos_76	N6-[2-(4-Aminophenyl)ethyl]adenosine	metab_5928	HMDB0248518	B(ii)	-	387.176	2.3012	pos	M+Na, M+K, M+H	C18H22N6O4	0	32.2	-3.875319408	-	0.01497109	3.989	4.406	4.113	4.399	4.509	3.606	7.36	7.358	7.359	7.353	7.346	7.359	7.182	7.186	7.184	7.177	7.186	7.192	7.967	7.967	7.962	7.966	7.968	7.965	7.309	7.307	7.318	7.302	7.314	7.317	7.393	7.382	7.382
pos_767	Ifosfamide	metab_5936	HMDB0015312;PW_C009594	B(ii)	C07047	261.0302	0.4637	pos	M+H-H2O, M+H	C7H15Cl2N2O2P	0	41.7	-7.238190787	3778-73-2	0.008638498	6.517	6.494	6.496	6.496	6.486	6.475	6.843	6.845	6.842	6.847	6.851	6.862	6.986	7.002	6.989	6.987	6.977	6.986	6.908	6.905	6.917	6.904	6.905	6.918	6.71	6.735	6.723	6.737	6.752	6.725	6.856	6.849	6.854
pos_78	Formyl-5-hydroxykynurenamine	metab_5950	PW_C008135;HMDB0012948	B(ii)	C05647	417.1766	2.2231	pos	2M+H, M+K, M+H-H2O	C10H12N2O3	0	35.4	-1.043561777	958733-17-0	0.012708129	4.075	3.684	3.991	3.893	3.718	3.773	3.763	3.477	3.464	3.707	3.591	3.929	4.85	4.73	4.802	4.855	4.637	4.719	4.494	4.541	4.601	4.519	4.403	4.564	6.169	6.13	6.131	6.188	6.141	6.157	4.98	4.973	4.984
pos_783	N,N,N',N',N'',N''-Hexakis(methoxymethyl)-1,3,5-triazine-2,4,6-triamine	metab_5954	-	B(i)	-	413.2118	6.0171	pos	M+H, M+Na	C15H30N6O6	45.3	0	-0.321583676	-	0.006548166	5.746	5.662	5.685	5.666	5.674	5.648	5.784	5.853	5.826	5.838	5.849	5.833	5.959	5.983	5.972	5.997	5.95	5.956	5.98	5.945	5.961	5.972	5.963	5.964	5.868	5.862	5.847	5.844	5.832	5.881	5.919	5.914	5.914
pos_789	Phytosphingosine	metab_5960	LMSP01030001;HMDB0004610	B(ii)	C12144	318.2998	6.0949	pos	M+H, M+Na	C18H39NO3	0	36.3	-1.400333643	554-62-1	0.011184765	6.821	6.797	6.798	6.789	6.807	6.788	6.249	6.268	6.276	6.259	6.284	6.272	6.753	6.768	6.751	6.759	6.762	6.765	6.933	6.924	6.914	6.923	6.928	6.927	6.684	6.66	6.682	6.672	6.665	6.677	6.781	6.778	6.788
pos_79	D-Biotin	metab_5961	HMDB0000030	B(i)	C00120	245.0951	3.8604	pos	M+H, M+Na, M+H-H2O	C10H16N2O3S	63.7	0	-1.496854296	58-85-5	0.047607968	5.707	5.712	5.715	5.718	5.692	5.694	6.106	6.103	6.099	6.093	6.093	6.103	6.247	6.247	6.24	6.241	6.233	6.233	6.261	6.279	6.231	6.25	6.262	6.255	6.625	6.621	6.63	6.617	6.628	6.625	5.771	5.736	5.736
pos_790	11-(3,4-Dimethyl-5-pentylfuran-2-yl)undecanoylcarnitine	metab_5962	HMDB0241910	B(ii)	-	532.3372	6.1027	pos	M+H-2H2O, M+K	C29H51NO5	0	61.5	-5.500651659	-	0.017871323	5.183	5.541	5.69	5.699	5.649	5.66	6.073	6.076	6.047	6.038	6.043	6.039	5.496	5.087	4.845	4.639	4.889	5.048	5.16	5.064	5.142	5.135	5.114	5.261	4.638	5.051	4.648	4.617	5.076	5.084	5.228	5.214	5.214
pos_803	Batrachotoxinin A 20-alpha-benzoate	metab_5977	HMDB0248883	B(ii)	-	522.2828	6.274	pos	M+H, M+Na	C31H39NO6	0	34.2	-4.170337145	-	0.075208204	6.794	6.2	6.182	6.168	6.177	6.154	6.122	7.19	7.207	7.203	7.187	7.195	6.938	6.938	6.93	6.918	6.934	6.914	6.889	7.024	7.026	7.019	7.034	7.017	6.99	6.825	6.812	6.842	6.819	6.825	5.393	5.447	5.39
pos_806	6-Gingerol	metab_5980	HMDB0005783;HMDB0252720;MJDBOTE0000947	B(i)	C10462	277.1792	6.3052	pos	M+H-H2O, M+H	C17H26O4	41.6	0	-2.059125042	58253-27-3;23513-14-6	0.004003848	7.101	7.085	7.101	7.082	7.089	7.098	4.162	4.392	4.46	4.299	4.34	4.4	4.678	4.748	4.606	4.741	4.555	4.694	4.61	4.11	4.337	4.788	4.708	4.377	4.349	4.099	4.459	3.723	4.495	4.077	6.627	6.629	6.625
pos_809	16-Hydroxy-10-oxohexadecanoic acid	metab_5983	HMDB0041287	B(ii)	-	309.2048	6.3755	pos	M+H-H2O, M+Na	C16H30O4	0	82.2	4.177581068	53833-25-3	0.003595594	6.594	6.566	6.564	6.535	6.562	6.571	5.06	4.987	5.141	4.973	4.845	4.976	5.254	5.188	5.164	5.26	5.275	5.227	5.138	5.049	5.055	5.204	5.073	5.194	5.229	5.268	5.199	5.077	5.239	5.22	6.173	6.17	6.173
pos_813	Cer(t18:0/LTE4)	metab_5988	HMDB0290166	B(ii)	-	780.5527	6.3911	pos	M+NH4, M+ACN+H	C41H74N2O7S	0	37.7	-3.824095506	-	0.019120692	7.867	7.897	7.694	6.802	5.538	4.482	5.107	5.554	8.027	8.257	8.289	8.285	8.149	8.107	8.39	8.492	8.503	8.51	8.48	8.47	8.468	8.49	8.502	8.503	8.506	8.496	8.414	8.367	8.361	8.359	8.283	8.297	8.298
pos_816	Gamma-Linolenic Acid	metab_5991	LMFA01030141;PW_C001772;HMDB0003073;MJDBOTE0001062	B(i)	C06426	261.2207	6.4379	pos	M+H-H2O, M+NH4	C18H30O2	55.4	0	-2.175080666	506-26-3	0.017762026	6.164	6.198	6.198	6.236	6.21	6.229	5.883	5.771	5.745	5.751	5.709	5.745	5.846	5.862	5.79	5.759	5.749	5.767	5.819	5.847	5.848	5.859	5.834	5.878	5.93	5.958	5.918	5.943	5.95	5.962	6.057	6.07	6.07
pos_82	8-Epiloganic acid	metab_5995	HMDB0247433	B(ii)	-	415.1018	3.8049	pos	M+K, 2M+Na, M+2Na-H	C16H24O10	0	37.9	4.478136162	-	0.135527863	4.692	4.64	4.732	4.798	4.766	4.754	5.311	5.317	5.252	5.28	5.249	5.262	5.844	5.884	5.868	5.868	5.832	5.808	5.706	5.735	5.575	5.558	5.624	5.619	5.004	4.826	4.911	5.036	5.011	4.897	5.572	5.473	5.474
pos_823	RIOPROSTIL	metab_5999	HMDB0257238	B(ii)	-	337.273	6.5394	pos	M+H-H2O, M+	C21H38O4	0	73.3	-2.165820653	-	0.00404112	6.975	6.956	6.975	6.98	6.994	6.971	7.361	7.369	7.364	7.356	7.357	7.351	7.212	7.217	7.189	7.193	7.179	7.197	7.312	7.319	7.315	7.328	7.318	7.318	7.468	7.472	7.475	7.482	7.47	7.478	7.297	7.298	7.301
pos_827	MG(PGF1alpha/0:0/0:0)	metab_6003	HMDB0260511	B(ii)	-	413.2862	6.6096	pos	M+H-H2O, M+H	C23H42O7	0	41.3	-8.190330201	-	0.003747246	5.895	6.021	6.024	6.044	6.062	6.085	5.909	5.888	5.919	5.904	5.871	5.956	6.174	6.128	6.158	6.176	6.153	6.16	6.135	6.115	6.123	6.112	6.095	6.126	6.067	6.026	6.029	6.057	6.068	6.055	6.121	6.124	6.123
pos_837	Sterculic acid	metab_6012	HMDB0304490;LMFA01140018;HMDB0258495	B(ii)	C08366	295.2625	6.7423	pos	M+H, M+CH3OH+H	C19H34O2	0	37.2	-2.348376927	738-87-4	0.023413004	5.827	5.871	5.803	5.867	5.819	5.894	5.384	5.389	5.391	5.382	5.383	5.39	5.469	5.474	5.476	5.472	5.478	5.482	5.466	5.466	5.47	5.475	5.469	5.478	5.385	5.399	5.402	5.393	5.399	5.396	5.389	5.407	5.406
pos_84	8-Hydroxyquinoline	metab_6015	-	B(i)	C19434	178.086	2.2231	pos	M+H, M+NH4, M+CH3OH+H	C9H7NO	66.1	0	-1.862240574	148-24-3	0.001465308	5.868	5.841	5.829	5.825	5.818	5.832	6.922	6.931	6.947	6.925	6.948	6.931	6.772	6.775	6.771	6.771	6.78	6.787	6.945	6.929	6.962	6.979	6.951	6.969	7.162	7.155	7.166	7.148	7.161	7.167	6.797	6.796	6.797
pos_840	Alpha-Eleostearic acid	metab_6016	HMDB0248208;LMFA01030147	B(ii)	C08315	311.2573	6.7812	pos	M+H-H2O, M+CH3OH+H	C18H30O2	0	34	-2.756868454	506-23-0	0.048102773	5.427	5.45	5.446	5.441	5.463	5.307	3.561	3.565	3.567	3.772	3.56	3.566	3.645	3.651	3.652	3.648	3.654	3.658	3.643	3.642	3.646	3.651	3.645	3.655	3.561	3.576	3.579	3.569	3.575	3.988	4.535	4.497	4.531
pos_846	7,8-Dihydrovomifoliol 9-[rhamnosyl-(1->6)-glucoside]	metab_6022	HMDB0029770	B(ii)	-	535.2701	6.8434	pos	M+, M+H	C25H42O12	0	72.6	-9.031400145	177261-69-7	0.003779614	8.938	8.967	8.966	8.967	8.969	8.958	6.195	4.753	0.6782	1.792	0.6721	1.192	5.684	0.7454	0.7466	0.7436	0.7485	0.7518	0.739	0.7386	0.7417	0.7458	0.7409	1.578	3.137	3.48	3.008	3.08	3.045	3.531	8.471	8.469	8.473
pos_851	3,3-Bis(carboxymethyl)hexadecanedioic acid	metab_6028	HMDB0257897	B(ii)	-	425.2137	6.4691	pos	M+H, M+Na	C20H34O8	0	31.2	-2.154087897	-	0.044397946	4.564	5.119	5.255	4.58	5.139	5.057	5.285	5.54	5.587	5.51	5.422	5.397	5.99	6.121	6.011	6.031	6.027	6	6.027	5.935	5.921	5.933	5.864	5.928	5.751	5.806	5.656	5.899	5.717	5.694	5.538	5.573	5.571
pos_853	Lefamulin	metab_6030	HMDB0254002	B(ii)	-	525.3362	6.9601	pos	M+H-H2O, M+NH4	C28H45NO5S	0	41.7	0.995441336	-	0.034627873	6.349	6.39	6.385	6.415	6.428	6.423	6.319	6.342	6.192	6.164	6.135	6.12	6.506	6.463	6.334	6.305	6.347	6.304	6.318	6.299	6.271	6.322	6.313	6.301	6.31	6.31	6.348	6.329	6.411	6.427	6.357	6.383	6.384
pos_856	PE(P-18:0/0:0)	metab_6033	HMDB0240598;LMGP02070002	B(i)	-	466.329	7.007	pos	M+H, M+Na	C23H48NO6P	73.9	0	-0.474263532	174062-73-8	0.004156754	7.007	7.001	7.015	7.029	7.029	7.025	6.19	6.146	6.119	6.125	6.074	6.076	5.483	5.222	5.374	5.441	5.344	5.409	5.796	5.807	5.739	5.759	5.845	5.754	5.484	5.384	5.463	5.42	5.45	5.351	6.655	6.656	6.658
pos_861	TG(15:0/22:6(4Z,7Z,10Z,13Z,16Z,19Z)/18:4(6Z,9Z,12Z,15Z))	metab_6039	HMDB0043795;PW_C024498	B(ii)	-	907.6837	7.1555	pos	M+H, M+Na	C58H92O6	0	30.8	5.771123689	-	0.005707128	7.489	7.483	7.509	7.556	7.534	7.542	4.275	4.294	4.281	4.273	4.273	4.28	6.688	6.648	6.555	6.542	6.503	6.456	6.31	6.372	6.378	6.266	6.302	6.316	4.275	4.29	4.293	4.283	4.289	4.286	6.986	6.983	6.988
pos_864	(Z)-7-[(1R,2R,3R,5S)-2-(1,2-Dihydroxy-3-oxooctyl)-3,5-dihydroxycyclopentyl]hept-5-enoic acid	metab_6042	HMDB0244520	B(ii)	-	419.2612	7.2259	pos	M+H, M+CH3OH+H	C20H34O7	0	35	-7.176397084	-	0.005852465	6.133	6.109	6.114	6.102	6.106	6.113	6.251	6.257	6.23	6.202	6.24	6.22	6.43	6.425	6.427	6.423	6.422	6.431	6.383	6.38	6.388	6.376	6.376	6.392	6.268	6.293	6.28	6.311	6.281	6.261	6.269	6.266	6.272
pos_865	1-O-Isopentyl-3-O-octadec-2-enoyl glycerol	metab_6043	HMDB0302897	B(ii)	-	427.3779	7.2963	pos	M+H, M+NH4	C26H50O4	0	33.7	-0.777624451	-	0.003583195	8.349	8.325	8.339	8.339	8.339	8.332	8.36	8.364	8.347	8.337	8.342	8.343	8.507	8.496	8.5	8.466	8.481	8.475	8.454	8.458	8.46	8.446	8.464	8.468	8.434	8.431	8.433	8.438	8.443	8.454	8.488	8.485	8.488
pos_868	GPEtn(14:0/22:6)	metab_6046	HMDB0008847	B(i)	C00350	736.4907	7.2572	pos	M+H, M+Na	C41H70NO8P	80.1	0	-0.698309254	-	0.057848515	5.728	5.735	5.755	5.745	5.751	5.74	6.089	6.079	6.062	6.007	6.051	5.962	6.494	6.498	6.513	6.439	6.437	6.442	6.466	6.524	6.546	6.47	6.502	6.503	6.22	6.164	6.141	6.231	6.173	6.235	5.928	5.883	5.926
pos_884	SM(d18:0/16:1(9Z)(OH))	metab_6064	HMDB0013463	B(ii)	C00550	739.5364	7.5936	pos	M+H-H2O, M+Na	C39H77N2O7P	0	76.2	0.431650706	-	0.077779648	4.567	6.076	5.448	5.336	5.419	5.414	5.249	5.512	6.312	6.32	6.323	6.383	5.43	6.239	6.497	6.548	6.545	6.541	6.497	6.483	6.5	6.486	6.511	6.514	6.48	6.457	6.063	6.123	6.063	6.051	6.334	6.32	6.268
pos_89	Aspirin	metab_6070	HMDB0001879;PW_C001251;MJDBOTE0001516	B(ii)	C01405	198.0759	1.0219	pos	M+H, M+NH4, M+H-H2O	C9H8O4	0	52.4	-1.239662255	50-78-2	0.005248889	4.34	4.476	4.475	4.538	4.315	4.018	6.906	6.895	6.869	6.906	6.862	6.894	6.733	6.748	6.764	6.75	6.746	6.72	6.693	6.72	6.57	6.591	6.65	6.628	7.485	7.485	7.482	7.49	7.496	7.483	6.817	6.813	6.814
pos_897	LysoPE(0:0/18:2(9Z,12Z))	metab_6078	HMDB0011477	B(ii)	-	478.2928	7.695	pos	M+, M+H	C23H44NO7P	0	82.4	-0.016867063	-	0.022561685	6.56	6.545	6.503	6.492	6.518	6.476	6.266	6.207	6.212	6.241	6.307	6.23	5.89	5.887	5.889	5.936	5.919	5.921	6.143	6.07	6.057	6.103	6.022	6.046	6.291	6.296	6.326	6.257	6.279	6.346	6.317	6.333	6.315
pos_93	(-)-Epigallocatechin 3'-glucuronide	metab_6115	HMDB0041638	B(ii)	-	521.0664	0.5097	pos	M+Na, M+K, M+H-H2O	C21H22O13	0	45.4	-5.816061694	-	0.020204346	6.083	6.018	5.996	6.004	6.034	6.011	5.675	5.686	5.55	5.711	5.606	5.731	5.801	5.791	5.79	5.833	5.83	5.789	5.928	5.875	5.918	5.919	5.922	5.895	5.426	5.562	5.523	5.516	5.501	5.507	5.947	5.96	5.944
pos_932	Ganoderic acid F	metab_6118	HMDB0035988	B(ii)	-	535.2703	7.6871	pos	M+H-2H2O, M+Na	C32H42O9	0	77.1	2.233388348	98665-15-7	0.074712866	6.989	7.052	6.866	6.785	6.883	6.799	5.614	5.083	4.105	3.879	4.538	3.817	4.139	4.258	3.859	3.75	3.517	3.576	3.614	3.756	3.396	3.762	3.808	3.663	4.4	4.201	4.236	4.22	4.472	4.466	6.239	6.29	6.231
pos_935	PC(18:1/0:0)	metab_6121	LMGP01050030;LMGP01050029;LMGP01050032	B(i)	-	522.3553	7.6638	pos	M+H, 2M+H	C26H52NO7P	87.9	0	-0.178865081	-	0.00072149	8.46	8.439	8.462	8.474	8.458	8.477	8.15	8.129	8.111	8.088	8.097	8.104	7.892	7.871	7.856	7.85	7.854	7.861	8.005	7.994	8.009	7.998	7.991	7.999	8.201	8.205	8.219	8.204	8.218	8.221	8.259	8.259	8.259
pos_94	L-Serine	metab_6126	PW_C000120;HMDB0000187;MJDBOTE0001776	B(i)	C00065	106.0501	0.5716	pos	M+ACN+Na, 2M+K, M+H	C3H7NO3	93.4	0	1.76557808	56-45-1	0.00840743	5.498	5.523	5.503	5.526	5.5	5.49	6.163	6.173	6.156	6.156	6.206	6.155	6.296	6.329	6.31	6.318	6.33	6.302	6.204	6.184	6.19	6.211	6.16	6.186	5.818	5.813	5.837	5.804	5.849	5.811	5.969	5.961	5.966
pos_944	MG(22:6(4Z,7Z,10Z,13Z,16Z,19Z)/0:0/0:0)	metab_6131	HMDB0011587	B(ii)	-	441.2426	7.4606	pos	M+H-H2O, M+K	C25H38O4	0	37	6.083860529	1044598-64-2	0.026211952	6.12	6.201	6.247	6.268	6.308	6.286	6.418	6.288	6.221	6.181	6.204	6.204	6.489	6.442	6.417	6.386	6.383	6.369	6.327	6.339	6.343	6.31	6.345	6.329	6.245	6.234	6.238	6.249	6.261	6.284	6.274	6.271	6.292
pos_948	SM(d16:1/16:0)	metab_6135	LMSP03010035;HMDB0240616	B(ii)	-	697.525	6.9601	pos	M+H, M+Na	C37H75N2O6P	0	90.2	-0.782023215	121999-53-9	0.064246238	7.027	7.827	7.366	7.266	7.235	7.235	7.159	7.168	8.096	8.154	8.134	8.135	7.535	7.866	7.961	7.941	7.935	7.937	7.937	7.929	8.012	8.029	8.028	8.023	8.1	8.095	8.144	8.179	8.18	8.182	8.053	8.102	8.056
pos_950	PC(17:1/0:0)	metab_6138	LMGP01050002	B(i)	-	508.3385	6.9525	pos	M+H, M+Na	C25H50NO7P	58.4	0	-2.591703478	-	0.064173681	6.559	6.585	6.588	6.564	6.608	6.545	6.573	6.554	6.515	6.509	6.49	6.474	6.396	6.358	6.314	6.254	6.279	6.293	6.446	6.452	6.408	6.403	6.431	6.406	6.562	6.555	6.571	6.588	6.621	6.596	6.519	6.516	6.565
pos_951	LysoPA(22:4(7Z,10Z,13Z,16Z)/0:0)	metab_6139	HMDB0114752	B(ii)	-	504.3057	6.9525	pos	M+H-H2O, M+NH4	C25H43O7P	0	72.4	-5.674438542	-	0.013210845	6.928	6.9	6.927	6.952	6.94	6.953	7.409	7.418	7.368	7.377	7.346	7.34	7.319	7.317	7.278	7.266	7.254	7.265	7.375	7.367	7.368	7.367	7.36	7.363	7.423	7.415	7.421	7.44	7.446	7.443	7.287	7.293	7.298
pos_954	Ciprostene	metab_6142	HMDB0250270	B(ii)	-	365.2678	6.4146	pos	M+H-H2O, M+H	C22H36O4	0	72.9	-2.243900483	-	0.01172585	6.253	6.211	6.238	6.191	6.241	6.241	4.037	4.041	4.043	4.035	4.035	4.042	4.785	4.327	4.128	4.373	4.314	4.61	4.205	4.118	4.122	4.127	4.121	4.131	4.037	4.052	4.055	4.045	4.051	4.048	5.838	5.847	5.847
pos_958	LysoPA(i-19:0/0:0)	metab_6146	HMDB0114766	B(ii)	-	516.3084	6.3911	pos	M+H-2H2O, M+ACN+Na	C22H45O7P	0	49.8	5.217763592	-	0.007536324	6.497	6.527	6.531	6.519	6.48	6.536	6.327	6.287	6.299	6.321	6.311	6.299	6.262	6.296	6.258	6.254	6.237	6.225	6.244	6.271	6.259	6.283	6.261	6.281	6.395	6.404	6.413	6.445	6.42	6.404	6.436	6.429	6.433
pos_962	N(6)-L-Homocysteinyl-L-lysine	metab_6151	HMDB0255539	B(ii)	-	281.1649	6.3755	pos	M+NH4, 2M+Na	C10H21N3O3S	0	38.3	2.615405293	-	0.000923232	6.505	6.543	6.554	6.542	6.555	6.536	6.232	6.232	6.255	6.274	6.263	6.276	6.465	6.475	6.465	6.459	6.466	6.473	6.436	6.431	6.431	6.445	6.44	6.445	6.391	6.371	6.38	6.4	6.376	6.395	6.357	6.356	6.357
pos_963	Palmitoleic acid	metab_6152	HMDB0003229;LMFA01030056;HMDB0012328	B(ii)	C08362	277.2156	6.3755	pos	M+H-H2O, M+Na	C16H30O2	0	68.9	7.119048997	10030-73-6;373-49-9	0.003006095	6.737	6.7	6.715	6.692	6.703	6.7	5.97	5.977	5.987	5.937	5.97	5.946	5.856	5.886	5.857	5.868	5.903	5.846	5.88	5.881	5.888	5.869	5.883	5.873	6.566	6.536	6.564	6.54	6.543	6.546	6.566	6.567	6.569
pos_964	7Z,10Z-Hexadecadienoic acid	metab_6153	HMDB0000477;LMFA01030807	B(ii)	-	275.1999	6.3755	pos	M+Na, M+H-2H2O	C16H28O2	0	50.9	6.997065359	28290-73-5	0.004892038	6.466	6.432	6.45	6.432	6.434	6.449	4.4	4.474	4.574	4.435	4.634	4.525	3.762	4.3	4.2	3.905	4.029	4.15	3.75	4.318	4.209	4.088	4.056	3.753	4.774	4.627	4.735	4.591	4.577	4.601	6.084	6.088	6.088
pos_966	(4E,7E,10E,13E)-Hexadeca-4,7,10,13-tetraenoic acid	metab_6155	HMDB0253125	B(ii)	-	249.1843	6.313	pos	M+H-H2O, M+H	C16H24O2	0	70.9	-2.380362644	-	0.015118164	6.541	6.524	6.541	6.515	6.533	6.547	3.553	1.087	1.089	1.081	3.898	1.088	1.161	1.166	1.167	3.613	1.169	1.173	1.159	1.158	3.594	1.166	1.161	1.17	4.346	1.097	3.952	3.621	1.096	3.643	6.062	6.074	6.074
pos_968	LysoPC(14:0/0:0)	metab_6157	PW_C006388;HMDB0010379	B(ii)	C04230	512.275	6.3521	pos	M+, M+2Na-H	C22H46NO7P	0	71.6	5.658503924	20559-16-4	0.002627704	6.517	6.39	6.419	6.383	6.414	6.411	5.781	5.912	5.915	5.823	5.77	5.741	5.555	5.674	5.612	5.541	5.503	5.462	5.781	5.7	5.731	5.706	5.779	5.721	5.72	5.598	5.621	5.664	5.717	5.704	6.319	6.317	6.316
pos_979	(16-Benzyl-5,12-dihydroxy-5,7,14-trimethyl-13-methylidene-6,18-dioxo-17-azatricyclo[9.7.0.01,15]octadeca-3,9-dien-2-yl) acetate	metab_6169	HMDB0242294	B(ii)	-	490.256	6.2272	pos	M+H-H2O, M+H	C30H37NO6	0	38.2	-5.498975033	-	0.013986985	6.378	6.246	6.221	6.255	6.263	6.281	5.185	4.106	4.108	4.099	4.1	4.107	4.186	4.191	4.193	4.189	4.195	4.199	4.183	4.183	4.187	4.192	4.186	4.195	4.102	4.117	4.119	4.11	4.116	4.113	5.878	5.866	5.875
pos_989	Trans-EKODE-(E)-Ib	metab_6180	-	B(i)	-	275.2	6.1182	pos	M+H-2H2O, M+H	C18H30O4	58.7	0	-1.815392491	-	0.007407956	6.211	6.17	6.185	6.167	6.171	6.198	5.344	5.457	5.434	5.461	5.442	5.439	4.695	4.433	4.752	4.799	4.788	4.524	5.064	4.815	4.901	4.91	5.087	4.982	6.44	6.424	6.432	6.437	6.444	6.425	6.12	6.119	6.114
pos_990	N-Dodecylsarcosinate	metab_6182	HMDB0255129	B(ii)	-	240.2318	6.1182	pos	M+H-H2O, M+H	C15H31NO2	0	60.3	-1.614480916	-	0.020090707	4.121	3.732	3.55	4.112	3.6	3.535	5.179	5.2	5.208	5.244	5.18	5.152	5.604	5.653	5.614	5.604	5.636	5.685	5.638	5.642	5.617	5.653	5.627	5.657	5.838	5.828	5.844	5.805	5.839	5.851	5.506	5.49	5.504
pos_5878	1-Pyrroline-5-carboxylic acid	metab_6191	HMDB0001301;PW_C001003	B(ii)	C03912	227.1023	2.7134	pos	2M+H	C5H7NO2	0	44	-1.436481617	2906-39-0;64199-88-8	0.012590928	4.968	5.003	4.946	4.937	4.961	4.963	4.768	4.744	4.756	4.724	4.762	4.715	5.386	5.411	5.413	5.415	5.367	5.376	5.293	5.288	5.3	5.288	5.293	5.31	5.767	5.761	5.761	5.79	5.756	5.746	5.378	5.367	5.375
pos_3869	13-Dihydrodaunorubicin	metab_6192	LMPK13050004;HMDB0244506	B(ii)	C12430;C12433	571.2301	6.7965	pos	M+ACN+H	C27H31NO10	0	79.8	2.879912773	28008-55-1	0.009503732	6.888	6.842	6.859	6.895	6.876	6.883	6.663	6.668	6.669	6.661	6.662	6.669	6.748	6.753	6.754	6.75	6.757	6.761	6.745	6.744	6.748	6.753	6.747	6.757	6.663	6.678	6.681	6.671	6.677	6.674	6.668	6.672	6.676
pos_36	2-Hydroxycinnamic acid	metab_6193	HMDB0041592;HMDB0002641	B(i)	C01772;C05838	182.081	1.3577	pos	M+H, M+NH4, M+H-H2O	C9H8O3	71.6	0	-1.102577553	495-79-4;614-60-8	0.002135631	7.029	7.016	7.021	7.015	7.01	7.012	7.45	7.447	7.451	7.449	7.454	7.456	7.416	7.424	7.42	7.419	7.421	7.422	7.271	7.276	7.268	7.273	7.273	7.275	8.338	8.335	8.34	8.332	8.336	8.332	7.813	7.812	7.812
pos_2179	4-Hydroxymandelonitrile	metab_6194	HMDB0060318	B(i)	C03742	150.0547	4.4935	pos	M+H	C8H7NO2	77.9	0	-1.83599501	71807-09-5	0.007499359	4.906	4.907	4.917	4.969	4.965	4.924	5.443	5.431	5.466	5.45	5.43	5.467	5.55	5.54	5.535	5.524	5.525	5.542	5.587	5.549	5.569	5.554	5.602	5.578	4.857	4.877	4.877	4.883	4.916	4.837	5.339	5.334	5.334
pos_6313	7-Methylguanine	metab_6195	HMDB0000897;HMDB0006040	B(i)	C02242	166.0721	1.0687	pos	M+H	C6H7N5O	82.7	0	-1.34590954	578-76-7;10030-78-1	0.013573633	6.177	6.17	6.164	6.161	6.156	6.152	6.584	6.58	6.587	6.572	6.585	6.577	6.781	6.783	6.784	6.779	6.782	6.784	6.682	6.683	6.678	6.689	6.682	6.68	6.512	6.505	6.525	6.506	6.511	6.512	6.627	6.616	6.617
pos_5736	Acetylcysteine	metab_6196	HMDB0000574;HMDB0001890;MJDBOTE0001037	B(ii)	C06809	368.0975	2.8865	pos	2M+ACN+H	C5H9NO3S	0	36.8	9.485491145	52-90-4;616-91-1	0.008659796	3.23	3.236	3.257	3.246	3.252	3.242	4.927	4.854	4.875	4.836	4.872	4.889	5.874	5.844	5.835	5.852	5.874	5.853	5.475	5.476	5.466	5.484	5.478	5.486	5.207	5.195	5.218	5.221	5.209	5.216	5.076	5.082	5.083
pos_6449	Adenosine 2'-phosphate	metab_6197	HMDB0003540;HMDB0000045;HMDB0011617	B(ii)	C00946	386.0257	0.7328	pos	M+K	C10H14N5O7P	0	37.6	-1.471164966	61-19-8;130-49-4;84-21-9	0.05112014	6.084	6.073	6.085	6.062	6.058	6.076	4.625	4.263	4.235	4.584	4.622	4.266	4.747	4.442	4.413	4.469	4.685	4.489	4.454	4.31	4.314	4.319	4.313	4.322	4.229	4.244	4.246	4.237	4.243	4.24	5.134	5.177	5.149
pos_6331	Allysine	metab_6198	HMDB0001263;HMDB0303320;PW_C000976	B(ii)	C04076	187.1074	1.0296	pos	M+ACN+H	C6H11NO3	0	50.3	-1.930497783	1962-83-0;6665-12-9	0.012623478	5.165	5.117	5.06	5.068	5.038	5.07	4.547	4.581	4.655	4.633	4.571	4.67	4.766	4.817	4.844	4.863	4.8	4.896	4.768	4.71	4.799	4.822	4.775	4.805	5.594	5.612	5.627	5.598	5.586	5.58	5.216	5.206	5.207
pos_6244	Caffeic acid	metab_6199	HMDB0001964;HMDB0003501	B(ii)	C01197	222.0757	1.3033	pos	M+ACN+H	C9H8O4	0	31	-1.905800458	4361-87-9;331-39-5;501-16-6	0.031481237	5.012	4.986	5.016	5.059	4.983	5.01	5.978	5.961	5.973	5.973	6.002	5.99	5.796	5.813	5.842	5.835	5.82	5.834	5.717	5.741	5.675	5.628	5.69	5.649	6.413	6.419	6.418	6.401	6.402	6.39	5.836	5.86	5.86
pos_3314	Choline	metab_6200	PW_C000065;HMDB0250194;HMDB0000097;MJDBOTE0000238	B(i)	C00114	104.1072	7.5389	pos	M+	C5H14NO+	90.8	0	-3.413321829	62-49-7	0.014299573	6.789	6.784	6.811	6.821	6.821	6.834	6.782	6.728	6.648	6.633	6.606	6.61	6.693	6.63	6.561	6.534	6.513	6.525	6.544	6.569	6.573	6.553	6.541	6.555	6.633	6.665	6.664	6.686	6.674	6.675	6.701	6.69	6.69
pos_3954	Coproporphyrin III	metab_6201	PW_C000445;HMDB0001261;HMDB0000570;HMDB0000916	B(ii)	C05770	637.2638	6.516	pos	M+H-H2O	C36H38N4O8	0	46.1	-2.9240199	2624-63-7;14643-66-4;18273-06-8	0.03246089	6.668	6.687	6.676	6.644	6.687	6.675	4.261	4.266	4.268	4.259	4.26	4.267	4.346	4.351	4.353	4.349	4.355	4.359	4.343	4.343	4.347	4.352	4.346	4.355	4.262	4.276	4.279	4.27	4.276	4.272	5.27	5.268	5.293
pos_1055	D-Fructose	metab_6202	HMDB0000660;PW_C000517;MJDBOTE0000506	B(i)	C02336;C10906;C00095;C05003	163.0598	0.3777	pos	M+H-H2O	C6H12O6	33.4	0	-1.75362736	53188-23-1;57-48-7	0.01864046	5.18	5.154	5.18	5.134	5.112	5.13	5.115	5.201	5.265	5.254	5.308	5.326	5.372	5.364	5.397	5.368	5.372	5.395	5.391	5.405	5.352	5.403	5.37	5.416	5.468	5.38	5.436	5.416	5.393	5.353	5.252	5.266	5.266
pos_2913	Dodecanoic acid	metab_6203	HMDB0002262;HMDB0000638;HMDB0303347;HMDB0303348;PW_C000497;LMFA01010012	B(ii)	C02679	242.2111	5.8526	pos	M+ACN+H	C12H24O2	0	38.8	-1.852459286	1908-11-8;143-07-7	0.037205651	3.701	3.707	3.728	3.718	3.723	3.713	4.08	4.072	4.161	3.852	3.942	3.895	4.639	4.71	4.654	4.706	4.631	4.622	4.509	4.508	4.496	4.544	4.388	4.418	4.751	4.858	4.808	4.838	4.838	4.799	4.315	4.287	4.287
pos_1928	Gallocatechin	metab_6204	HMDB0038361;HMDB0038365;MJDBOTE0000270	B(i)	C12136;C12127	306.0751	3.5199	pos	M+	C15H14O7	38	0	3.663391058	970-74-1;970-73-0	0.017231866	1.461	0.4557	2.071	1.077	0.8408	0.9959	3.122	0.5598	3.63	0.555	3.118	0.5606	5.266	5.273	5.316	5.354	5.308	5.278	5.253	5.232	5.217	5.154	5.28	5.262	0.5569	3.152	0.5696	3.221	0.5669	3.547	4.483	4.497	4.485
pos_6423	Glucosamine	metab_6205	HMDB0242589;HMDB0001514;HMDB0030091;HMDB0245095;PW_C001167	B(ii)	C00329	162.0758	0.756	pos	M+H-H2O	C6H13NO5	0	71.2	-1.581680897	14257-69-3;3416-24-8	0.006342847	5.944	5.919	5.915	5.911	5.922	5.917	5.808	5.825	5.832	5.829	5.831	5.842	5.883	5.863	5.872	5.857	5.881	5.872	5.815	5.829	5.819	5.813	5.816	5.832	5.699	5.727	5.752	5.746	5.699	5.708	5.887	5.891	5.892
pos_4903	Herniarin	metab_6206	HMDB0029758;HMDB0247248;MJDBOTE0001736	B(i)	C11052	209.0805	4.7214	pos	M+CH3OH+H	C10H8O3	78.7	0	-1.627545912	531-59-9	0.013495281	4.19	4.239	4.428	4.168	4.291	4.315	4.639	4.48	4.686	4.662	4.55	4.692	5.12	5.177	5.123	5.143	5.162	5.182	5.041	5.042	4.992	5.049	5.059	5.092	5.447	5.47	5.373	5.4	5.481	5.376	5.066	5.063	5.055
pos_3761	Hexanal	metab_6207	HMDB0005994;HMDB0031498;LMFA06000109	B(ii)	C02373	142.1224	7.2259	pos	M+ACN+H	C6H12O	0	30.6	-2.005722329	6789-80-6;66-25-1	0.00568391	6.299	6.291	6.31	6.299	6.298	6.298	6.348	6.351	6.353	6.346	6.351	6.353	6.488	6.506	6.496	6.493	6.495	6.487	6.486	6.483	6.471	6.476	6.486	6.479	6.43	6.43	6.428	6.423	6.432	6.435	6.412	6.416	6.417
pos_406	Indole	metab_6208	HMDB0000738;HMDB0035924	B(i)	C00463	118.0653	3.0749	pos	M+, M+H	C8H7N	75.8	0	1.420515516	120-72-9;109-97-7	0.007280577	6.715	6.694	6.698	6.696	6.707	6.682	6.671	6.667	6.672	6.669	6.681	6.688	6.831	6.839	6.832	6.824	6.837	6.827	6.757	6.743	6.731	6.75	6.743	6.746	6.75	6.736	6.754	6.739	6.741	6.739	6.752	6.746	6.747
pos_1776	Indole-3-Carboxaldehyde	metab_6209	HMDB0000197;HMDB0029737;HMDB0000195;MJDBSJD0000088	B(i)	C08493	146.0598	3.0749	pos	M+H	C9H7NO	98.6	0	-1.537343647	87-51-4;58-63-9;487-89-8	0.005791563	6.734	6.727	6.726	6.727	6.728	6.717	6.693	6.687	6.686	6.68	6.697	6.702	6.889	6.892	6.883	6.886	6.887	6.885	6.752	6.749	6.735	6.752	6.74	6.747	6.766	6.751	6.767	6.763	6.755	6.763	6.775	6.77	6.771
pos_1862	Isoguvacine	metab_6210	HMDB0030352;HMDB0253644	B(ii)	C10128	160.0966	3.304	pos	M+CH3OH+H	C6H9NO2	0	32.5	-1.904312889	499-04-7;64603-90-3	0.050474118	4.175	4.253	4.139	4.125	4.228	4.261	4.023	4.169	4.376	4.292	4.272	4.297	4.295	4.378	4.431	4.327	4.632	4.18	4.447	4.44	4.271	4.479	4.202	4.392	4.243	4.049	4.209	4.226	4.293	4.073	4.243	4.282	4.281
pos_6335	Isonicotinic acid	metab_6211	HMDB0060665;HMDB0041912	B(i)	C07446	124.0394	1.0296	pos	M+H	C6H5NO2	74.2	0	0.910597091	2015-20-5;55-22-1	0.004948287	7.246	7.23	7.234	7.219	7.217	7.221	7.386	7.388	7.387	7.38	7.383	7.386	7.346	7.346	7.338	7.341	7.336	7.341	7.393	7.386	7.391	7.392	7.39	7.392	7.534	7.536	7.537	7.526	7.531	7.528	7.404	7.4	7.401
pos_5142	Lawsone	metab_6212	HMDB0253997;HMDB0030773	B(ii)	C10368	192.0652	4.4935	pos	M+NH4	C10H6O3	0	60.2	-1.744431217	481-39-0;83-72-7	0.014526595	4.592	4.466	4.614	4.514	4.543	4.48	4.562	4.667	4.623	4.68	4.669	4.633	4.779	4.744	4.777	4.699	4.714	4.795	4.808	4.796	4.848	4.842	4.847	4.769	4.148	4.165	4.275	4.206	4.176	4.242	4.657	4.645	4.655
pos_4086	Lithocholic acid	metab_6213	PW_C000608;HMDB0000717;HMDB0000761;LMST04010003	B(ii)	C03990	421.269	6.2427	pos	M+2Na-H	C24H40O3	0	33.8	0.198708179	1534-35-6;434-13-9	0.026964991	6.122	6.096	6.093	6.118	6.088	6.077	3.876	3.881	3.883	3.874	3.875	3.882	3.961	3.966	3.968	3.964	3.97	3.974	3.958	3.958	3.962	3.967	3.961	3.97	3.877	3.891	3.894	3.885	3.966	3.887	5.516	5.514	5.535
pos_3822	LysoPC(18:0/0:0)	metab_6214	HMDB0011149;HMDB0010384	B(ii)	C04317;C04230	568.3366	6.9525	pos	M+2Na-H	C26H54NO7P	0	86	3.163011972	74430-89-0;19420-57-6	0.031682943	7.265	7.256	7.255	7.278	7.28	7.295	6.763	6.788	6.724	6.725	6.692	6.691	6.111	6.041	6.072	6.023	6	6.04	6.447	6.447	6.414	6.42	6.406	6.4	7.855	7.852	7.872	7.877	7.882	7.884	7.334	7.347	7.361
pos_5924	Medphalan	metab_6215	HMDB0015176;HMDB0244533	B(ii)	C07122	269.0587	2.6899	pos	M+H-2H2O	C13H18Cl2N2O2	0	32.8	-6.490181687	148-82-3;13045-94-8	0.003883139	5.278	5.286	5.255	5.263	5.244	5.279	3.218	3.357	3.224	3.275	4.013	3.224	3.794	4.191	3.915	4.205	3.439	4.139	4.435	4.314	4.612	4.431	4.542	4.519	5.698	5.672	5.712	5.687	5.681	5.688	5.652	5.653	5.649
pos_4500	Methylnoradrenaline	metab_6216	HMDB0002832;HMDB0015652	B(ii)	C17925;C11768	148.0754	5.0634	pos	M+H-2H2O	C9H13NO3	0	45.2	-1.33773329	6539-57-7;829-74-3	0.018155086	4.5	4.414	4.452	4.366	4.503	4.439	4.786	4.739	4.733	4.756	4.804	4.77	5.173	5.095	5.14	5.11	5.088	5.2	5.261	5.245	5.213	5.208	5.257	5.206	5.115	5.057	5.115	5.088	5.057	5.107	4.99	4.975	4.988
pos_4158	Metyrapone	metab_6217	HMDB0000692;HMDB0015146	B(ii)	C07205	470.259	6.0871	pos	2M+NH4	C14H14N2O	0	59.3	8.629758188	54-36-4;15438-31-0	0.143182125	4.459	4.71	4.565	4.59	4.769	4.377	4.046	3.805	3.576	3.567	3.635	3.575	3.654	3.659	3.66	3.657	3.663	3.667	3.651	3.651	3.654	3.659	3.653	3.663	5.768	5.755	5.711	5.697	5.764	5.759	4.792	4.678	4.79
pos_1243	N-Epsilon-Acetyl-L-Lysine	metab_6218	HMDB0000197;HMDB0000206;MJDBOTE0000583	B(i)	C02727	189.123	0.756	pos	M+H	C8H16N2O3	78.4	0	-1.736692282	87-51-4;692-04-6	0.011006838	5.45	5.443	5.468	5.425	5.415	5.454	5.413	5.442	5.468	5.492	5.39	5.491	5.434	5.46	5.457	5.425	5.502	5.492	6.033	6.026	6.028	6.027	6.024	6.03	5.399	5.436	5.369	5.376	5.404	5.38	5.846	5.836	5.843
pos_631	P-Coumaric Acid	metab_6219	HMDB0030677;HMDB0002035;HMDB0003654;MJDBOTE0000719	B(i)	C00811	182.081	1.0374	pos	M+H-H2O, M+NH4	C9H8O3	57.7	0	-1.124685604	7400-08-0;501-98-4;501-98-4;20649-40-5;4501-31-9	0.004030336	5.397	5.297	5.329	5.296	5.314	5.285	6.981	6.981	6.996	6.976	6.99	6.995	6.846	6.854	6.857	6.857	6.862	6.854	6.866	6.856	6.863	6.868	6.868	6.865	7.087	7.086	7.111	7.086	7.097	7.086	6.818	6.815	6.815
pos_4390	Penicillic Acid	metab_6220	HMDB0256217	B(i)	C16804;C19495	153.0544	5.4319	pos	M+H-H2O	C8H10O4	59.3	0	-1.241097101	90-65-3;17397-87-4	0.016277111	4.239	4.245	4.265	4.255	4.261	4.251	4.457	4.473	4.398	4.439	4.493	4.506	4.787	4.793	4.732	4.836	4.805	4.827	4.825	4.834	4.797	4.828	4.831	4.84	5.058	5.063	5.106	5.063	5.045	5.037	4.71	4.697	4.698
pos_6444	Phenol	metab_6221	PW_C000153;HMDB0013674;HMDB0000228	B(i)	C00146	95.0494	0.7482	pos	M+H	C6H6O	71.8	0	2.44335135	108-95-2;87-66-1	0.025862538	3.231	3.238	3.258	3.248	3.254	3.243	4.929	4.939	4.955	4.944	4.924	4.937	4.68	4.769	4.751	4.721	4.723	4.686	4.792	4.825	4.832	4.783	4.804	4.843	5.159	5.127	5.115	5.129	5.114	5.121	4.762	4.76	4.78
pos_5496	Salicylic Acid	metab_6222	HMDB0001895;HMDB0302214;HMDB0000840;PW_C001263;MJDBZSJ0000117	B(i)	C00805	139.0388	3.408	pos	M+H	C7H6O3	74.3	0	-1.074917595	487-54-7;69-72-7	0.032370238	4.639	4.634	4.621	4.634	4.632	4.637	3.77	3.78	3.828	3.843	3.713	3.849	3.938	3.893	3.845	3.81	4.072	4.152	4.054	4.155	3.842	4.14	4.089	4.116	3.681	3.57	3.921	3.526	3.664	3.682	4.278	4.277	4.302
pos_3044	Styrene	metab_6223	HMDB0034240	B(i)	C07083	105.0701	6.1648	pos	M+H	C8H8	71.7	0	1.790397174	100-42-5	0.005063187	5.697	5.658	5.685	5.668	5.68	5.672	5.469	5.494	5.501	5.475	5.461	5.448	5.62	5.703	5.672	5.651	5.672	5.641	5.571	5.569	5.549	5.552	5.571	5.552	5.676	5.628	5.64	5.638	5.637	5.643	5.748	5.743	5.745
pos_446	Urobilinogen	metab_6224	HMDB0001898;HMDB0004158	B(ii)	C05791	591.3135	3.488	pos	M+H, M+Na	C33H42N4O6	0	39.9	-7.11160688	14684-37-8;17208-65-0	0.029440589	6.128	6.096	6.141	6.121	6.103	6.127	1.807	1.812	1.814	1.805	1.806	1.813	1.891	3.683	1.897	1.894	1.9	1.904	3.488	1.888	1.892	3.331	1.891	1.9	1.808	3.662	1.825	1.816	3.594	1.818	5.181	5.178	5.157
neg_1006	(2R,3S)-2-methylisocitrate	metab_6233	HMDB0303970	B(ii)	-	237.9888	0.5753	neg	M+Cl	C7H7O7-3	0	32.1	0.85426863	-	0.010415544	2.982	2.952	2.952	3.271	2.951	3.032	5.207	5.248	5.278	5.26	5.286	5.22	5.358	5.365	5.395	5.376	5.386	5.366	5.454	5.427	5.442	5.411	5.429	5.404	5.827	5.844	5.801	5.816	5.815	5.822	5.331	5.323	5.324
neg_1013	Sarcosine	metab_6241	PW_C000185;HMDB0000271;MJDBOTE0000363	B(ii)	C00213	88.0395	0.5828	neg	M-H	C3H7NO2	0	35.1	-9.645605567	107-97-1	0.003323848	5.799	5.773	5.773	5.754	5.763	5.766	5.36	5.398	5.403	5.42	5.414	5.42	5.503	5.527	5.529	5.549	5.553	5.563	5.524	5.5	5.505	5.527	5.505	5.512	5.185	5.181	5.17	5.154	5.161	5.139	5.643	5.645	5.646
neg_1015	Miglitol	metab_6243	HMDB0014634;MJDBOTE0000907	B(ii)	C07708	242.0796	0.5828	neg	M+Cl	C8H17NO5	0	35.2	-2.061403171	72432-03-2	0.005396489	5.158	5.168	5.134	5.157	5.14	5.212	3.642	3.984	3.634	3.934	3.922	4.229	4.063	3.787	3.683	3.937	3.686	3.742	3.954	3.672	3.967	3.673	3.67	3.672	5.621	5.619	5.619	5.592	5.605	5.585	5.2	5.196	5.197
neg_1018	Trehalose 6-Phosphate	metab_6246	HMDB0001124	B(i)	C00689	421.076	0.5828	neg	M-H	C12H23O14P	79.5	0	1.813561564	4484-88-2	0.014972769	3.42	3.906	3.714	4.141	3.906	3.386	6.105	6.124	6.15	6.151	6.169	6.161	6.485	6.533	6.532	6.515	6.528	6.518	6.455	6.474	6.471	6.473	6.47	6.456	5.673	5.584	5.533	5.654	5.614	5.64	6.015	6.015	6.026
neg_1025	Bialaphos	metab_6253	HMDB0249177	B(ii)	C06457	344.1024	0.5986	neg	M+Na-2H	C11H22N3O6P	0	52.4	9.743769539	35597-43-4	0.011399558	4.624	4.569	4.61	4.657	4.63	4.709	5.742	5.828	5.82	5.833	5.845	5.82	5.814	5.837	5.845	5.841	5.849	5.779	5.83	5.813	5.838	5.849	5.799	5.84	5.368	5.378	5.333	5.332	5.282	5.366	5.528	5.537	5.528
neg_1028	Allantoic Acid	metab_6256	HMDB0001209	B(i)	C00499	175.0467	0.6065	neg	M-H	C4H8N4O4	86.5	0	-3.359772387	99-16-1	0.005498016	6.346	6.323	6.322	6.318	6.303	6.312	4.893	4.839	4.833	4.905	4.906	4.918	5.168	5.173	5.206	5.187	5.181	5.222	5.372	5.379	5.352	5.339	5.359	5.406	5.524	5.523	5.493	5.489	5.509	5.489	6.028	6.031	6.032
neg_1031	Threonic Acid	metab_6260	HMDB0000943	B(i)	C01620	135.0292	0.6145	neg	M-H	C4H8O5	35.8	0	-4.796378064	7306-96-9	0.017584558	5.37	5.333	5.329	5.322	5.331	5.324	4.362	4.303	4.363	4.097	4.495	4.166	4.484	4.487	4.522	4.538	4.606	4.485	4.445	4.398	4.48	4.561	4.459	4.465	5.091	5.095	5.083	5.04	5.057	5.059	5.095	5.082	5.096
neg_1034	2-Hydroxyethanesulfonate	metab_6263	HMDB0003903	B(ii)	C05123	124.9908	0.6223	neg	M-H	C2H6O4S	0	61	-4.862573743	107-36-8	0.00618818	3.181	3.151	3.151	3.158	3.15	3.146	3.064	3.111	3.123	3.122	3.13	3.136	3.65	3.87	3.869	3.866	3.265	3.879	3.445	3.747	3.646	3.971	3.937	3.697	5.958	5.956	5.962	5.965	5.965	5.969	5.015	5.009	5.011
neg_1043	Mesylate	metab_6273	HMDB0240280	B(ii)	C11145	94.98	0.6382	neg	M-H	CH4O3S	0	64.5	-8.265539279	75-75-2	0.028027607	3.9	3.87	3.87	3.877	3.869	3.866	4.158	4.106	4.16	4.195	4.191	4.11	4.039	3.996	3.987	4.209	4.023	4.1	4.318	3.97	4.267	4.295	4.238	4.153	4.921	4.94	4.938	4.914	4.929	4.937	4.081	4.059	4.06
neg_1052	Fructose lactate	metab_6281	HMDB0252491	B(ii)	-	267.0725	0.6461	neg	M-H	C9H16O9	0	32.1	1.099999485	-	0.000702984	5.528	5.521	5.492	5.488	5.478	5.515	6.074	6.088	6.099	6.111	6.115	6.122	6.067	6.102	6.106	6.092	6.109	6.092	6.115	6.121	6.092	6.096	6.098	6.1	5.55	5.581	5.531	5.566	5.552	5.577	5.801	5.801	5.801
neg_1056	Glyceric Acid	metab_6284	PW_C000090;HMDB0000139	B(i)	C00258	105.0186	0.6541	neg	M-H	C3H6O4	93.6	0	-6.69056376	473-81-4	0.008314233	6.14	6.114	6.126	6.119	6.105	6.112	5.061	5.053	5.094	5.089	5.094	5.09	5.031	5.044	5.057	5.047	5.037	5.052	5.216	5.239	5.237	5.239	5.219	5.24	4.635	4.634	4.612	4.649	4.633	4.665	5.775	5.775	5.781
neg_1058	Cytidine 3'-Phosphate	metab_6286	HMDB0240312	B(i)	C05822	322.0449	0.6541	neg	M-H	C9H14N3O8P	82.3	0	0.942741028	84-52-6	0.023198496	6.009	5.976	5.946	5.937	5.931	5.99	4.485	4.455	4.543	4.524	4.418	4.532	4.562	4.687	4.521	4.656	4.683	4.743	4.717	4.801	4.772	4.728	4.529	4.799	5.552	5.567	5.508	5.493	5.506	5.509	5.447	5.465	5.449
neg_1059	Molinate	metab_6287	HMDB0254835	B(ii)	C11086	351.0701	0.6541	neg	M+K-2H	C13H14N8O2	0	35.7	-7.800535504	2212-67-1	0.022340445	4.953	4.876	4.929	5.012	4.983	4.909	5.386	5.409	5.448	5.499	5.414	5.435	5.373	5.339	5.322	5.361	5.332	5.355	5.526	5.48	5.538	5.547	5.511	5.483	5.459	5.536	5.466	5.412	5.459	5.468	5.28	5.296	5.278
neg_1070	Pentose	metab_6299	HMDB0250736;HMDB0003402;MJDBOTE0001676	B(i)	C08348	149.0449	0.67	neg	M-H	C5H10O5	70.9	0	-4.203518607	9000-69-5	0.009143559	5.964	5.939	5.943	5.94	5.93	5.936	5.527	5.569	5.557	5.562	5.566	5.577	5.851	5.879	5.881	5.884	5.881	5.881	5.849	5.856	5.855	5.855	5.854	5.857	5.536	5.521	5.525	5.539	5.555	5.529	5.846	5.845	5.853
neg_1075	8-oxo-dGDP	metab_6303	HMDB0059648	B(ii)	C20176	424.0074	0.67	neg	M-H2O-H	C10H15N5O11P2	0	38.7	1.972252723	-	0.077476363	5.503	5.481	5.454	5.406	5.39	5.457	4.342	4.389	4.401	4.4	4.408	4.414	4.505	4.547	4.54	4.54	4.543	4.544	4.527	4.529	4.526	4.529	4.527	4.529	4.431	4.429	4.426	4.426	4.424	4.419	4.513	4.451	4.508
neg_1079	Imidazole-4-acetaldehyde	metab_6306	HMDB0003905;PW_C001992	B(ii)	C05130	265.0944	0.678	neg	2M+FA-H	C5H6N2O	0	30.1	0.790042286	645-14-7	0.02197597	3.64	3.61	3.609	3.768	3.608	3.841	5.104	5.057	5.067	5.077	5.056	5.059	5.389	5.416	5.423	5.436	5.43	5.447	5.257	5.26	5.237	5.287	5.242	5.245	4.831	4.765	4.799	4.761	4.785	4.795	4.537	4.521	4.538
neg_1081	Adenosine diphosphate ribose	metab_6308	PW_C000914;HMDB0001178	B(ii)	C00301	540.0551	0.678	neg	M-H2O-H	C15H23N5O14P2	0	33.9	2.265635433	20762-30-5	0.008291343	5.822	5.809	5.816	5.815	5.774	5.83	6.233	6.232	6.236	6.268	6.261	6.26	6.485	6.512	6.485	6.504	6.514	6.508	6.483	6.488	6.469	6.454	6.487	6.476	5.998	5.987	5.933	5.959	5.991	5.992	6.232	6.24	6.236
neg_1084	10-Deacetyltaxol	metab_6311	HMDB0244265	B(ii)	-	846.2916	0.678	neg	M+Cl	C45H49NO13	0	36.2	2.281992409	-	0.119981852	4.385	4.355	4.355	4.363	4.354	4.351	6.331	6.326	6.344	6.387	6.364	6.368	6.165	6.212	6.194	6.225	6.233	6.199	6.234	6.24	6.226	6.185	6.196	6.266	4.358	4.973	4.955	4.939	4.957	5.03	5.542	5.542	5.448
neg_1087	Hydroxyethylflurazepam	metab_6314	HMDB0253267	B(ii)	-	440.0968	0.6858	neg	M+K-2H	C21H23ClFN3O2	0	48.3	4.703336204	-	0.00980537	3.771	3.741	4.162	4.192	4.153	3.834	6.505	6.51	6.525	6.523	6.528	6.55	6.299	6.33	6.319	6.325	6.326	6.33	6.437	6.449	6.433	6.446	6.427	6.443	6.744	6.738	6.748	6.763	6.759	6.769	6.41	6.41	6.417
neg_1105	Acetyl adenylate	metab_6331	PW_C002987;HMDB0006880	B(ii)	C05993	426.0231	0.7256	neg	M+K-2H	C12H16N5O8P	0	86.6	2.1139996	13015-87-7	0.008242845	5.958	5.945	5.953	5.949	5.919	6.003	6.019	6.029	6.033	6.053	6.049	6.05	6.193	6.225	6.194	6.209	6.21	6.215	6.028	6.002	6.022	6.006	6.028	5.992	5.689	5.7	5.674	5.694	5.672	5.652	6.021	6.027	6.021
neg_1106	Alanylhydroxyproline	metab_6332	HMDB0028688	B(ii)	-	247.0936	0.7336	neg	M+FA-H	C8H14N2O4	0	36	0.170539936	76400-25-4	0.05996955	5.364	5.357	5.33	5.35	5.367	5.337	4.549	4.752	4.723	4.63	4.676	4.645	4.479	4.335	4.46	4.345	4.349	4.508	4.641	4.596	4.614	4.608	4.59	4.575	5.182	5.224	5.212	5.218	5.211	5.215	5.148	5.117	5.169
neg_1108	Malvidin 3-glucoside	metab_6333	HMDB0030777	B(ii)	C12140	528.0997	0.7336	neg	M+Cl	C23H25O12+	0	34.2	-8.810786854	7228-78-6	0.006881798	4.436	5.068	5.01	5.101	5.152	5.147	5.897	5.947	5.917	5.971	5.91	5.92	5.556	5.514	5.49	5.56	5.525	5.517	5.651	5.617	5.582	5.617	5.646	5.591	5.528	5.482	5.477	5.471	5.533	5.487	5.617	5.616	5.622
neg_1110	Cyclo(Ac-cys-asn-dmt-amf-gly-asp-cys)	metab_6336	HMDB0244566	B(ii)	-	850.2281	0.7336	neg	M-H2O-H	C34H47N9O12S3	0	55.8	-5.359230598	-	0.016031806	5.142	5.112	5.112	5.12	5.111	5.108	6.355	6.351	6.354	6.414	6.357	6.365	6.469	6.515	6.449	6.533	6.477	6.486	6.463	6.436	6.456	6.471	6.445	6.432	5.275	5.264	5.503	5.23	5.108	5.301	6.098	6.109	6.111
neg_1115	Hippuryl-L-lysine	metab_6340	HMDB0253017	B(ii)	-	342.1199	0.7416	neg	M+Cl	C15H21N3O4	0	80.8	-8.686534371	-	0.007776866	6.519	6.489	6.489	6.496	6.488	6.485	6.769	6.781	6.797	6.801	6.8	6.799	6.623	6.646	6.652	6.652	6.658	6.656	6.683	6.681	6.673	6.679	6.673	6.673	6.914	6.911	6.904	6.897	6.905	6.916	6.512	6.517	6.518
neg_1118	Stachyoside A	metab_6342	HMDB0039092	B(ii)	-	525.1867	0.7416	neg	M-H	C21H34O15	0	64.4	7.929800095	131862-10-7	0.043445834	4.932	4.902	4.902	4.909	4.901	4.898	5.437	5.511	5.486	5.48	5.525	5.495	5.275	5.258	5.34	5.342	5.343	5.375	5.405	5.391	5.361	5.393	5.426	5.425	5.699	5.713	5.698	5.7	5.72	5.759	4.957	4.924	4.957
neg_1122	Hispidin	metab_6346	HMDB0253181	B(ii)	-	291.0533	0.7495	neg	M+FA-H	C13H10O5	0	38	9.155188787	-	0.054305396	5.185	5.191	5.275	5.308	5.26	5.223	3.521	3.569	3.581	3.579	3.587	3.593	3.685	3.726	3.719	3.72	3.722	3.723	3.706	3.708	3.706	3.709	3.706	3.708	3.611	3.608	3.605	3.605	3.603	3.598	4.534	4.575	4.577
neg_1127	Gamma-Glutamylalanine	metab_6351	HMDB0036301;HMDB0006248	B(ii)	C03740	217.0827	0.7655	neg	M-H	C8H14N2O5	0	46.7	-1.266985087	5875-41-2	0.012753973	4.662	4.643	4.644	4.595	4.686	4.615	5.247	5.232	5.268	5.275	5.27	5.259	5.426	5.46	5.467	5.453	5.476	5.49	5.317	5.273	5.334	5.332	5.308	5.276	5.034	4.995	4.953	5.014	5.034	4.986	5.097	5.088	5.098
neg_1129	5-Aminovaleric Acid	metab_6353	HMDB0003355	B(i)	C00431	116.0711	0.7734	neg	M-H	C5H11NO2	91.3	0	-5.25095782	660-88-8	0.006175016	5.868	5.861	5.862	5.858	5.853	5.858	5.963	5.989	5.998	6.003	6.011	6	6.116	6.156	6.165	6.159	6.168	6.161	6.09	6.087	6.089	6.087	6.078	6.083	5.75	5.741	5.715	5.733	5.725	5.711	5.97	5.975	5.97
neg_1130	Succinic anhydride	metab_6355	HMDB0032523	B(ii)	C19524	145.0137	0.7734	neg	M+FA-H	C4H4O3	0	40.4	-5.4081453	108-30-5	0.001019148	6.854	6.877	6.885	6.882	6.88	6.885	7.274	7.301	7.305	7.309	7.306	7.309	7.124	7.157	7.17	7.165	7.167	7.165	7.145	7.14	7.121	7.118	7.135	7.132	5.76	5.769	5.724	5.822	5.819	5.792	7.004	7.004	7.003
neg_1136	Sinapoyl-(S)-malate	metab_6359	HMDB0304485	B(ii)	C02887	337.0587	0.7814	neg	M-H	C15H14O9-2	0	37.3	6.616389918	-	0.010837116	6.172	6.177	6.163	6.15	6.154	6.152	4.051	4.182	3.572	3.815	4.37	3.754	3.695	3.38	3.681	0.9067	2.056	1.945	3.999	3.608	3.987	1.781	3.617	3.524	5.184	5.202	5.13	5.212	5.178	5.155	5.712	5.711	5.703
neg_1149	Exherin	metab_6369	HMDB0252147	B(ii)	-	591.1797	0.8213	neg	M+Na-2H	C22H34N8O6S2	0	61.3	1.300523144	-	0.014359133	5.761	5.731	5.731	5.738	5.73	5.727	6.545	6.57	6.587	6.582	6.582	6.599	6.639	6.672	6.679	6.667	6.668	6.662	6.593	6.573	6.552	6.566	6.592	6.582	5.734	5.731	5.728	5.728	5.726	5.721	5.766	5.765	5.755
neg_1163	[(2S,3R,4R,5R)-5-(6-Aminopurin-9-yl)-3,4-dihydroxyoxolan-2-yl]methyl phosphono hydrogen phosphate	metab_6382	HMDB0247869	B(ii)	-	408.0123	0.8695	neg	M-H2O-H	C10H15N5O10P2	0	35.4	1.814656131	-	0.149040406	4.973	4.872	4.857	4.869	4.831	4.936	2.539	2.586	2.598	2.597	2.604	2.611	2.702	2.743	2.737	2.737	2.739	2.741	2.724	2.725	2.723	2.726	2.724	2.725	2.628	2.626	3.077	3.25	2.621	2.616	4.191	4.191	4.299
neg_1169	Alpha-Ketoglutarate cyanohydrin	metab_6386	HMDB0248224	B(ii)	-	166.9958	0.8855	neg	M+Na-2H	C5H6O5	0	40.5	-2.898627928	-	0.007366229	4.904	4.923	4.926	4.92	4.942	4.959	4.488	4.564	4.638	4.587	4.588	4.582	4.157	4.265	4.365	4.15	4.454	4.247	4.385	4.375	4.443	4.401	4.418	4.413	4.041	4.038	4.035	4.035	4.034	4.028	4.693	4.688	4.693
neg_1174	Glaucarubol 15-O-beta-D-glucopyranoside	metab_6390	HMDB0035909	B(ii)	-	593.1951	0.8935	neg	M+Cl	C26H38O13	0	39.8	-9.910960112	89202-77-7	0.019302769	4.791	4.761	4.761	4.768	4.76	4.757	5.457	5.527	5.538	5.548	5.575	5.561	6.09	6.118	6.113	6.138	6.093	6.138	6.109	6.082	6.095	6.116	6.119	6.118	4.899	4.768	4.793	4.758	4.844	4.78	5.515	5.515	5.529
neg_1176	(S)-Isowillardiine	metab_6392	HMDB0030376	B(ii)	C08289	244.0573	0.9013	neg	M+FA-H	C7H9N3O4	0	43.2	-0.935872448	21381-33-9	0.033553459	3.692	3.848	3.789	3.647	3.565	3.694	3.752	3.675	3.866	3.971	3.936	3.783	4.323	4.438	4.367	4.391	4.306	4.348	4.678	4.506	4.553	4.571	4.491	4.487	4.586	4.364	4.624	4.544	4.508	4.594	5.272	5.297	5.272
neg_1199	Amylopectin	metab_6414	HMDB0003255	B(ii)	C00317	827.2709	0.9567	neg	M-H	C30H52O26	0	63.8	4.214664319	9037-22-3	0.005641285	3.658	3.678	4.421	3.636	4.086	4.077	6.035	6.067	6.02	6.033	6.076	6.123	6.203	6.282	6.287	6.252	6.22	6.265	6.272	6.215	6.249	6.221	6.249	6.229	6.186	6.207	6.201	6.195	6.191	6.175	6.012	6.016	6.017
neg_1204	Guanine	metab_6421	PW_C000086;HMDB0000132;MJDBOTE0000457	B(i)	C00242	150.0415	0.9807	neg	M-H	C5H5N5O	96.1	0	-3.979008371	73-40-5	0.025210062	5.399	5.401	5.366	5.351	5.364	5.383	4.441	4.489	4.501	4.499	4.507	4.513	4.605	4.647	4.64	4.64	4.642	4.644	4.627	4.628	4.626	4.629	4.627	4.628	4.531	4.529	4.525	4.525	4.524	4.518	4.551	4.57	4.571
neg_1206	L-Dopa	metab_6423	HMDB0000181;PW_C000117	B(ii)	C00355	196.061	0.9887	neg	M-H	C9H11NO4	0	66.7	-2.633697635	59-92-7	0.00554294	0.6196	0.597	0.5969	0.6024	0.5962	0.5937	5.488	5.493	5.465	5.453	5.42	5.478	5.314	5.335	5.381	5.415	5.421	5.374	5.227	5.309	5.122	5.139	5.242	5.214	6.308	6.31	6.293	6.294	6.31	6.307	5.568	5.566	5.571
neg_1208	Uridine Diphosphate Glucuronic Acid	metab_6425	HMDB0000935;PW_C000746	B(i)	C00167	579.0287	0.9887	neg	M-H	C15H22N2O18P2	80.6	0	2.948814477	2616-64-0	0.024832831	5	4.926	4.859	5.051	4.727	4.819	4.332	4.878	4.439	4.559	4.669	4.536	4.007	4.455	4.041	4.198	4.044	4.199	4.795	5.088	4.757	4.767	4.894	4.853	5.332	5.316	5.158	5.339	5.318	5.173	5.083	5.082	5.063
neg_1211	4-Methylbenzoic Acid	metab_6428	HMDB0029635	B(i)	C01454	135.0445	0.9966	neg	M-H	C8H8O2	60.7	0	-4.600819938	99-94-5	0.053425079	2.521	2.491	2.491	2.498	2.565	2.486	3.146	3.046	2.463	2.462	3.077	3.01	2.693	2.609	2.602	2.628	2.604	2.606	2.589	3.194	2.588	3.022	2.589	2.591	4.931	4.918	4.932	4.892	4.927	4.971	3.625	3.623	3.583
neg_1212	(2s,3r,4s,5r)-3,4,5-Trihydroxy-6-oxopiperidine-2-carboxylic acid	metab_6429	HMDB0242545	B(ii)	-	236.0425	0.9966	neg	M+FA-H	C6H9NO6	0	40.8	7.034705874	-	0.000772636	5.613	5.926	5.986	5.995	6.032	6.027	6.117	6.162	6.18	6.178	6.207	6.182	5.658	5.699	5.717	5.688	5.7	5.697	5.91	5.915	5.904	5.905	5.919	5.925	5.681	5.7	5.708	5.68	5.698	5.694	6.018	6.019	6.019
neg_1218	Acipimox	metab_6435	HMDB0247941	B(ii)	-	153.0299	1.0124	neg	M-H	C6H6N2O3	0	36.7	-4.002604949	-	0.017240928	4.738	4.71	4.622	4.711	4.637	4.661	2.881	2.928	2.94	2.938	3.202	2.952	3.044	3.085	3.079	3.079	3.081	3.083	3.066	3.067	3.065	3.068	3.066	3.067	2.97	2.968	2.991	3.003	3.395	3.32	4.054	4.066	4.067
neg_1219	3'-Adenylic Acid	metab_6436	HMDB0003540;HMDB0258140	B(i)	C01367	346.0563	1.0124	neg	M-H	C10H14N5O7P	84.1	0	1.443820112	84-21-9	0.007700075	7.343	7.322	7.302	7.305	7.304	7.315	6.873	6.908	6.916	6.924	6.948	6.931	6.972	7.006	7.022	7.001	7.009	7.021	6.75	6.746	6.75	6.747	6.745	6.757	6.548	6.551	6.56	6.553	6.56	6.549	7.042	7.041	7.047
neg_1223	Methionyl-Methionine	metab_6441	HMDB0028979	B(ii)	-	315.0587	1.0283	neg	M+Cl	C10H20N2O3S2	0	41.9	-7.842368598	-	0.01300821	1.868	3.339	4.132	4.087	4.188	4.331	6.34	6.367	6.386	6.386	6.395	6.389	6.521	6.55	6.574	6.56	6.569	6.567	6.7	6.689	6.686	6.686	6.695	6.687	6.634	6.632	6.622	6.626	6.623	6.621	5.633	5.622	5.623
neg_1226	N-acetylaspartate	metab_6444	HMDB0000812	B(i)	C01042	174.0403	1.0443	neg	M-H	C6H9NO5	71.1	0	-3.117520891	997-55-7	0.011507915	5.732	5.704	5.693	5.696	5.692	5.694	3.901	3.753	3.902	3.799	3.71	3.889	3.58	3.296	3.361	3.698	3.661	3.452	3.882	3.908	3.843	3.812	3.773	3.712	5.571	5.561	5.552	5.554	5.561	5.557	5.325	5.316	5.325
neg_1227	N-(2,6-Difluorophenyl)-2-oxoglycyl-N-((1S)-1-(carboxymethyl)-2-oxo-3-(2,3,5,6-tetrafluorophenoxy)propyl)-L-alaninamide	metab_6445	HMDB0259684	B(ii)	-	530.0802	1.0443	neg	M-H2O-H	C22H17F6N3O7	0	63.7	1.775570955	-	0.013372509	2.143	4.345	4.75	4.74	4.923	4.98	5.787	5.828	5.832	5.839	5.879	5.87	5.833	5.851	5.898	5.882	5.869	5.87	5.821	5.837	5.84	5.808	5.89	5.875	6.173	6.171	6.156	6.15	6.166	6.168	5.129	5.118	5.119
neg_1231	2-Furoic Acid	metab_6449	HMDB0000617;MJDBOTE0000456	B(i)	C01546	111.0082	1.0602	neg	M-H	C5H4O3	91.1	0	-5.438304263	88-14-2	0.004577878	5.349	5.305	5.313	5.313	5.307	5.307	6.662	6.68	6.699	6.702	6.7	6.703	6.686	6.708	6.725	6.723	6.725	6.727	6.574	6.573	6.577	6.566	6.568	6.574	5.167	5.153	5.154	5.168	5.156	5.133	6.453	6.453	6.456
neg_1235	Bis(carboxyethyl)carboxyfluorescein acetoxymethyl ester	metab_6453	HMDB0244423;HMDB0249256	B(ii)	-	627.088	1.0679	neg	M+Cl	C30H24O13	0	38.8	-5.245501281	-	0.017019975	6.107	6.092	6.069	6.054	6.088	6.094	5.362	5.41	5.422	5.42	5.428	5.434	5.526	5.567	5.56	5.561	5.563	5.564	5.547	5.549	5.547	5.55	5.547	5.549	5.452	5.449	5.446	5.446	5.444	5.439	5.485	5.471	5.473
neg_1238	Hibifolin	metab_6455	HMDB0253170	B(ii)	-	539.0682	1.0757	neg	M+FA-H	C21H18O14	0	37	0.775603524	-	0.017254164	3.445	3.415	3.415	3.423	3.414	3.411	5.969	5.98	6.036	6.032	6.024	6.048	6.062	6.075	6.051	6.093	6.092	6.093	6.048	6.015	6.037	6.04	6.015	6.036	3.418	3.415	3.412	3.412	3.621	3.405	6.034	6.046	6.047
neg_1241	GDP-L-fucose	metab_6459	HMDB0001095;PW_C000861	B(i)	C00325	588.0765	1.1076	neg	M-H	C16H25N5O15P2	82.1	0	2.670740436	15839-70-0	0.033985697	5.425	5.281	5.368	5.441	5.461	5.419	5.388	5.463	5.464	5.448	5.545	5.467	4.582	4.632	4.997	4.59	4.621	4.831	5.341	5.325	5.299	5.245	5.292	5.109	5.601	5.592	5.667	5.617	5.618	5.678	5.417	5.417	5.442
neg_1244	2-carboxy-L-xylonolactone	metab_6461	HMDB0304063	B(ii)	-	381.0306	1.1234	neg	2M-H	C6H7O7-	0	56.3	-1.260501088	-	0.030723926	4.729	4.699	4.699	4.707	4.698	4.695	6.654	6.683	6.696	6.696	6.703	6.7	6.688	6.705	6.717	6.71	6.732	6.716	6.672	6.676	6.673	6.656	6.673	6.678	4.86	4.796	4.754	4.83	4.695	4.723	5.497	5.497	5.474
neg_1245	L-Glutamic acid 5-phosphate	metab_6462	HMDB0001228	B(ii)	C03287	226.0119	1.1314	neg	M-H	C5H10NO7P	0	33	-1.179073678	13254-53-0	0.028989974	4.815	4.728	4.745	4.748	4.765	4.718	2.807	2.855	2.867	2.865	2.873	3.021	2.971	3.012	3.257	3.006	3.124	3.009	2.992	2.994	2.992	2.995	2.992	2.994	3.38	3.273	2.962	2.891	2.889	3.142	3.654	3.632	3.654
neg_1247	D-Ribulose 5-Phosphate	metab_6464	PW_C000479;HMDB0000618	B(i)	C00199	211.001	1.1393	neg	M-H2O-H	C5H11O8P	54.6	0	-1.43112771	551-85-9;4151-19-3	0.010385926	5.967	5.918	5.916	5.921	5.91	5.909	5.223	5.28	5.27	5.274	5.3	5.275	5.203	5.206	5.189	5.216	5.222	5.215	5.227	5.216	5.14	5.195	5.226	5.231	5.677	5.676	5.662	5.672	5.662	5.661	5.696	5.696	5.704
neg_1257	2'-Fluoro-2',3'-dideoxyinosine	metab_6474	HMDB0245537	B(ii)	-	275.0585	1.1792	neg	M+Na-2H	C10H11FN4O3	0	34.9	9.199173045	-	0.051323518	4.892	4.862	4.862	4.87	4.861	4.858	4.843	4.899	4.876	4.946	4.95	4.914	5.097	5.138	5.169	5.189	5.204	5.171	5.098	5.041	5.128	5.037	5.029	5.031	4.865	4.863	4.859	4.859	4.858	4.852	4.886	4.885	4.923
neg_1258	(2,6-Dioxo-3H-purin-9-yl) pyridine-3-carboxylate	metab_6475	HMDB0242495	B(ii)	-	318.0459	1.1792	neg	M+FA-H	C11H7N5O4	0	39	-7.783913378	-	0.058263884	3.377	3.371	3.899	4.021	4.021	4.134	4.691	4.682	4.669	4.619	4.456	4.797	4.889	4.792	4.815	4.842	4.776	4.816	4.754	4.799	4.846	4.786	4.845	4.854	5.192	5.18	5.106	5.141	5.171	5.159	3.37	3.414	3.371
neg_1259	Columbianadin	metab_6476	HMDB0250407	B(ii)	-	365.0801	1.1792	neg	M+K-2H	C19H20O5	0	38.3	1.31240855	-	0.114767799	3.624	3.594	3.594	3.601	3.593	3.59	3.507	3.554	3.566	3.565	3.573	3.579	4.202	3.999	3.705	3.792	3.821	3.764	3.692	3.722	3.691	4.085	3.851	4.042	5.02	5.023	4.951	5.033	5.019	5.06	3.699	3.616	3.711
neg_1263	2'-Deoxyadenosine 5'-phosphate	metab_6481	HMDB0000905	B(i)	C00360	330.0614	1.1872	neg	M-H	C10H14N5O6P	96.5	0	1.399058394	653-63-4	0.002111999	6.05	6.017	6.006	6	6.005	6.018	4.43	4.439	4.427	4.098	4.177	4.37	4.713	4.809	4.697	4.701	4.699	4.616	4.721	4.717	4.632	4.61	4.635	4.694	5.253	5.261	5.269	5.245	5.242	5.272	5.516	5.516	5.515
neg_1269	Homocarnosine	metab_6486	HMDB0000745	B(ii)	C00884	285.1208	1.2031	neg	M+FA-H	C10H16N4O3	0	51.3	1.389536419	3650-73-5	0.005806493	5.642	5.482	5.463	5.482	5.464	5.473	5.262	5.309	5.321	5.32	5.328	5.334	5.426	5.467	5.46	5.46	5.463	5.464	5.447	5.449	5.446	5.45	5.447	5.449	5.351	5.349	5.346	5.346	5.344	5.339	5.372	5.375	5.377
neg_1275	1-O-Sinapoyl-beta-D-glucose	metab_6492	HMDB0302379	B(ii)	C01175	423.0669	1.2111	neg	M+K-2H	C17H22O10	0	34.6	-7.847550729	-	0.03265171	3.738	3.194	3.486	3.701	3.193	3.523	4.698	4.716	4.689	4.709	4.68	4.747	5.245	5.292	5.334	5.3	5.298	5.311	5.051	5.062	5.046	5.037	4.986	5.091	3.197	3.194	3.191	3.191	3.189	3.184	4.756	4.755	4.779
neg_1276	Fructosamine	metab_6493	HMDB0002030	B(ii)	-	160.061	1.219	neg	M-H2O-H	C6H13NO5	0	37.6	-3.133372859	4429-4-3	0.005460681	5.354	5.321	5.339	5.323	5.311	5.314	4.288	4.277	4.307	4.205	4.326	4.3	4.346	4.377	4.426	4.459	4.408	4.473	4.402	4.411	4.436	4.407	4.463	4.474	4.852	4.813	4.809	4.811	4.845	4.836	4.973	4.977	4.978
neg_1278	Imidazoleacetic acid riboside	metab_6495	HMDB0002331	B(ii)	C05131	279.0601	1.219	neg	M+Na-2H	C10H14N2O6	0	38.2	1.020578155	29605-99-0	0.014785047	5.722	5.686	5.666	5.679	5.662	5.691	4.858	4.873	4.894	4.918	4.918	4.912	5.14	5.176	5.199	5.175	5.156	5.147	4.997	4.983	4.95	4.93	4.975	4.968	4.733	4.772	4.738	4.669	4.752	4.713	5.204	5.215	5.216
neg_1282	Deoxyribose	metab_6500	HMDB0245099;HMDB0003224	B(i)	C01801	133.05	1.227	neg	M-H	C5H10O4	72.4	0	-4.723218124	533-67-5	0.010998094	4.778	4.73	4.719	4.717	4.695	4.724	5.176	5.239	5.231	5.236	5.247	5.227	5.375	5.405	5.423	5.425	5.42	5.435	5.44	5.441	5.439	5.446	5.433	5.442	5	4.98	4.968	4.943	4.966	4.991	5.218	5.225	5.226
neg_1293	N-Acetyl-L-methionine	metab_6511	HMDB0011745	B(ii)	C02712	236.0599	1.243	neg	M+FA-H	C7H13NO3S	0	35.7	0.566080376	65-82-7	0.005780143	3.701	3.451	3.732	3.69	3.948	3.625	5.228	5.302	5.286	5.29	5.297	5.277	5.729	5.774	5.782	5.767	5.782	5.771	5.713	5.706	5.712	5.706	5.703	5.71	5.425	5.398	5.433	5.434	5.429	5.41	5.459	5.464	5.46
neg_1296	(S)-a-Amino-2,5-dihydro-5-oxo-4-isoxazolepropanoic acid N2-glucoside	metab_6514	HMDB0029404	B(ii)	-	333.0945	1.251	neg	M-H	C12H18N2O9	0	33.2	1.725568125	29790-46-3	0.015115896	5.213	5.108	5.054	5.043	4.99	4.978	5.421	5.451	5.476	5.508	5.481	5.509	5.85	5.871	5.918	5.926	5.931	5.925	5.872	5.87	5.862	5.876	5.87	5.882	5.65	5.63	5.609	5.61	5.614	5.616	5.729	5.716	5.724
neg_1298	8-Hydroxyguanosine	metab_6516	HMDB0002044	B(ii)	-	280.0691	1.259	neg	M-H2O-H	C10H13N5O6	0	38.1	1.295630882	3868-31-3	0.042485473	4.914	4.949	4.794	4.942	4.998	4.928	4.051	3.985	3.893	3.789	4.022	3.828	3.268	3.176	3.179	3.243	3.273	3.173	3.625	3.792	3.202	3.375	3.827	3.853	4.055	3.834	4.172	4.058	4.158	4.13	4.565	4.532	4.564
neg_13	L-Glutamine	metab_6518	HMDB0000641;PW_C000500;HMDB0003423;MJDBOTE0000775	B(i)	C00064	145.0614	0.5597	neg	M-H, M+K-2H, M-H2O-H	C5H10N2O3	65.1	0	-3.478697369	5959-95-5;56-85-9	0.008467837	6.759	6.731	6.719	6.726	6.723	6.723	7.039	7.063	7.076	7.084	7.093	7.083	7.164	7.192	7.2	7.191	7.201	7.195	6.968	6.95	6.96	6.964	6.959	6.958	6.485	6.484	6.469	6.477	6.48	6.484	6.915	6.914	6.921
neg_1306	Lipoamide	metab_6526	HMDB0304823;HMDB0000962;LMFA08010006;PW_C000769	B(ii)	C00248	469.1352	1.291	neg	2M+Hac-H	C8H15NOS2	0	51.4	5.787792492	940-69-2	0.002498193	4.934	4.917	4.952	4.985	4.968	4.954	3.274	3.191	3.642	3.495	3.431	3.92	3.966	4.31	4.052	4.266	4.226	4.101	4.19	4.394	3.998	4.124	3.955	4.227	5.74	5.691	5.731	5.737	5.743	5.741	4.739	4.738	4.737
neg_1309	Gamma-Glutamyl-2-aminobutyrate	metab_6529	HMDB0242176;HMDB0240645	B(ii)	-	266.0674	1.315	neg	M+Cl	C9H15N2O5-	0	32.3	-0.239618083	16869-42-4	0.006893694	3.691	3.803	3.874	3.732	3.783	3.638	6.132	6.16	6.155	6.147	6.152	6.179	5.937	5.971	6.003	5.982	5.984	5.956	5.855	5.883	5.813	5.805	5.861	5.84	5.739	5.728	5.723	5.733	5.727	5.73	5.854	5.86	5.855
neg_1315	1,2-Dehydrosalsolinol	metab_6533	HMDB0012490	B(ii)	-	222.0771	1.331	neg	M+FA-H	C10H11NO2	0	69.4	-0.718956978	4602-81-7	0.009846119	3.886	3.857	3.842	3.837	3.651	3.711	5.517	5.563	5.549	5.53	5.543	5.557	5.31	5.346	5.363	5.376	5.375	5.36	5.262	5.293	5.225	5.25	5.28	5.254	5.187	5.175	5.181	5.174	5.196	5.168	5.249	5.248	5.241
neg_1319	2-Aminomuconic acid	metab_6537	HMDB0001241	B(ii)	C02220	359.0739	1.347	neg	2M+FA-H	C6H7NO4	0	44.7	2.249204608	4548-99-6	0.001447935	6.81	6.786	6.79	6.792	6.781	6.791	5.812	5.834	5.851	5.847	5.851	5.85	5.775	5.796	5.815	5.809	5.814	5.811	5.538	5.542	5.502	5.507	5.518	5.548	4.389	4.267	4.363	4.528	4.328	4.243	6.277	6.277	6.276
neg_1325	Fenoxaprop	metab_6543	HMDB0252210	B(ii)	-	354.0135	1.371	neg	M+Na-2H	C16H12ClNO5	0	32.4	-4.610899196	-	0.002226805	2.78	2.75	2.75	2.757	2.749	3.352	5.001	4.978	5.058	5.029	5.074	5.014	4.779	4.835	4.843	4.775	4.753	4.823	4.825	4.787	4.815	4.868	4.785	4.865	5.551	5.548	5.519	5.527	5.539	5.535	5.158	5.158	5.16
neg_1330	Tetrahydrodipicolinate	metab_6549	HMDB0012289	B(ii)	C03972	152.0346	1.395	neg	M-H2O-H	C7H9NO4	0	33.5	-4.344503607	4226-22-6	0.010971791	5.157	5.174	5.11	5.15	5.105	5.137	4.958	4.987	4.989	4.969	4.985	5.002	5.051	5.024	5.092	5.085	5.075	5.062	5.008	4.99	4.981	4.995	5	5.011	4.989	4.98	4.992	4.995	4.992	5.006	5.01	5.01	5.018
neg_1331	2-(3,4-Dihydroxybenzoyloxy)-4,6-dihydroxybenzoate	metab_6550	HMDB0059651	B(ii)	C04524	342.988	1.395	neg	M+K-2H	C14H10O8	0	49.2	5.869677858	-	0.010846583	6.13	6.137	6.148	6.157	6.154	6.159	5.571	5.583	5.598	5.592	5.585	5.626	5.554	5.568	5.561	5.567	5.565	5.555	5.51	5.512	5.508	5.514	5.489	5.542	5.718	5.733	5.717	5.737	5.728	5.721	5.735	5.742	5.743
neg_1332	(1Ar,2Z,4E,14R,15aR)-8-chloro-9,11-dihydroxy-14-methyl-15,15a-dihydro-1aH-benzo[c]oxireno[2,3-k][1]oxacyclotetradecine-6,12(7H,14H)-dione	metab_6551	HMDB0242304	B(ii)	-	385.0447	1.395	neg	M+Na-2H	C18H17ClO6	0	61.7	-3.694252277	-	0.013756587	5.561	5.545	5.546	5.594	5.571	5.572	5.091	5.161	5.09	5.14	5.116	5.109	4.752	4.754	4.813	4.794	4.845	4.845	4.965	5.012	4.975	4.933	4.967	4.989	3.355	3.597	3.737	3.703	3.643	3.934	5.161	5.16	5.15
neg_1338	Imidazolelactic acid	metab_6556	HMDB0002320	B(ii)	C05132	311.1001	1.427	neg	2M-H	C6H8N2O3	0	63.6	1.103541793	876-19-7	0.184443656	5.507	5.442	5.408	5.403	5.37	5.379	1.143	1.187	1.199	1.197	1.205	1.21	1.297	1.336	1.33	1.482	1.332	2.722	1.318	1.319	1.317	1.32	1.318	1.319	3.656	3.893	3.739	3.865	3.98	3.965	3.603	3.754	3.748
neg_134	Leonuriside A	metab_6558	HMDB0031721	B(ii)	-	369.0574	0.504	neg	M+Na-2H, M+K-2H	C14H20O9	0	52.5	-5.821126515	121748-12-7	0.041113973	3.977	4.209	4.388	4.177	4.324	4.435	5.252	5.304	5.315	5.336	5.325	5.314	5.33	5.358	5.4	5.397	5.39	5.411	5.426	5.447	5.429	5.442	5.423	5.414	5.618	5.675	5.702	5.608	5.608	5.631	4.989	5.02	4.989
neg_1348	Oxytetracycline	metab_6565	HMDB0014733;LMPK07000005;PW_C009084;MJDBOTE0001422	B(ii)	C06624	495.1189	1.443	neg	M+Cl	C22H24N2O9	0	52.6	2.856179432	79-57-2	0.025412653	5.758	5.708	5.655	5.684	5.673	5.68	4.844	4.909	4.979	4.91	4.952	4.902	4.77	4.764	4.723	4.75	4.812	4.852	4.417	4.485	4.659	4.502	4.521	4.568	5.138	5.114	5.086	5.132	5.181	5.146	5.23	5.23	5.211
neg_1358	Tazobactam	metab_6575	HMDB0015544	B(ii)	C07771	281.0363	1.5151	neg	M-H2O-H	C10H12N4O5S	0	41.7	4.395110738	89786-04-9	0.015849872	5.993	5.965	5.944	5.963	5.941	5.95	5.758	5.781	5.778	5.772	5.8	5.806	5.846	5.857	5.871	5.869	5.901	5.879	5.792	5.782	5.756	5.785	5.778	5.775	5.753	5.734	5.728	5.739	5.748	5.736	5.826	5.815	5.827
neg_1360	6-Hydroxy-R-acenocoumarol	metab_6578	HMDB0060882	B(ii)	-	414.0853	1.5231	neg	M+FA-H	C19H15NO7	0	65.5	6.168914344	-	0.019308927	5.056	5.029	5.082	5.084	5.024	5.103	5.799	5.804	5.82	5.812	5.836	5.826	5.859	5.88	5.877	5.871	5.891	5.872	5.701	5.685	5.674	5.686	5.676	5.71	6.351	6.347	6.342	6.335	6.366	6.342	5.959	5.964	5.947
neg_1377	Salicin	metab_6595	HMDB0003546	B(ii)	C01451	331.1041	1.6062	neg	M+FA-H	C13H18O7	0	42.8	2.278867533	138-52-3	0.00598511	0.1526	0.144	0.1439	0.146	0.1437	0.1427	5.376	5.389	5.431	5.416	5.413	5.411	6.293	6.299	6.318	6.309	6.325	6.323	6.262	6.268	6.249	6.263	6.267	6.264	5.635	5.626	5.604	5.608	5.641	5.624	5.684	5.679	5.679
neg_1378	Nicotinamide riboside	metab_6596	PW_C000681;HMDB0000855	B(ii)	C03150	236.0791	1.6123	neg	M-H2O-H	C11H15N2O5+	0	52.9	-4.454067338	1341-23-7	0.007080667	4.959	4.928	4.915	4.916	4.892	4.931	5.069	5.078	5.082	5.114	5.116	5.11	5.158	5.148	5.162	5.172	5.18	5.18	5.19	5.189	5.187	5.211	5.207	5.194	5.346	5.345	5.343	5.34	5.357	5.336	5.12	5.12	5.125
neg_1381	Benzoyl glucuronide (Benzoic acid)	metab_6600	HMDB0010324	B(ii)	-	335.0181	1.6279	neg	M+K-2H	C13H14O8	0	38.6	2.036914761	19237-53-7	0.020830008	2.679	2.649	2.649	2.657	2.648	2.645	5.725	5.732	5.762	5.761	5.727	5.741	5.349	5.359	5.361	5.382	5.397	5.381	5.428	5.449	5.385	5.405	5.419	5.42	4.244	4.118	4.161	4.381	4.41	4.29	4.873	4.857	4.857
neg_1387	Nitrofurazone	metab_6606	HMDB0014480	B(ii)	C08042	179.0206	1.669	neg	M-H2O-H	C6H6N4O4	0	38	-2.269287881	59-87-0	0.014041584	5.458	5.56	5.557	5.565	5.554	5.58	6.125	6.137	6.173	6.173	6.168	6.16	5.733	5.736	5.738	5.745	5.756	5.756	5.855	5.859	5.84	5.86	5.853	5.854	5.084	5.076	5.057	5.051	5.068	5.067	5.718	5.707	5.708
neg_1389	Trans-4-Carboxymethylenebut-2-en-4-olide	metab_6608	HMDB0060518	B(ii)	C12838	279.0163	1.669	neg	2M-H	C6H4O4	0	45.6	6.083097837	-	0.007776523	6.494	6.489	6.489	6.491	6.485	6.498	6.695	6.692	6.725	6.724	6.713	6.714	6.819	6.835	6.824	6.838	6.845	6.827	6.808	6.817	6.796	6.818	6.806	6.831	6.531	6.535	6.522	6.519	6.539	6.519	6.604	6.608	6.602
neg_1395	2,5-Dioxopyrrolidin-1-yl 2-(acetylthio)acetate	metab_6615	HMDB0247382	B(ii)	-	276.0179	1.6791	neg	M+FA-H	C8H9NO5S	0	51.8	-1.860694709	-	0.018716576	4.837	4.708	4.577	4.614	4.682	4.65	4.766	4.748	4.814	4.643	4.773	4.738	4.847	4.887	4.819	4.981	4.988	4.8	4.907	4.746	4.869	4.928	4.902	4.727	4.597	4.677	4.597	4.612	4.637	4.555	4.765	4.751	4.752
neg_1400	O-Succinyl-L-homoserine	metab_6622	HMDB0255868	B(ii)	C01118	218.0669	1.6923	neg	M-H	C8H13NO6	0	48.6	-0.645196392	1492-23-5	0.014714673	4.166	4.08	3.91	3.934	3.883	3.997	4.914	4.908	4.956	4.942	4.992	4.955	5.285	5.311	5.314	5.361	5.338	5.318	5.254	5.248	5.225	5.294	5.321	5.256	4.742	4.801	4.754	4.778	4.799	4.741	4.991	4.979	4.98
neg_1401	4-Hydroxy-8-methoxy-2H-furo[2,3-h]-1-benzopyran-2-one	metab_6623	HMDB0032659	B(ii)	-	268.9875	1.6969	neg	M+K-2H	C12H8O5	0	57.9	7.219697718	196503-96-5	0.003723238	5.174	5.16	5.182	5.177	5.178	5.181	5.529	5.523	5.572	5.566	5.564	5.551	5.712	5.739	5.722	5.733	5.754	5.725	5.69	5.721	5.69	5.711	5.7	5.718	5.34	5.343	5.324	5.318	5.34	5.31	5.352	5.355	5.354
neg_1413	Isoxanthopterin	metab_6636	HMDB0000704	B(i)	C03975	178.0366	1.7431	neg	M-H	C6H5N5O2	83.8	0	-2.251072013	529-69-1	0.008942774	6.049	6.086	6.092	6.086	6.081	6.098	6.355	6.366	6.405	6.409	6.4	6.385	6.43	6.445	6.433	6.439	6.453	6.455	6.378	6.389	6.369	6.39	6.385	6.373	6.091	6.083	6.085	6.078	6.081	6.076	6.272	6.264	6.266
neg_1434	5-(2'-Carboxyethyl)-4,6-Dihydroxypicolinate	metab_6658	HMDB0006794	B(ii)	C05655	272.0404	1.824	neg	M+FA-H	C9H9NO6	0	71.6	-3.471068633	-	0.003539454	4.996	4.965	4.965	4.931	4.888	4.984	2.506	2.553	2.565	2.564	2.572	2.578	2.669	2.711	2.704	2.704	2.707	2.708	2.691	2.693	2.69	2.693	2.691	2.693	2.596	2.593	2.59	2.59	2.942	3.121	4.778	4.777	4.775
neg_1440	6-Hydroxy-1H-indole-3-acetamide	metab_6664	HMDB0031173	B(ii)	-	235.0725	1.8356	neg	M+FA-H	C10H10N2O2	0	44.8	0.108498501	192184-73-9	0.00614239	4.843	4.735	4.704	4.656	4.643	4.66	4.17	4.269	4.248	4.401	4.3	4.326	4.785	4.856	4.849	4.784	4.824	4.853	4.718	4.802	4.803	4.772	4.746	4.76	5.275	5.271	5.304	5.283	5.254	5.284	4.919	4.917	4.922
neg_1446	Tiglic acid	metab_6670	LMFA01020030;HMDB0001470	B(i)	C08279	99.0444	1.8436	neg	M-H	C5H8O2	35.5	0	-7.433664331	80-59-1	0.002700405	3.836	3.866	3.844	3.814	3.8	3.898	4.563	4.62	4.626	4.692	4.644	4.622	4.442	4.495	4.504	4.414	4.471	4.495	4.453	4.533	4.505	4.526	4.534	4.54	4.299	4.268	4.303	4.281	4.295	4.28	4.322	4.32	4.321
neg_1447	Adipic Acid	metab_6671	LMFA01170048;HMDB0000448	B(i)	C06104	145.0501	1.8436	neg	M-H	C6H10O4	37.9	0	-3.76778973	124-04-9	0.002472368	5.938	5.904	5.894	5.902	5.879	5.881	6.014	6.033	6.064	6.081	6.034	6.052	5.626	5.647	5.644	5.647	5.65	5.649	5.752	5.761	5.696	5.733	5.743	5.725	5.895	5.89	5.909	5.905	5.892	5.891	5.956	5.954	5.955
neg_1458	Naphthionic acid	metab_6683	HMDB0255449	B(ii)	-	668.0782	1.8522	neg	3M-H	C10H9NO3S	0	44.3	-8.110770895	-	0.003568331	6.932	6.908	6.916	6.906	6.894	6.884	3.462	3.346	3.651	3.532	3.323	3.252	3.145	3.519	3.428	3.388	3.182	3.183	3.167	3.168	3.307	3.169	3.313	3.168	4.606	4.691	4.721	4.53	4.686	4.701	6.543	6.542	6.54
neg_1471	1,3,5-Triazine-2,4(1H,3H)-dione	metab_6697	HMDB0244186	B(ii)	-	112.0146	1.9613	neg	M-H	C3H3N3O2	0	31.6	-5.824360385	-	0.003668881	4.439	4.431	4.445	4.399	4.414	4.392	2.676	2.896	2.587	1.964	3.072	2.75	2.78	2.609	2.901	2.912	3.016	2.838	2.924	2.879	3.379	3.208	2.997	2.954	1.872	1.869	1.866	1.866	2.109	1.859	4.641	4.643	4.644
neg_1476	4-Hydroxy-6-methyl-3-(1H-pyrazol-3-yl)-2H-pyran-2-one	metab_6702	HMDB0246447	B(ii)	-	213.0263	1.9613	neg	M+Na-2H	C9H8N2O3	0	40.3	-9.793685514	-	0.005316774	5.366	5.322	5.329	5.284	5.28	5.299	3.963	4.039	4.255	4.289	4.318	4.165	4.479	4.457	4.497	4.505	4.569	4.525	4.629	4.501	4.671	4.667	4.581	4.655	4.228	4.249	4.253	4.315	4.221	4.296	5.687	5.684	5.688
neg_1477	Gamma-Glutaminyl-4-hydroxybenzene	metab_6703	HMDB0029451	B(ii)	-	219.0773	1.9613	neg	M-H2O-H	C11H14N2O4	0	52.9	-0.875715856	30382-24-2	0.010794205	5.646	5.506	5.474	5.485	5.463	5.46	4.822	4.864	4.902	4.894	4.899	4.905	5.009	5.037	5.057	5.022	5.031	5.101	5.017	4.98	5.051	5.076	5.025	5.046	4.934	4.936	4.971	4.951	4.914	4.931	5.636	5.636	5.644
neg_1478	(S,S)-Nt-Histidinylalanine	metab_6704	HMDB0040248	B(ii)	-	223.0833	1.9613	neg	M-H2O-H	C9H14N4O4	0	45.1	-1.378982148	65428-77-5	0.005729007	4.72	4.634	4.548	4.568	4.54	4.558	3.416	3.476	3.582	3.743	3.784	3.745	3.88	3.737	3.81	3.849	4.082	3.917	3.604	3.493	3.934	3.879	3.551	3.507	3.113	2.721	2.881	2.766	2.716	2.79	4.893	4.896	4.898
neg_1498	6-[3-(2-carboxyeth-1-en-1-yl)phenoxy]-3,4,5-trihydroxyoxane-2-carboxylic acid	metab_6726	HMDB0127983	B(ii)	-	361.0561	1.9693	neg	M+Na-2H	C15H16O9	0	32.6	5.762960868	-	0.011593246	5.209	5.201	5.197	5.179	5.167	5.166	3.899	4.09	4.181	4.139	3.928	3.978	3.477	3.899	3.37	3.907	3.837	3.738	4.091	3.866	3.986	3.952	3.693	3.417	4.687	4.702	4.682	4.722	4.67	4.682	4.899	4.891	4.9
neg_15	Glutamylhistidine	metab_6728	HMDB0028821	B(ii)	-	283.105	0.5753	neg	M-H, M+FA-H, M-H2O-H	C11H16N4O5	0	71.2	0.706763072	21435-29-0	0.007452575	5.3	5.284	5.241	5.224	5.222	5.271	5.283	5.351	5.316	5.341	5.383	5.361	5.439	5.418	5.452	5.417	5.354	5.43	5.574	5.567	5.498	5.535	5.54	5.571	6.254	6.246	6.233	6.244	6.242	6.249	5.569	5.563	5.564
neg_1528	Trioxsalen	metab_6760	HMDB0015575	B(ii)	C09314	263.0501	2.0093	neg	M+Cl	C14H12O3	0	32.7	8.790250753	3902-71-4	0.006694868	5.448	5.415	5.404	5.423	5.405	5.38	4.835	4.882	4.894	4.893	4.901	4.907	4.999	5.04	5.033	5.033	5.036	5.037	5.02	5.022	5.019	5.023	5.02	5.022	4.924	4.942	4.957	4.966	4.944	4.963	4.997	5.003	4.998
neg_1530	Furylacryloylalanyllysine	metab_6763	HMDB0247373	B(ii)	-	372.1306	2.018	neg	M+Cl	C16H23N3O5	0	43.2	-7.666948285	-	0.016112074	0.4349	0.4162	0.4161	0.4207	0.4155	0.4135	4.626	4.608	4.706	4.684	4.694	4.662	4.986	4.996	5.015	5.003	5.016	4.997	5.444	5.404	5.362	5.403	5.423	5.403	5.163	5.18	5.16	5.174	5.184	5.132	4.847	4.834	4.836
neg_154	S-Nitrosoglutathione	metab_6773	HMDB0257412;HMDB0004645	B(ii)	-	317.0551	0.5906	neg	M-H2O-H, 2M-H	C10H16N4O7S	0	36.9	-3.118626251	57564-91-7	0.001746817	6.606	6.575	6.574	6.561	6.56	6.568	4.834	4.938	5.025	4.976	5.04	4.913	4.967	4.931	5.061	4.985	5.069	4.991	4.976	4.838	5.081	5.051	5.083	5.013	5.94	5.932	5.947	5.918	5.925	5.908	6.415	6.415	6.416
neg_1542	Glycyl-L-Tyrosine	metab_6776	HMDB0028853	B(i)	-	237.0881	2.0542	neg	M-H	C11H14N2O4	37.9	0	0.148642245	658-79-7	0.016509169	4.685	4.676	4.692	4.691	4.656	4.658	4.241	4.344	4.315	4.339	4.368	4.285	3.903	4.025	3.971	4	3.86	3.914	3.963	4.003	3.931	4.031	3.971	4.033	5.075	5.082	5.096	5.107	5.102	5.064	4.703	4.702	4.69
neg_1546	L-Phenylalanine	metab_6780	HMDB0250791;PW_C000104;HMDB0000159;MJDBAA00000196	B(ii)	C00079	210.0769	2.0779	neg	M+FA-H	C9H11NO2	0	47.9	-1.528190537	63-91-2	0.003984571	4.946	4.885	4.842	4.874	4.867	4.834	5.671	5.715	5.712	5.716	5.734	5.733	5.967	6.004	5.994	6.006	5.991	5.997	5.879	5.874	5.852	5.869	5.869	5.87	5.562	5.564	5.554	5.558	5.559	5.535	5.54	5.543	5.544
neg_155	D-Sorbitol	metab_6784	HMDB0000247;MJDBOTE0001050	B(i)	C00794	181.0712	0.5986	neg	M-H, M+FA-H	C6H14O6	67.1	0	-3.124362067	50-70-4	0.011747033	5.435	5.394	5.383	5.407	5.36	5.401	5.869	5.885	5.904	5.911	5.901	5.906	6.426	6.462	6.456	6.452	6.462	6.467	6.319	6.311	6.329	6.335	6.319	6.327	5.707	5.707	5.697	5.67	5.633	5.641	5.988	5.996	5.997
neg_1551	Gentianine	metab_6786	HMDB0303030	B(ii)	C06525	220.0615	2.1104	neg	M+FA-H	C10H9NO2	0	63.8	-0.42240056	439-89-4	0.002604468	4.336	4.305	4.299	4.309	4.292	4.318	6.267	6.303	6.32	6.343	6.348	6.323	6.174	6.213	6.21	6.206	6.194	6.229	6.266	6.241	6.247	6.275	6.236	6.261	5.372	5.37	5.362	5.378	5.372	5.37	5.783	5.782	5.784
neg_1556	Dehydrotremetone	metab_6791	HMDB0250959	B(ii)	C08741	235.0547	2.1467	neg	M+Cl	C13H12O2	0	36.6	7.649320679	3015-20-1	0.001828233	5.427	5.438	5.435	5.466	5.448	5.408	4.529	4.56	4.539	4.534	4.579	4.55	4.368	4.363	4.307	4.379	4.398	4.392	4.464	4.441	4.475	4.55	4.474	4.459	4.901	4.875	4.888	4.879	4.901	4.872	5.305	5.306	5.306
neg_1577	4-Fluorobenzoic acid	metab_6812	HMDB0246425	B(ii)	C02371	279.0449	2.227	neg	2M-H	C7H5FO2	0	38.2	-9.193198617	456-22-4	0.001097259	6.225	6.21	6.197	6.229	6.206	6.187	3.996	4.098	4.174	4.012	4.155	4.087	4.591	4.585	4.614	4.589	4.581	4.63	4.433	4.493	4.51	4.506	4.493	4.456	5.422	5.42	5.434	5.419	5.425	5.435	6.019	6.02	6.02
neg_1578	Sec-o-Glucosylhamaudol	metab_6813	HMDB0258199	B(ii)	C17484	437.1449	2.227	neg	M-H	C21H26O10	0	53.5	-1.04561257	-	0.116428755	2.962	2.932	2.932	2.939	2.931	2.927	2.845	2.892	2.904	2.903	2.91	2.917	3.008	3.05	3.043	3.043	3.046	3.047	3.03	3.031	3.029	3.032	3.03	3.032	5.477	5.459	5.421	5.469	5.453	5.462	3.428	3.362	3.331
neg_1586	Sabiporide	metab_6822	HMDB0257436	B(ii)	-	453.1504	2.2819	neg	M+FA-H	C18H19F3N6O2	0	43.7	0.108208415	-	0.002178947	4.753	4.723	4.723	4.73	4.722	4.718	5.186	5.228	5.24	5.217	5.249	5.225	4.832	4.851	4.881	4.871	4.837	4.917	5.944	5.929	5.918	5.911	5.915	5.922	4.916	4.869	4.873	4.92	4.907	4.876	5.039	5.041	5.04
neg_1589	Blepharin	metab_6825	HMDB0029344	B(ii)	-	326.0887	2.3041	neg	M-H	C14H17NO8	0	58.2	1.701659192	27625-86-1	0.009438638	5.017	5.028	5.004	5.009	4.982	4.994	5.487	5.551	5.533	5.525	5.536	5.544	5.058	5.095	5.068	5.053	5.054	5.079	5.264	5.247	5.226	5.246	5.236	5.23	4.767	4.736	4.747	4.759	4.686	4.733	5.195	5.194	5.201
neg_1601	Histidylvaline	metab_6839	HMDB0028898	B(ii)	-	299.1363	2.3457	neg	M+FA-H	C11H18N4O3	0	38.2	0.900281496	76019-15-3	0.02124409	5.511	5.409	5.335	5.351	5.32	5.321	0.2505	0.2719	0.2776	0.2768	0.2805	2.595	0.3299	2.612	0.3486	0.3488	0.3501	0.3508	0.3416	0.3424	0.3411	0.3428	0.3415	0.3425	0.292	0.2909	0.2892	0.2893	0.2884	0.2859	5.425	5.441	5.442
neg_161	Gardenin B	metab_6848	LMPK12111451;HMDB0302154	B(ii)	C15109	379.083	0.6223	neg	M-H, M+Na-2H	C19H18O7	0	31	8.546424615	2798-20-1	0.001676462	6.082	6.066	6.055	6.037	6.017	6.026	7.298	7.319	7.334	7.341	7.339	7.349	7.415	7.44	7.447	7.437	7.45	7.441	7.519	7.509	7.511	7.514	7.514	7.514	6.876	6.873	6.851	6.867	6.864	6.858	6.973	6.975	6.974
neg_163	Lactulose	metab_6870	HMDB0000740;MJDBOTE0001392	B(ii)	C07064	341.1091	0.6303	neg	M-H, 2M-H	C12H22O11	0	83.9	0.383964428	4618-18-2	0.012354782	4.007	3.717	3.546	3.811	4.268	3.542	5.986	6.033	6.082	6.097	6.073	6.03	6.116	6.118	6.117	6.122	6.125	6.088	6.247	6.221	6.291	6.269	6.274	6.226	5.6	5.415	5.143	5.074	5.165	5.078	5.742	5.751	5.742
neg_1652	Imidazoleacetic acid ribotide	metab_6895	HMDB0006032	B(ii)	C04437	337.045	2.4409	neg	M-H	C10H15N2O9P	0	42.1	2.23683198	2888-19-9	0.001326246	3.022	2.992	2.992	3	2.991	3.077	5.094	5.088	5.038	5.121	5.062	5.168	4.409	4.356	4.41	4.329	4.443	4.364	4.735	4.637	4.671	4.726	4.634	4.598	5.559	5.432	5.43	5.554	5.443	5.428	4.772	4.773	4.773
neg_1657	Iodinated glycerol	metab_6899	HMDB0253512	B(ii)	-	302.9718	2.4489	neg	M+FA-H	C6H11IO3	0	52.9	-6.582745106	-	0.022402107	3.022	3.187	3.23	3.439	3.354	3.557	4.858	4.816	4.853	4.872	4.625	4.85	4.956	4.968	4.927	4.979	4.959	4.899	4.888	4.929	4.878	4.944	4.895	4.91	4.685	4.774	4.773	4.684	4.756	4.746	4.453	4.469	4.47
neg_1659	3-Hydroxychlorpropamide	metab_6901	HMDB0014025	B(ii)	-	629.0555	2.4489	neg	2M+FA-H	C10H13ClN2O4S	0	46.2	0.670812495	-	0.011939541	6.379	6.358	6.319	6.343	6.307	6.319	4.245	4.128	4.097	4.281	4.318	4.274	3.948	3.847	4.111	4.123	3.804	3.288	3.999	3.273	3.586	3.274	3.731	3.587	3.983	3.596	4.033	4.155	4.148	3.928	5.934	5.934	5.943
neg_170	Quinic Acid	metab_6943	HMDB0042004;HMDB0003072;MJDBOTE0000415	B(i)	C00296	191.0558	0.6541	neg	M-H, 2M+Hac-H	C7H12O6	70.1	0	-1.71058673	77-95-2;91-63-4	0.023532165	4.756	4.778	4.822	4.835	4.766	4.801	4.449	3.919	4.534	4.439	4.565	4.206	4.851	4.983	4.957	4.797	5.021	4.951	4.882	4.829	4.943	4.796	4.955	4.88	4.369	4.029	4.459	4.111	4.42	4.148	4.637	4.637	4.655
neg_1713	Nalidixic Acid	metab_6958	HMDB0014917	B(ii)	C05079	277.0833	2.5593	neg	M+FA-H	C12H12N2O3	0	31.3	1.484969282	389-08-2	0.000881094	5.232	5.11	5.101	5.084	5.111	5.083	5.203	5.228	5.201	5.206	5.195	5.237	5.969	6.009	5.978	5.984	5.999	5.989	5.908	5.924	5.893	5.893	5.911	5.897	6.411	6.397	6.379	6.419	6.396	6.388	5.843	5.843	5.843
neg_173	Lichenin	metab_6976	HMDB0302349	B(ii)	C00478	383.1199	0.6621	neg	M+Cl, 2M+Hac-H	C6H10O5	0	82.1	1.313424551	1402-10-4	0.001909506	5.622	5.592	5.592	5.599	5.591	5.587	6.463	6.475	6.493	6.496	6.493	6.49	6.653	6.676	6.681	6.665	6.681	6.682	6.629	6.63	6.623	6.627	6.635	6.628	5.614	5.615	5.633	5.636	5.587	5.636	6.237	6.239	6.238
neg_1743	1,7-Dimethylguanosine	metab_6991	HMDB0001961	B(ii)	-	356.1217	2.6063	neg	M+FA-H	C12H17N5O5	0	42.4	1.782738449	69453-64-1	0.012393923	2.709	3.316	3.357	2.786	3.007	3.094	4.521	4.579	4.586	4.656	4.568	4.542	5.293	5.327	5.236	5.295	5.276	5.267	5.226	5.183	5.158	5.198	5.187	5.119	5.354	5.323	5.281	5.379	5.303	5.305	4.745	4.744	4.754
neg_1777	Dihydrolipoate	metab_7021	PW_C007757;HMDB0012210	B(ii)	C02147	461.1174	2.6619	neg	2M+FA-H	C8H16O2S2	0	66.2	1.942112986	462-20-4	0.033195491	3.399	3.601	3.583	3.78	3.643	3.549	6.142	6.183	6.197	6.199	6.176	6.179	6.298	6.334	6.346	6.322	6.316	6.332	6.479	6.51	6.457	6.461	6.491	6.466	6.321	6.288	6.301	6.3	6.279	6.313	5.046	5.021	5.022
neg_1787	5-Hydroxypentanoic acid	metab_7032	HMDB0061927	B(ii)	C02804	235.1187	2.6774	neg	2M-H	C5H10O3	0	56.4	0.041447999	13392-69-3	0.005441147	3.595	3.686	3.746	3.535	3.612	3.693	4.308	4.293	4.362	4.335	4.25	4.231	4.763	4.806	4.795	4.772	4.797	4.778	4.863	4.819	4.841	4.82	4.842	4.826	5.807	5.769	5.756	5.817	5.759	5.762	5.145	5.141	5.142
neg_1789	4-(2,6-Dioxo-1-propyl-3,7-dihydropurin-8-yl)benzenesulfonic acid	metab_7034	HMDB0256891	B(ii)	-	395.0655	2.6774	neg	M+FA-H	C14H14N4O5S	0	31.6	-3.29729448	-	0.007044144	4.961	4.904	4.947	4.938	4.925	4.92	5.067	5.077	5.115	5.12	5.075	5.077	5.518	5.543	5.562	5.527	5.53	5.536	5.559	5.598	5.544	5.555	5.564	5.536	6.187	6.148	6.156	6.194	6.151	6.147	5.649	5.644	5.644
neg_1791	Fructosylvaline	metab_7037	HMDB0252498	B(ii)	-	260.1142	2.6854	neg	M-H2O-H	C11H21NO7	0	34.7	1.013462418	-	0.017105931	3.428	3.244	3.177	3.268	2.814	2.931	2.797	2.712	2.724	2.722	2.73	3.014	3.686	3.291	3.646	3.782	3.8	3.791	2.85	2.851	3.083	3.155	3.021	2.851	5.294	5.264	5.285	5.204	5.267	5.27	4.662	4.649	4.65
neg_1792	N-Formyl-L-aspartate	metab_7038	HMDB0060495	B(ii)	C01044	321.0556	2.6854	neg	2M-H	C5H7NO5	0	60.4	-6.258263798	19427-28-2	0.018349412	4.849	4.826	4.804	4.842	4.833	4.818	4.265	4.312	4.324	4.323	4.33	4.337	4.428	4.47	4.463	4.463	4.466	4.467	4.45	4.451	4.449	4.452	4.45	4.452	4.354	4.352	4.348	4.349	4.347	4.342	4.375	4.374	4.388
neg_1797	(1E)-1-Phenyltriaz-1-ene	metab_7042	HMDB0242314	B(ii)	-	166.0618	2.6934	neg	M+FA-H	C6H7N3	0	36.3	-3.714713057	-	0.010187241	4.368	4.288	4.26	4.199	4.209	4.213	2.127	2.174	2.186	2.185	2.193	2.199	2.29	2.331	2.324	2.325	2.74	2.328	2.312	2.313	2.648	3.063	2.346	2.712	2.216	2.214	2.21	2.211	2.209	2.204	4.626	4.625	4.633
neg_1799	Porphobilinogen	metab_7044	HMDB0000245;PW_C000166	B(ii)	C00931	225.0879	2.6934	neg	M-H	C10H14N2O4	0	59.2	-0.828113929	487-90-1	0.003651339	4.732	4.73	4.736	4.684	4.709	4.715	4.488	4.551	4.556	4.579	4.607	4.524	5.2	5.224	5.287	5.215	5.26	5.272	5.138	5.139	5.134	5.076	5.114	5.134	5.516	5.516	5.536	5.496	5.516	5.525	5.221	5.22	5.223
neg_18	Maltotetraose	metab_7045	HMDB0001296;MJDBOTE0000277	B(i)	C02052	701.1937	0.6541	neg	M+Cl, M+FA-H, M-H	C24H42O21	89.3	0	3.730411923	34612-38-9	0.006687016	4.472	4.152	4.187	4.181	4.672	4.548	7.402	7.41	7.421	7.447	7.421	7.444	7.572	7.607	7.593	7.599	7.61	7.604	7.538	7.525	7.535	7.527	7.534	7.531	6.912	6.897	6.875	6.896	6.878	6.891	7.14	7.145	7.146
neg_180	3-Keto-b-D-galactose	metab_7046	HMDB0001385	B(ii)	C05394	177.0399	0.6858	neg	M-H2O-H, M-H	C6H10O6	0	37.3	-3.005358447	-	0.003829818	5.705	5.701	5.679	5.682	5.696	5.689	6.354	6.366	6.385	6.398	6.393	6.39	6.352	6.394	6.397	6.399	6.405	6.403	6.557	6.557	6.551	6.549	6.557	6.558	5.988	5.986	5.995	5.979	5.983	5.984	6.112	6.114	6.115
neg_1800	Histidylproline	metab_7047	HMDB0304781;HMDB0028893	B(ii)	-	297.1207	2.6934	neg	M+FA-H	C11H16N4O3	0	45.6	0.964158928	20930-58-9	0.015684486	4.641	4.524	4.436	4.375	4.463	4.434	2.803	2.85	2.862	2.861	2.868	2.874	2.966	3.008	3.001	3.001	3.003	3.005	2.988	2.989	2.987	2.99	3.22	2.989	2.892	2.89	2.886	2.887	2.885	2.88	4.301	4.301	4.313
neg_1804	Gamma-L-Glutamyl-S-(2-carboxy-1-propyl)cysteinylglycine	metab_7050	HMDB0029394	B(ii)	-	392.1139	2.6934	neg	M-H	C14H23N3O8S	0	61.7	1.399025961	6710-22-1	0.117770404	3.572	3.739	3.459	3.841	3.726	3.594	4.771	4.803	4.77	4.836	4.793	4.825	5.137	5.218	5.219	5.207	5.151	5.177	5.169	5.113	5.062	5.079	5.08	5.082	4.223	4.165	4.246	4.312	4.2	4.038	3.562	3.472	3.566
neg_1808	Arbutin	metab_7054	HMDB0029943;MJDBOTE0001645	B(ii)	C06186	317.0895	2.7013	neg	M+FA-H	C12H16O7	0	36.6	6.372374088	497-76-7	0.006736333	5.319	5.316	5.288	5.256	5.299	5.293	3.706	3.104	1.432	1.431	3.495	3.395	1.754	1.573	1.567	3.516	3.285	3.085	1.554	3.827	3.521	1.556	3.657	3.523	1.461	1.459	1.456	3.215	1.454	1.449	4.721	4.726	4.726
neg_1809	Citalopram aldehyde	metab_7055	PW_C040544;HMDB0060462	B(ii)	C16612	340.0976	2.7013	neg	M+FA-H	C18H14FNO2	0	41.9	-4.790406521	-	0.002175657	1.432	1.403	1.403	1.41	1.402	1.399	5.269	5.363	5.335	5.323	5.363	5.316	4.985	5.004	5.064	5.009	5.032	4.978	4.839	4.88	4.794	4.675	4.826	4.79	3.713	3.671	3.175	3.825	3.884	3.778	4.779	4.78	4.778
neg_1817	Hydroxyprolyl-Lysine	metab_7064	HMDB0028868	B(ii)	-	258.146	2.7173	neg	M-H	C11H21N3O4	0	36.7	0.420848686	-	0.004500493	4.642	4.675	4.648	4.606	4.661	4.657	4.734	4.722	4.703	4.757	4.724	4.751	4.753	4.79	4.77	4.755	4.758	4.828	4.365	4.221	4.353	4.242	4.363	4.299	3.803	3.261	3.729	3.656	3.711	3.925	4.565	4.569	4.566
neg_1824	Antiarrhythmic peptide	metab_7072	HMDB0248473	B(ii)	-	505.1841	2.7233	neg	M+Cl	C19H30N6O8	0	43	4.703620476	-	0.003517041	3.904	3.829	3.937	3.641	4.076	3.825	5.526	5.579	5.604	5.575	5.625	5.572	5.927	5.947	6.023	5.955	5.995	6.009	6.029	6.051	6.066	5.991	6.062	6.079	5.723	5.76	5.765	5.711	5.756	5.778	5.702	5.704	5.705
neg_1827	4-Hydroxy-5-phenyltetrahydro-1,3-oxazin-2-one	metab_7075	PW_C040532;HMDB0060389	B(ii)	C16595	238.0721	2.7299	neg	M+FA-H	C10H11NO3	0	69.6	-0.094994023	-	0.014785805	4.056	4.193	4.336	4.112	4.117	4.151	4.425	4.449	4.489	4.587	4.581	4.501	4.971	4.986	4.977	4.975	4.936	4.941	4.74	4.788	4.685	4.762	4.758	4.741	6.226	6.212	6.23	6.195	6.221	6.228	5.641	5.63	5.641
[truncated: 862 more rows]
