# Supplementary material for: Comparative Proteomics and Metabonomics Analysis of Different Diapause Stages Revealed a New Regulation Mechanism of Diapause in Loxostege sticticalis (Lepidoptera: Pyralidae)
Source: Molecules. 2024 Jul 25;29(15):3472. doi: 10.3390/molecules29153472 (PMC11314584; doi:10.3390/molecules29153472)
Supplement: Supplementary file 1 [file molecules-29-03472-s001.zip › analysis process/Supplement file S1-S6/Table S4. Pathways co annotated by proteomics and metabonomics.xls]

Pathway_Id	proteome	metabolome	Pathway_Definition	PathwaytypeII	PathwaytypeI
map00010	1	1	Glycolysis / Gluconeogenesis	Carbohydrate metabolism	Metabolism
map00020	1	1	Citrate cycle (TCA cycle)	Carbohydrate metabolism	Metabolism
map00030	1	1	Pentose phosphate pathway	Carbohydrate metabolism	Metabolism
map00040	1	1	Pentose and glucuronate interconversions	Carbohydrate metabolism	Metabolism
map00051	1	1	Fructose and mannose metabolism	Carbohydrate metabolism	Metabolism
map00052	1	1	Galactose metabolism	Carbohydrate metabolism	Metabolism
map00053	1	1	Ascorbate and aldarate metabolism	Carbohydrate metabolism	Metabolism
map00061	1	1	Fatty acid biosynthesis	Lipid metabolism	Metabolism
map00062	1	1	Fatty acid elongation	Lipid metabolism	Metabolism
map00071	1	1	Fatty acid degradation	Lipid metabolism	Metabolism
map00073	1	1	Cutin, suberine and wax biosynthesis	Lipid metabolism	Metabolism
map00120	1	0	Primary bile acid biosynthesis	Lipid metabolism	Metabolism
map00130	1	1	Ubiquinone and other terpenoid-quinone biosynthesis	Metabolism of cofactors and vitamins	Metabolism
map00140	1	1	Steroid hormone biosynthesis	Lipid metabolism	Metabolism
map00190	1	1	Oxidative phosphorylation	Energy metabolism	Metabolism
map00220	0	1	Arginine biosynthesis	Amino acid metabolism	Metabolism
map00230	1	1	Purine metabolism	Nucleotide metabolism	Metabolism
map00232	1	1	Caffeine metabolism	Biosynthesis of other secondary metabolites	Metabolism
map00240	1	1	Pyrimidine metabolism	Nucleotide metabolism	Metabolism
map00250	1	1	Alanine, aspartate and glutamate metabolism	Amino acid metabolism	Metabolism
map00260	1	1	Glycine, serine and threonine metabolism	Amino acid metabolism	Metabolism
map00261	0	1	Monobactam biosynthesis	Biosynthesis of other secondary metabolites	Metabolism
map00270	1	1	Cysteine and methionine metabolism	Amino acid metabolism	Metabolism
map00280	1	1	Valine, leucine and isoleucine degradation	Amino acid metabolism	Metabolism
map00290	0	1	Valine, leucine and isoleucine biosynthesis	Amino acid metabolism	Metabolism
map00300	1	1	Lysine biosynthesis	Amino acid metabolism	Metabolism
map00310	1	1	Lysine degradation	Amino acid metabolism	Metabolism
map00311	0	1	Penicillin and cephalosporin biosynthesis	Biosynthesis of other secondary metabolites	Metabolism
map00330	1	1	Arginine and proline metabolism	Amino acid metabolism	Metabolism
map00340	1	1	Histidine metabolism	Amino acid metabolism	Metabolism
map00350	1	1	Tyrosine metabolism	Amino acid metabolism	Metabolism
map00360	1	1	Phenylalanine metabolism	Amino acid metabolism	Metabolism
map00380	1	1	Tryptophan metabolism	Amino acid metabolism	Metabolism
map00400	0	1	Phenylalanine, tyrosine and tryptophan biosynthesis	Amino acid metabolism	Metabolism
map00410	1	1	beta-Alanine metabolism	Metabolism of other amino acids	Metabolism
map00430	0	1	Taurine and hypotaurine metabolism	Metabolism of other amino acids	Metabolism
map00450	1	0	Selenocompound metabolism	Metabolism of other amino acids	Metabolism
map00470	0	1	D-Amino acid metabolism	Metabolism of other amino acids	Metabolism
map00480	1	1	Glutathione metabolism	Metabolism of other amino acids	Metabolism
map00500	1	1	Starch and sucrose metabolism	Carbohydrate metabolism	Metabolism
map00510	1	0	N-Glycan biosynthesis	Glycan biosynthesis and metabolism	Metabolism
map00511	1	0	Other glycan degradation	Glycan biosynthesis and metabolism	Metabolism
map00512	1	0	Mucin type O-glycan biosynthesis	Glycan biosynthesis and metabolism	Metabolism
map00514	1	0	Other types of O-glycan biosynthesis	Glycan biosynthesis and metabolism	Metabolism
map00520	1	1	Amino sugar and nucleotide sugar metabolism	Carbohydrate metabolism	Metabolism
map00531	1	0	Glycosaminoglycan degradation	Glycan biosynthesis and metabolism	Metabolism
map00532	1	1	Glycosaminoglycan biosynthesis - chondroitin sulfate / dermatan sulfate	Glycan biosynthesis and metabolism	Metabolism
map00534	0	1	Glycosaminoglycan biosynthesis - heparan sulfate / heparin	Glycan biosynthesis and metabolism	Metabolism
map00561	1	1	Glycerolipid metabolism	Lipid metabolism	Metabolism
map00562	1	1	Inositol phosphate metabolism	Carbohydrate metabolism	Metabolism
map00563	0	1	Glycosylphosphatidylinositol (GPI)-anchor biosynthesis	Glycan biosynthesis and metabolism	Metabolism
map00564	1	1	Glycerophospholipid metabolism	Lipid metabolism	Metabolism
map00565	0	1	Ether lipid metabolism	Lipid metabolism	Metabolism
map00590	1	1	Arachidonic acid metabolism	Lipid metabolism	Metabolism
map00591	0	1	Linoleic acid metabolism	Lipid metabolism	Metabolism
map00592	1	1	alpha-Linolenic acid metabolism	Lipid metabolism	Metabolism
map00600	1	1	Sphingolipid metabolism	Lipid metabolism	Metabolism
map00620	1	1	Pyruvate metabolism	Carbohydrate metabolism	Metabolism
map00630	1	1	Glyoxylate and dicarboxylate metabolism	Carbohydrate metabolism	Metabolism
map00640	1	1	Propanoate metabolism	Carbohydrate metabolism	Metabolism
map00650	1	1	Butanoate metabolism	Carbohydrate metabolism	Metabolism
map00660	0	1	C5-Branched dibasic acid metabolism	Carbohydrate metabolism	Metabolism
map00670	1	1	One carbon pool by folate	Metabolism of cofactors and vitamins	Metabolism
map00730	1	0	Thiamine metabolism	Metabolism of cofactors and vitamins	Metabolism
map00740	1	1	Riboflavin metabolism	Metabolism of cofactors and vitamins	Metabolism
map00750	1	1	Vitamin B6 metabolism	Metabolism of cofactors and vitamins	Metabolism
map00760	1	1	Nicotinate and nicotinamide metabolism	Metabolism of cofactors and vitamins	Metabolism
map00770	1	1	Pantothenate and CoA biosynthesis	Metabolism of cofactors and vitamins	Metabolism
map00780	0	1	Biotin metabolism	Metabolism of cofactors and vitamins	Metabolism
map00785	0	1	Lipoic acid metabolism	Metabolism of cofactors and vitamins	Metabolism
map00790	1	1	Folate biosynthesis	Metabolism of cofactors and vitamins	Metabolism
map00830	1	0	Retinol metabolism	Metabolism of cofactors and vitamins	Metabolism
map00860	1	1	Porphyrin metabolism	Metabolism of cofactors and vitamins	Metabolism
map00900	1	0	Terpenoid backbone biosynthesis	Metabolism of terpenoids and polyketides	Metabolism
map00910	0	1	Nitrogen metabolism	Energy metabolism	Metabolism
map00920	1	1	Sulfur metabolism	Energy metabolism	Metabolism
map00970	1	1	Aminoacyl-tRNA biosynthesis	Translation	Genetic Information Processing
map00980	1	1	Metabolism of xenobiotics by cytochrome P450	Xenobiotics biodegradation and metabolism	Metabolism
map00981	1	1	Insect hormone biosynthesis	Metabolism of terpenoids and polyketides	Metabolism
map00982	1	1	Drug metabolism - cytochrome P450	Xenobiotics biodegradation and metabolism	Metabolism
map00983	1	1	Drug metabolism - other enzymes	Xenobiotics biodegradation and metabolism	Metabolism
map01040	1	1	Biosynthesis of unsaturated fatty acids	Lipid metabolism	Metabolism
map01232	1	1	Nucleotide metabolism	Global and overview maps	Metabolism
map01240	1	1	Biosynthesis of cofactors	Global and overview maps	Metabolism
map01250	1	1	Biosynthesis of nucleotide sugars	Global and overview maps	Metabolism
map01521	1	1	EGFR tyrosine kinase inhibitor resistance	Drug resistance: antineoplastic	Human Diseases
map01523	1	1	Antifolate resistance	Drug resistance: antineoplastic	Human Diseases
map01524	1	0	Platinum drug resistance	Drug resistance: antineoplastic	Human Diseases
map02010	1	1	ABC transporters	Membrane transport	Environmental Information Processing
map03008	1	0	Ribosome biogenesis in eukaryotes	Translation	Genetic Information Processing
map03010	1	0	Ribosome	Translation	Genetic Information Processing
map03013	1	0	Nucleocytoplasmic transport	Translation	Genetic Information Processing
map03015	1	0	mRNA surveillance pathway	Translation	Genetic Information Processing
map03018	1	0	RNA degradation	Folding, sorting and degradation	Genetic Information Processing
map03020	1	0	RNA polymerase	Transcription	Genetic Information Processing
map03030	1	0	DNA replication	Replication and repair	Genetic Information Processing
map03040	1	0	Spliceosome	Transcription	Genetic Information Processing
map03050	1	0	Proteasome	Folding, sorting and degradation	Genetic Information Processing
map03250	1	0	Viral life cycle - HIV-1	Information processing in viruses	Genetic Information Processing
map03320	1	0	PPAR signaling pathway	Endocrine system	Organismal Systems
map03410	1	0	Base excision repair	Replication and repair	Genetic Information Processing
map03420	1	0	Nucleotide excision repair	Replication and repair	Genetic Information Processing
map03430	1	0	Mismatch repair	Replication and repair	Genetic Information Processing
map03440	1	0	Homologous recombination	Replication and repair	Genetic Information Processing
map03450	1	0	Non-homologous end-joining	Replication and repair	Genetic Information Processing
map04010	1	1	MAPK signaling pathway	Signal transduction	Environmental Information Processing
map04012	0	1	ErbB signaling pathway	Signal transduction	Environmental Information Processing
map04014	1	1	Ras signaling pathway	Signal transduction	Environmental Information Processing
map04015	1	1	Rap1 signaling pathway	Signal transduction	Environmental Information Processing
map04020	1	1	Calcium signaling pathway	Signal transduction	Environmental Information Processing
map04022	1	1	cGMP-PKG signaling pathway	Signal transduction	Environmental Information Processing
map04024	1	1	cAMP signaling pathway	Signal transduction	Environmental Information Processing
map04062	1	1	Chemokine signaling pathway	Immune system	Organismal Systems
map04064	1	1	NF-kappa B signaling pathway	Signal transduction	Environmental Information Processing
map04066	1	1	HIF-1 signaling pathway	Signal transduction	Environmental Information Processing
map04068	0	1	FoxO signaling pathway	Signal transduction	Environmental Information Processing
map04070	1	0	Phosphatidylinositol signaling system	Signal transduction	Environmental Information Processing
map04071	1	1	Sphingolipid signaling pathway	Signal transduction	Environmental Information Processing
map04072	1	1	Phospholipase D signaling pathway	Signal transduction	Environmental Information Processing
map04080	1	1	Neuroactive ligand-receptor interaction	Signaling molecules and interaction	Environmental Information Processing
map04110	1	0	Cell cycle	Cell growth and death	Cellular Processes
map04114	1	0	Oocyte meiosis	Cell growth and death	Cellular Processes
map04120	1	0	Ubiquitin mediated proteolysis	Folding, sorting and degradation	Genetic Information Processing
map04130	1	0	SNARE interactions in vesicular transport	Folding, sorting and degradation	Genetic Information Processing
map04136	1	1	Autophagy - other	Transport and catabolism	Cellular Processes
map04137	1	0	Mitophagy - animal	Transport and catabolism	Cellular Processes
map04140	1	1	Autophagy - animal	Transport and catabolism	Cellular Processes
map04141	1	0	Protein processing in endoplasmic reticulum	Folding, sorting and degradation	Genetic Information Processing
map04142	1	1	Lysosome	Transport and catabolism	Cellular Processes
map04144	1	1	Endocytosis	Transport and catabolism	Cellular Processes
map04145	1	0	Phagosome	Transport and catabolism	Cellular Processes
map04146	1	0	Peroxisome	Transport and catabolism	Cellular Processes
map04150	1	1	mTOR signaling pathway	Signal transduction	Environmental Information Processing
map04151	1	1	PI3K-Akt signaling pathway	Signal transduction	Environmental Information Processing
map04152	1	1	AMPK signaling pathway	Signal transduction	Environmental Information Processing
map04210	1	0	Apoptosis	Cell growth and death	Cellular Processes
map04211	1	1	Longevity regulating pathway	Aging	Organismal Systems
map04212	1	0	Longevity regulating pathway - worm	Aging	Organismal Systems
map04213	1	0	Longevity regulating pathway - multiple species	Aging	Organismal Systems
map04214	1	1	Apoptosis - fly	Cell growth and death	Cellular Processes
map04215	1	0	Apoptosis - multiple species	Cell growth and death	Cellular Processes
map04216	1	1	Ferroptosis	Cell growth and death	Cellular Processes
map04217	1	0	Necroptosis	Cell growth and death	Cellular Processes
map04260	1	0	Cardiac muscle contraction	Circulatory system	Organismal Systems
map04261	1	1	Adrenergic signaling in cardiomyocytes	Circulatory system	Organismal Systems
map04270	1	1	Vascular smooth muscle contraction	Circulatory system	Organismal Systems
map04320	1	0	Dorso-ventral axis formation	Development and regeneration	Organismal Systems
map04340	1	0	Hedgehog signaling pathway	Signal transduction	Environmental Information Processing
map04341	1	0	Hedgehog signaling pathway - fly	Signal transduction	Environmental Information Processing
map04350	1	0	TGF-beta signaling pathway	Signal transduction	Environmental Information Processing
map04360	1	0	Axon guidance	Development and regeneration	Organismal Systems
map04361	1	1	Axon regeneration	Development and regeneration	Organismal Systems
map04370	0	1	VEGF signaling pathway	Signal transduction	Environmental Information Processing
map04371	1	1	Apelin signaling pathway	Signal transduction	Environmental Information Processing
map04380	1	0	Osteoclast differentiation	Development and regeneration	Organismal Systems
map04390	1	0	Hippo signaling pathway	Signal transduction	Environmental Information Processing
map04391	1	0	Hippo signaling pathway - fly	Signal transduction	Environmental Information Processing
map04510	1	0	Focal adhesion	Cellular community - eukaryotes	Cellular Processes
map04512	1	0	ECM-receptor interaction	Signaling molecules and interaction	Environmental Information Processing
map04514	1	0	Cell adhesion molecules	Signaling molecules and interaction	Environmental Information Processing
map04520	1	0	Adherens junction	Cellular community - eukaryotes	Cellular Processes
map04530	1	0	Tight junction	Cellular community - eukaryotes	Cellular Processes
map04540	1	1	Gap junction	Cellular community - eukaryotes	Cellular Processes
map04611	1	1	Platelet activation	Immune system	Organismal Systems
map04612	1	0	Antigen processing and presentation	Immune system	Organismal Systems
map04613	1	1	Neutrophil extracellular trap formation	Immune system	Organismal Systems
map04614	1	0	Renin-angiotensin system	Endocrine system	Organismal Systems
map04620	1	0	Toll-like receptor signaling pathway	Immune system	Organismal Systems
map04621	1	0	NOD-like receptor signaling pathway	Immune system	Organismal Systems
map04622	1	0	RIG-I-like receptor signaling pathway	Immune system	Organismal Systems
map04623	1	0	Cytosolic DNA-sensing pathway	Immune system	Organismal Systems
map04624	1	0	Toll and Imd signaling pathway	Immune system	Organismal Systems
map04625	1	1	C-type lectin receptor signaling pathway	Immune system	Organismal Systems
map04640	1	0	Hematopoietic cell lineage	Immune system	Organismal Systems
map04650	0	1	Natural killer cell mediated cytotoxicity	Immune system	Organismal Systems
map04657	1	0	IL-17 signaling pathway	Immune system	Organismal Systems
map04658	1	1	Th1 and Th2 cell differentiation	Immune system	Organismal Systems
map04659	1	1	Th17 cell differentiation	Immune system	Organismal Systems
map04660	1	1	T cell receptor signaling pathway	Immune system	Organismal Systems
map04662	1	1	B cell receptor signaling pathway	Immune system	Organismal Systems
map04664	0	1	Fc epsilon RI signaling pathway	Immune system	Organismal Systems
map04666	1	1	Fc gamma R-mediated phagocytosis	Immune system	Organismal Systems
map04668	1	0	TNF signaling pathway	Signal transduction	Environmental Information Processing
map04670	1	0	Leukocyte transendothelial migration	Immune system	Organismal Systems
map04711	1	0	Circadian rhythm - fly	Environmental adaptation	Organismal Systems
map04713	1	1	Circadian entrainment	Environmental adaptation	Organismal Systems
map04714	1	1	Thermogenesis	Environmental adaptation	Organismal Systems
map04720	1	1	Long-term potentiation	Nervous system	Organismal Systems
map04721	1	1	Synaptic vesicle cycle	Nervous system	Organismal Systems
map04722	1	1	Neurotrophin signaling pathway	Nervous system	Organismal Systems
map04723	1	1	Retrograde endocannabinoid signaling	Nervous system	Organismal Systems
map04724	1	1	Glutamatergic synapse	Nervous system	Organismal Systems
map04725	1	1	Cholinergic synapse	Nervous system	Organismal Systems
map04726	1	1	Serotonergic synapse	Nervous system	Organismal Systems
map04727	0	1	GABAergic synapse	Nervous system	Organismal Systems
map04728	1	1	Dopaminergic synapse	Nervous system	Organismal Systems
map04730	1	1	Long-term depression	Nervous system	Organismal Systems
map04740	0	1	Olfactory transduction	Sensory system	Organismal Systems
map04742	0	1	Taste transduction	Sensory system	Organismal Systems
map04745	1	1	Phototransduction - fly	Sensory system	Organismal Systems
map04750	1	1	Inflammatory mediator regulation of TRP channels	Sensory system	Organismal Systems
map04810	1	0	Regulation of actin cytoskeleton	Cell motility	Cellular Processes
map04910	1	0	Insulin signaling pathway	Endocrine system	Organismal Systems
map04911	1	1	Insulin secretion	Endocrine system	Organismal Systems
map04912	1	1	GnRH signaling pathway	Endocrine system	Organismal Systems
map04913	1	0	Ovarian steroidogenesis	Endocrine system	Organismal Systems
map04915	1	1	Estrogen signaling pathway	Endocrine system	Organismal Systems
map04916	1	1	Melanogenesis	Endocrine system	Organismal Systems
map04917	0	1	Prolactin signaling pathway	Endocrine system	Organismal Systems
map04918	1	1	Thyroid hormone synthesis	Endocrine system	Organismal Systems
map04919	1	1	Thyroid hormone signaling pathway	Endocrine system	Organismal Systems
map04920	1	1	Adipocytokine signaling pathway	Endocrine system	Organismal Systems
map04921	1	1	Oxytocin signaling pathway	Endocrine system	Organismal Systems
map04922	1	1	Glucagon signaling pathway	Endocrine system	Organismal Systems
map04923	1	1	Regulation of lipolysis in adipocytes	Endocrine system	Organismal Systems
map04924	1	1	Renin secretion	Endocrine system	Organismal Systems
map04925	1	1	Aldosterone synthesis and secretion	Endocrine system	Organismal Systems
map04926	1	1	Relaxin signaling pathway	Endocrine system	Organismal Systems
map04927	1	1	Cortisol synthesis and secretion	Endocrine system	Organismal Systems
map04928	1	1	Parathyroid hormone synthesis, secretion and action	Endocrine system	Organismal Systems
map04929	1	1	GnRH secretion	Endocrine system	Organismal Systems
map04930	1	0	Type II diabetes mellitus	Endocrine and metabolic disease	Human Diseases
map04931	1	1	Insulin resistance	Endocrine and metabolic disease	Human Diseases
map04932	1	0	Non-alcoholic fatty liver disease	Endocrine and metabolic disease	Human Diseases
map04933	1	1	AGE-RAGE signaling pathway in diabetic complications	Endocrine and metabolic disease	Human Diseases
map04934	1	1	Cushing syndrome	Endocrine and metabolic disease	Human Diseases
map04935	1	1	Growth hormone synthesis, secretion and action	Endocrine system	Organismal Systems
map04936	1	1	Alcoholic liver disease	Endocrine and metabolic disease	Human Diseases
map04940	1	0	Type I diabetes mellitus	Endocrine and metabolic disease	Human Diseases
map04960	1	0	Aldosterone-regulated sodium reabsorption	Excretory system	Organismal Systems
map04961	1	1	Endocrine and other factor-regulated calcium reabsorption	Excretory system	Organismal Systems
map04962	1	0	Vasopressin-regulated water reabsorption	Excretory system	Organismal Systems
map04964	1	1	Proximal tubule bicarbonate reclamation	Excretory system	Organismal Systems
map04970	1	1	Salivary secretion	Digestive system	Organismal Systems
map04971	1	1	Gastric acid secretion	Digestive system	Organismal Systems
map04972	1	1	Pancreatic secretion	Digestive system	Organismal Systems
map04973	1	1	Carbohydrate digestion and absorption	Digestive system	Organismal Systems
map04974	1	1	Protein digestion and absorption	Digestive system	Organismal Systems
map04975	1	1	Fat digestion and absorption	Digestive system	Organismal Systems
map04976	1	1	Bile secretion	Digestive system	Organismal Systems
map04977	1	1	Vitamin digestion and absorption	Digestive system	Organismal Systems
map04978	1	1	Mineral absorption	Digestive system	Organismal Systems
map04979	1	1	Cholesterol metabolism	Digestive system	Organismal Systems
map05010	1	0	Alzheimer disease	Neurodegenerative disease	Human Diseases
map05012	1	1	Parkinson disease	Neurodegenerative disease	Human Diseases
map05014	1	1	Amyotrophic lateral sclerosis	Neurodegenerative disease	Human Diseases
map05016	1	0	Huntington disease	Neurodegenerative disease	Human Diseases
map05017	1	1	Spinocerebellar ataxia	Neurodegenerative disease	Human Diseases
map05020	1	0	Prion disease	Neurodegenerative disease	Human Diseases
map05022	1	1	Pathways of neurodegeneration - multiple diseases	Neurodegenerative disease	Human Diseases
map05030	0	1	Cocaine addiction	Substance dependence	Human Diseases
map05031	0	1	Amphetamine addiction	Substance dependence	Human Diseases
map05032	1	1	Morphine addiction	Substance dependence	Human Diseases
map05034	1	1	Alcoholism	Substance dependence	Human Diseases
map05100	1	0	Bacterial invasion of epithelial cells	Infectious disease: bacterial	Human Diseases
map05110	1	1	Vibrio cholerae infection	Infectious disease: bacterial	Human Diseases
map05120	1	0	Epithelial cell signaling in Helicobacter pylori infection	Infectious disease: bacterial	Human Diseases
map05130	1	1	Pathogenic Escherichia coli infection	Infectious disease: bacterial	Human Diseases
map05131	1	1	Shigellosis	Infectious disease: bacterial	Human Diseases
map05132	1	0	Salmonella infection	Infectious disease: bacterial	Human Diseases
map05133	1	0	Pertussis	Infectious disease: bacterial	Human Diseases
map05134	1	0	Legionellosis	Infectious disease: bacterial	Human Diseases
map05135	1	0	Yersinia infection	Infectious disease: bacterial	Human Diseases
map05140	1	1	Leishmaniasis	Infectious disease: parasitic	Human Diseases
map05142	1	0	Chagas disease	Infectious disease: parasitic	Human Diseases
map05143	1	1	African trypanosomiasis	Infectious disease: parasitic	Human Diseases
map05144	1	0	Malaria	Infectious disease: parasitic	Human Diseases
map05145	1	0	Toxoplasmosis	Infectious disease: parasitic	Human Diseases
map05146	1	1	Amoebiasis	Infectious disease: parasitic	Human Diseases
map05152	1	0	Tuberculosis	Infectious disease: bacterial	Human Diseases
map05160	1	0	Hepatitis C	Infectious disease: viral	Human Diseases
map05161	1	0	Hepatitis B	Infectious disease: viral	Human Diseases
map05162	1	0	Measles	Infectious disease: viral	Human Diseases
map05163	1	1	Human cytomegalovirus infection	Infectious disease: viral	Human Diseases
map05164	1	0	Influenza A	Infectious disease: viral	Human Diseases
map05165	1	0	Human papillomavirus infection	Infectious disease: viral	Human Diseases
map05166	1	0	Human T-cell leukemia virus 1 infection	Infectious disease: viral	Human Diseases
map05167	1	1	Kaposi sarcoma-associated herpesvirus infection	Infectious disease: viral	Human Diseases
map05168	1	0	Herpes simplex virus 1 infection	Infectious disease: viral	Human Diseases
map05169	1	0	Epstein-Barr virus infection	Infectious disease: viral	Human Diseases
map05170	1	1	Human immunodeficiency virus 1 infection	Infectious disease: viral	Human Diseases
map05171	1	1	Coronavirus disease - COVID-19	Infectious disease: viral	Human Diseases
map05200	1	1	Pathways in cancer	Cancer: overview	Human Diseases
map05202	1	0	Transcriptional misregulation in cancer	Cancer: overview	Human Diseases
map05203	1	0	Viral carcinogenesis	Cancer: overview	Human Diseases
map05204	1	1	Chemical carcinogenesis - DNA adducts	Cancer: overview	Human Diseases
map05205	1	0	Proteoglycans in cancer	Cancer: overview	Human Diseases
map05206	1	0	MicroRNAs in cancer	Cancer: overview	Human Diseases
map05207	1	0	Chemical carcinogenesis - receptor activation	Cancer: overview	Human Diseases
map05208	1	1	Chemical carcinogenesis - reactive oxygen species	Cancer: overview	Human Diseases
map05211	1	1	Renal cell carcinoma	Cancer: specific types	Human Diseases
map05214	0	1	Glioma	Cancer: specific types	Human Diseases
map05215	1	0	Prostate cancer	Cancer: specific types	Human Diseases
map05220	1	0	Chronic myeloid leukemia	Cancer: specific types	Human Diseases
map05221	1	0	Acute myeloid leukemia	Cancer: specific types	Human Diseases
map05222	1	0	Small cell lung cancer	Cancer: specific types	Human Diseases
map05223	0	1	Non-small cell lung cancer	Cancer: specific types	Human Diseases
map05225	1	1	Hepatocellular carcinoma	Cancer: specific types	Human Diseases
map05226	1	0	Gastric cancer	Cancer: specific types	Human Diseases
map05230	1	1	Central carbon metabolism in cancer	Cancer: overview	Human Diseases
map05231	0	1	Choline metabolism in cancer	Cancer: overview	Human Diseases
map05235	1	1	PD-L1 expression and PD-1 checkpoint pathway in cancer	Cancer: overview	Human Diseases
map05322	1	1	Systemic lupus erythematosus	Immune disease	Human Diseases
map05323	1	0	Rheumatoid arthritis	Immune disease	Human Diseases
map05340	1	0	Primary immunodeficiency	Immune disease	Human Diseases
map05410	1	0	Hypertrophic cardiomyopathy	Cardiovascular disease	Human Diseases
map05412	1	0	Arrhythmogenic right ventricular cardiomyopathy	Cardiovascular disease	Human Diseases
map05414	1	0	Dilated cardiomyopathy	Cardiovascular disease	Human Diseases
map05415	1	1	Diabetic cardiomyopathy	Cardiovascular disease	Human Diseases
map05417	1	1	Lipid and atherosclerosis	Cardiovascular disease	Human Diseases
map05418	1	0	Fluid shear stress and atherosclerosis	Cardiovascular disease	Human Diseases
